# Supplementary material for: Centenarian clocks: epigenetic clocks for validating claims of exceptional longevity
Source: GeroScience. 2023 Mar 25;45(3):1817–35. doi: 10.1007/s11357-023-00731-7 (PMC10400760; doi:10.1007/s11357-023-00731-7)
Supplement: Supplementary file 2 — Supplementary file2 (CSV 20 KB) [file 11357_2023_731_MOESM2_ESM.csv]

CGid	ENCen40+	ENCen100+
(Intercept)	33.32398761	73.99471349
cg00103778	-0.193963617	NA
cg00292662	NA	3.628385522
cg00398048	NA	-0.517797951
cg00412842	1.455493582	NA
cg00425710	0.245703879	NA
cg00427635	0.344989498	NA
cg00480331	1.748973296	NA
cg00481951	2.645591366	NA
cg00593900	0.122295382	NA
cg00642303	NA	4.090163718
cg00644033	0.149330673	NA
cg00651216	-0.588644532	NA
cg00702638	1.499890209	NA
cg00741717	-1.195442011	NA
cg00748589	2.281217041	NA
cg00753885	-4.341066623	NA
cg00757070	-0.574347296	NA
cg00944884	NA	-1.821034403
cg00962635	0.132867874	NA
cg01031400	-3.480277352	NA
cg01196788	0.555531974	NA
cg01208318	0.060561267	NA
cg01268763	NA	-0.773676135
cg01280080	2.007921478	NA
cg01485645	NA	3.424665877
cg01486610	-1.401456244	NA
cg01511232	0.591096986	NA
cg01528542	-1.492906574	NA
cg01542719	-1.559704011	NA
cg01594262	NA	-0.207073785
cg01606885	-1.809376173	NA
cg01607849	-2.214587471	NA
cg01620164	-1.135843597	NA
cg01656853	0.436052254	NA
cg01658815	NA	-0.0517936
cg01697865	0.295466135	NA
cg01733783	-0.421322153	NA
cg01777121	2.450021008	NA
cg01844642	0.673891647	NA
cg01868782	NA	0.231063304
cg01873886	1.254708296	NA
cg01883195	NA	0.983631369
cg01889237	1.142149367	NA
cg01909487	NA	2.26932921
cg01918888	NA	-1.079769045
cg01959004	1.349360996	NA
cg01960979	-11.01141344	NA
cg02008416	NA	0.632169324
cg02096633	-4.985457392	NA
cg02228185	-0.964084569	NA
cg02254885	-0.364173379	NA
cg02261346	NA	0.851207421
cg02301740	-0.748639378	NA
cg02309594	NA	0.557698501
cg02318971	0.470169018	NA
cg02328239	1.597634025	NA
cg02330106	-0.187277824	NA
cg02383785	2.03662369	NA
cg02470959	-2.713015373	NA
cg02478589	0.299958834	NA
cg02479575	0.460915665	NA
cg02485566	-0.777101441	NA
cg02523400	NA	0.226888337
cg02609551	0.05297894	NA
cg02630207	1.686670512	NA
cg02650266	4.238043746	NA
cg02723533	1.797452387	NA
cg02727079	0.201545265	NA
cg02755525	4.531524588	NA
cg02867102	-0.55188969	NA
cg02900766	0.394298672	NA
cg02982734	NA	0.059751738
cg02983424	0.237051592	NA
cg03020951	8.247949842	NA
cg03032497	1.164993554	NA
cg03138405	NA	3.698779308
cg03167275	-3.063088256	NA
cg03192551	NA	2.339400914
cg03199651	1.41908425	0.808999526
cg03265671	NA	0.821045397
cg03287877	0.469501697	NA
cg03318654	0.41897311	NA
cg03350900	2.104908702	NA
cg03386722	-0.72212884	NA
cg03399905	9.464966617	NA
cg03431064	NA	12.07385094
cg03431918	-1.332087242	NA
cg03454353	NA	-0.423394162
cg03464229	0.200363976	NA
cg03467555	0.818565728	NA
cg03473532	-4.742957815	NA
cg03503905	NA	-14.74770671
cg03557698	NA	-0.507713857
cg03607117	6.924408454	NA
cg03623878	2.81793243	NA
cg03626672	0.310727777	NA
cg03628719	NA	-4.448700589
cg03638795	-0.087773074	NA
cg03664992	1.42969427	NA
cg03671597	NA	1.634994751
cg03688818	NA	4.605790281
cg03725309	-4.684730292	NA
cg03767531	0.974462238	NA
cg03776464	-0.276239605	NA
cg03782727	0.643996666	NA
cg03807873	NA	2.645819114
cg03879902	-3.612174542	NA
cg03891319	-0.33073391	NA
cg03906843	-0.105310187	NA
cg04014062	3.369537507	NA
cg04045079	-1.405296471	NA
cg04064028	-1.053395745	NA
cg04084157	9.134210708	NA
cg04090392	2.129184323	NA
cg04131468	0.082325569	NA
cg04167867	1.820039352	NA
cg04232649	NA	7.881120781
cg04299080	-0.358077666	NA
cg04307083	4.539284853	NA
cg04329870	0.470687143	NA
cg04361926	-3.011093904	NA
cg04396791	2.503406076	NA
cg04400972	0.321378396	NA
cg04468741	-0.210237289	NA
cg04519462	-0.127120737	NA
cg04536998	-1.084276129	NA
cg04576021	3.186279887	NA
cg04581938	-1.99331866	NA
cg04596060	-3.47966706	NA
cg04601137	-0.940752151	NA
cg04604946	-2.178768962	NA
cg04660234	-0.339835338	NA
cg04764584	0.081496992	NA
cg04875128	3.445551042	NA
cg04939673	2.912306769	NA
cg04940570	3.16354273	NA
cg04955333	-1.600533938	NA
cg04976151	-0.709522659	NA
cg05001145	NA	0.848300405
cg05019423	NA	-1.313434559
cg05034642	-0.389717086	NA
cg05106770	-0.492306251	NA
cg05203217	-0.263671922	NA
cg05222924	NA	0.135436817
cg05226008	0.108900988	NA
cg05305327	0.754523717	NA
cg05314075	NA	-0.600626287
cg05330360	0.215112432	NA
cg05339037	1.378775399	NA
cg05346491	-1.867385622	NA
cg05369942	-1.401389567	NA
cg05442902	-1.821646489	NA
cg05451974	NA	7.487819117
cg05470074	NA	0.50722001
cg05542681	0.853106308	NA
cg05575921	1.954023214	NA
cg05724065	-0.115534099	NA
cg05769161	-0.466045581	NA
cg05881762	0.216250332	NA
cg05915866	-1.099067145	NA
cg05928581	-0.102032774	NA
cg05989429	NA	-0.138847543
cg05996238	-0.030858732	NA
cg06051662	0.129675963	NA
cg06088314	0.220632768	NA
cg06136199	0.131633459	NA
cg06171420	NA	0.287093969
cg06213463	-5.983194828	NA
cg06214007	0.046507848	NA
cg06231995	2.240073888	NA
cg06244906	NA	0.02035296
cg06306198	0.613965214	NA
cg06318164	NA	-0.941742069
cg06350107	-0.022530324	NA
cg06416685	0.081757076	NA
cg06419846	2.629525798	NA
cg06437747	-2.098886423	NA
cg06448705	0.380401853	NA
cg06466797	NA	-22.50684946
cg06493994	2.705250733	NA
cg06507244	NA	-1.442558948
cg06547984	-0.146184494	NA
cg06552037	-8.86979486	NA
cg06557606	NA	-1.147573892
cg06585108	1.996855098	NA
cg06598256	-3.54272936	NA
cg06613840	NA	3.866794564
cg06639320	4.577363766	NA
cg06648759	5.114754062	NA
cg06668300	-0.378239699	NA
cg06704518	2.001988066	NA
cg06727198	NA	0.492981341
cg06737494	0.647521796	NA
cg06766367	NA	0.083867958
cg06784991	2.455854313	NA
cg06819357	-0.522098344	NA
cg06819923	-2.244010281	NA
cg06836772	-0.559407514	NA
cg06874016	-3.533566717	NA
cg06935608	NA	0.249138315
cg07004820	-0.348210252	NA
cg07015079	-1.254803349	NA
cg07027513	-3.337726042	NA
cg07080372	-5.085746848	NA
cg07082267	-8.483156625	NA
cg07096038	-0.884810584	NA
cg07104660	NA	0.059624629
cg07164639	-1.22463154	NA
cg07171111	6.563978407	NA
cg07172885	1.899277232	NA
cg07203024	-0.286806812	NA
cg07211259	-3.411186115	NA
cg07248223	-0.92523151	NA
cg07295034	NA	0.21655657
cg07301044	NA	0.201352947
cg07388493	-1.027396769	NA
cg07398429	-0.357796258	NA
cg07440264	1.8428856	NA
cg07477034	-1.162573002	NA
cg07502389	1.557093764	NA
cg07544187	0.086984827	NA
cg07547549	4.048654325	NA
cg07584066	0.085164502	NA
cg07588113	-6.557899273	NA
cg07703358	NA	-3.325941007
cg07806886	3.549618201	NA
cg07850604	1.594619652	NA
cg07917796	NA	0.069110155
cg07955995	14.36522752	NA
cg07989867	0.143355065	NA
cg08049198	2.888402642	NA
cg08072101	NA	0.174484481
cg08097417	14.5823291	NA
cg08138505	NA	-2.557655366
cg08147886	NA	-2.132464929
cg08157292	0.956476978	NA
cg08162780	NA	-0.040604685
cg08167085	0.605936983	NA
cg08169949	0.354561622	NA
cg08179530	-5.265237012	NA
cg08288406	-0.579315028	NA
cg08362785	0.860664366	NA
cg08364767	NA	5.199041534
cg08397927	-1.430462073	NA
cg08410533	0.053858437	NA
cg08445802	0.711136281	NA
cg08586737	0.018312028	NA
cg08622677	1.182861459	NA
cg08695830	-0.056152693	NA
cg08739433	2.248912522	NA
cg08888956	-1.238401748	NA
cg08952029	NA	-0.46986421
cg09089053	0.027637442	NA
cg09095562	NA	1.130334369
cg09105193	1.389638705	NA
cg09118625	0.117216603	NA
cg09124496	-0.350586378	NA
cg09134003	-1.993275602	NA
cg09195271	0.356162948	NA
cg09298623	NA	0.579571392
cg09401099	4.248374219	NA
cg09511421	NA	0.237304182
cg09524078	-1.145208586	NA
cg09538452	NA	-0.519548354
cg09567725	-0.12543763	NA
cg09636661	-0.03943869	NA
cg09654242	0.949687031	NA
cg09748749	-4.033006861	NA
cg09809672	-1.749977679	NA
cg09899215	-0.34706888	NA
cg09907395	NA	4.480990393
cg10119082	-0.9431244	NA
cg10152449	0.069779686	NA
cg10198837	NA	2.960419204
cg10226744	NA	-5.195009842
cg10257332	-2.823737319	NA
cg10320659	0.167286037	NA
cg10431713	-0.719099523	NA
cg10479325	NA	13.33321657
cg10484958	0.458680201	NA
cg10497569	NA	4.323673717
cg10501210	-2.071234353	NA
cg10523019	0.151515549	NA
cg10545682	-0.551893945	NA
cg10578938	0.879242301	NA
cg10591659	-0.082260263	NA
cg10628205	-0.846056918	NA
cg10635122	1.417906826	NA
cg10636297	0.751297924	NA
cg10684486	-0.098476387	NA
cg10701033	NA	-2.71055217
cg10729426	2.021938174	NA
cg10751726	1.462312968	NA
cg10778288	0.885186502	NA
cg10784785	NA	5.140121974
cg10819446	NA	5.662444105
cg10865119	-0.976175432	-0.879394878
cg10876928	0.136295924	NA
cg10881225	0.278231343	1.117313614
cg10910775	NA	2.83085394
cg10947146	3.332250301	NA
cg10979567	-0.642727216	NA
cg11051055	NA	0.119040824
cg11067179	0.48226653	NA
cg11071401	2.538528086	NA
cg11108890	-0.073597959	NA
cg11110686	NA	2.083060373
cg11163901	-2.874210541	NA
cg11170179	-0.02632606	NA
cg11189837	-1.04928026	NA
cg11220950	0.62395834	NA
cg11274314	0.647648912	NA
cg11277126	-2.440262031	NA
cg11293764	-0.701841947	NA
cg11314684	NA	-0.756960897
cg11331769	0.340380427	NA
cg11424376	0.118588622	NA
cg11436113	-1.71560943	NA
cg11476211	-0.829968549	NA
cg11483915	-1.801386545	NA
cg11538128	-1.403967934	NA
cg11631518	NA	-0.931285171
cg11649376	-3.397270559	NA
cg11667020	0.077442729	NA
cg11693019	4.517266452	NA
cg11693709	-0.747409278	NA
cg11766468	0.235272089	NA
cg11789321	0.369984599	NA
cg11801011	-0.177473109	NA
cg11807280	-1.149354468	NA
cg11830800	-0.606440514	NA
cg11848539	NA	-4.724677165
cg11908570	NA	20.87782476
cg11932564	-5.918638266	NA
cg11944101	0.109617545	NA
cg11946769	7.278612656	NA
cg11947985	-2.854937126	NA
cg11983867	0.628245294	NA
cg12024906	0.801462626	NA
cg12054453	-0.910469634	NA
cg12062492	NA	1.03489733
cg12065799	-0.292850961	NA
cg12079303	-4.011434666	NA
cg12140144	2.474569374	NA
cg12167564	1.292688066	NA
cg12171761	0.169365618	NA
cg12190994	NA	0.290311618
cg12197142	-5.532866084	NA
cg12227172	0.931308068	NA
cg12228611	NA	0.111182624
cg12261786	-0.683278741	NA
cg12278474	NA	-0.780742224
cg12353516	-0.464404186	NA
cg12446246	-2.253952081	NA
cg12564962	1.065177834	NA
cg12570134	NA	-0.452209827
cg12609467	NA	0.830832849
cg12623930	-2.273867164	NA
cg12649038	0.0055314	NA
cg12671744	-0.447922459	NA
cg12691219	NA	0.092485995
cg12709412	NA	11.24718025
cg12727018	3.99811007	NA
cg12757011	4.072556184	NA
cg12827555	NA	1.041523541
cg12893697	0.021814431	NA
cg12899747	-0.395535083	NA
cg12998614	-1.107146208	NA
cg13001142	-3.14073883	NA
cg13026773	-1.040360929	NA
cg13029847	5.012358722	NA
cg13039251	-0.812269873	NA
cg13065169	-0.523892078	NA
cg13112154	0.090459676	NA
cg13221458	-0.000347416	NA
cg13269407	-0.694626879	NA
cg13325529	NA	5.797286054
cg13327545	0.486936313	NA
cg13365022	NA	-0.976205265
cg13376158	NA	0.569634533
cg13424229	0.65769821	NA
cg13553455	0.144037824	NA
cg13587552	NA	0.451130252
cg13612317	-1.394323629	NA
cg13663218	-0.346354708	NA
cg13672791	NA	0.908234796
cg13673514	0.210393919	NA
cg13734401	-0.158680694	NA
cg13745692	-0.498505051	NA
cg13786801	-0.897653845	NA
cg13806070	3.951477295	NA
cg13806741	NA	0.736316146
cg13836627	6.90592696	NA
cg13884546	NA	-1.322819821
cg13899108	0.025128579	NA
cg13917614	-1.496287604	NA
cg13974531	NA	-0.349238134
cg14069287	-0.084091295	NA
cg14074174	-0.964342058	NA
cg14144025	NA	2.219161637
cg14144305	3.315025323	NA
cg14175438	-1.917534445	NA
cg14305711	-0.309321525	NA
cg14310890	-0.659328289	NA
cg14333454	0.715441285	NA
cg14550066	-1.139149176	NA
cg14570389	0.08364012	NA
cg14585160	NA	-3.41535214
cg14614094	0.588115342	NA
cg14614643	-0.198183006	NA
cg14659547	0.288032341	NA
cg14674720	0.45080578	NA
cg14711869	0.158086683	NA
cg14732136	10.17865865	NA
cg14736210	NA	0.670472842
cg14789804	NA	5.653737936
cg14837598	-1.681227722	NA
cg14847483	NA	0.841800142
cg14902389	-0.435951487	NA
cg14918082	0.533105845	NA
cg14924781	NA	0.116787576
cg15001747	1.373462148	NA
cg15013019	-2.223394608	NA
cg15058210	-3.045896459	NA
cg15097876	NA	-40.70037245
cg15149655	0.113979235	NA
cg15153141	1.208682093	NA
cg15156078	NA	-0.895171468
cg15170424	NA	1.607457245
cg15210999	0.002402104	NA
cg15240064	8.925189984	NA
cg15243034	0.263493311	NA
cg15321211	NA	0.237027195
cg15470658	-0.094933868	NA
cg15540054	-1.853146383	NA
cg15554401	2.41496029	NA
cg15583492	-0.267535193	NA
cg15641675	NA	-1.581164202
cg15736994	-1.118164368	NA
cg15765212	NA	1.306370097
cg15777014	-0.350533702	NA
cg15845821	-1.163875225	NA
cg15895121	1.046615129	NA
cg15903395	NA	1.634632054
cg15904523	5.565840173	NA
cg15952725	-4.083102749	NA
cg15955341	2.251559687	NA
cg15957394	1.117465736	NA
cg15982308	2.675874222	NA
cg16054275	-3.505592072	-0.142867792
cg16112129	-0.302335767	NA
cg16161425	NA	1.306240115
cg16241649	NA	0.367413751
cg16290275	-1.912437299	NA
cg16303562	-0.614285806	NA
cg16419235	0.490228456	NA
cg16479633	0.859925486	NA
cg16551326	NA	0.755003083
cg16665444	2.71612348	NA
cg16717122	0.064790718	NA
cg16778148	NA	1.172358821
cg16785344	-0.347882626	NA
cg16867657	15.44316042	1.959198019
cg16907514	NA	0.483661943
cg16929104	NA	-0.704310002
cg16932827	-2.007670064	NA
cg16969368	0.348271344	NA
cg16983588	-0.329187278	NA
cg17062829	1.307498675	NA
cg17071639	-0.189930148	NA
cg17100770	NA	-0.754978541
cg17105005	0.814881951	NA
cg17110586	3.013466826	NA
cg17170504	0.853239445	NA
cg17179568	NA	-0.816230765
cg17183905	-5.686196649	NA
cg17226286	NA	0.877792567
cg17272549	0.840757498	NA
cg17285325	NA	1.071130048
cg17321954	2.025386083	NA
cg17326555	0.109567372	NA
cg17329670	-4.624991824	NA
cg17354708	NA	-0.76683949
cg17372101	-2.006144424	NA
cg17488985	NA	0.715388765
cg17489312	2.006046851	NA
cg17606785	NA	0.350273852
cg17694877	0.32236651	NA
cg17720233	-0.742548166	NA
cg17762554	-0.896685692	NA
cg17804348	0.132606929	NA
cg17830754	1.415478217	NA
cg17832674	-2.163954718	NA
cg17889586	1.431888688	0.635780807
cg18025409	1.092676333	NA
cg18026631	0.394442473	NA
cg18034299	-1.68818088	NA
cg18092028	-0.921498417	NA
cg18107827	-0.089766174	NA
cg18148156	0.852871825	NA
cg18184053	0.722019347	NA
cg18267374	4.417477097	NA
cg18306747	-1.270627445	NA
cg18314424	-2.151068286	NA
cg18328933	-1.494992569	NA
cg18335931	-1.369437351	NA
cg18344063	-1.222611203	NA
cg18346531	-0.004468686	NA
cg18437209	2.061284694	NA
cg18476633	NA	0.326670542
cg18539122	2.039457369	NA
cg18633600	1.465467713	NA
cg18667659	0.52388791	NA
cg18693704	-7.530214793	NA
cg18719170	-0.116125784	NA
cg18741962	NA	-4.780776799
cg18833140	1.279445656	NA
cg18931750	NA	-2.679769866
cg18933331	-1.941699159	NA
cg18964082	NA	-0.311502317
cg19056004	-3.909362623	NA
cg19077806	0.784186104	NA
cg19094438	0.207452281	NA
cg19182046	1.454711497	NA
cg19283196	4.077310522	1.527737981
cg19283806	-3.23254655	NA
cg19292062	NA	2.497600647
cg19356905	3.438747722	NA
cg19359656	NA	1.43604721
cg19381766	-0.144397458	NA
cg19381811	-0.402033092	NA
cg19384697	NA	0.520664687
cg19451698	2.956824509	NA
cg19456540	-1.868782322	NA
cg19490266	NA	2.29457046
cg19510698	0.290548922	NA
cg19518666	-0.799795717	NA
cg19529621	1.608917527	NA
cg19546781	NA	6.014048116
cg19574915	NA	0.944577861
cg19663246	-0.337422395	NA
cg19711579	5.498842009	NA
cg19722847	-5.064939373	NA
cg19753867	-2.480804888	NA
cg19759064	NA	-0.015028242
cg19815139	NA	3.124596049
cg19832721	NA	1.584384339
cg19909787	-0.884484726	NA
cg19910382	NA	0.714597353
cg19923810	NA	-0.099286834
cg19935065	1.134692473	NA
cg19965810	-1.820183007	NA
cg20012366	6.959211578	NA
cg20029347	-0.114081507	NA
cg20052760	-0.17237879	NA
cg20082357	-1.69149932	NA
cg20102280	-0.405539547	NA
cg20110742	-1.03229325	NA
cg20188282	-1.169837198	NA
cg20234855	0.687665945	NA
cg20249919	-1.530708178	NA
cg20259534	-7.429083325	NA
cg20300246	1.99914095	NA
cg20346726	1.054523487	NA
cg20371891	-1.625890622	NA
cg20387706	0.961612227	NA
cg20392764	1.353550265	NA
cg20591136	2.303286687	NA
cg20665157	0.257656789	NA
cg20686207	0.537262342	NA
cg20697204	-0.356329101	NA
cg20789620	NA	-0.117230294
cg20798152	-0.093799158	NA
cg20801645	NA	-0.327338476
cg20811273	NA	1.56542019
cg20822990	-5.880315323	NA
cg20919799	-0.584359203	NA
cg21012874	0.101709406	NA
cg21112391	0.252149944	NA
cg21126707	0.060154548	NA
cg21184711	2.175777945	NA
cg21284636	0.238689232	NA
cg21350115	0.473195036	NA
cg21355508	1.132464555	NA
cg21450529	-0.044016261	NA
cg21458932	NA	1.773462973
cg21500300	0.22540896	NA
cg21547976	NA	3.230694092
cg21596317	9.582214835	NA
cg21657577	0.487335718	NA
cg21692159	-0.621989681	NA
cg21801378	0.702087163	NA
cg21825027	NA	-4.292027897
cg21874213	-0.687334739	NA
cg21912203	2.745969005	NA
cg21924273	NA	3.435950133
cg22021786	NA	0.786914624
cg22041635	NA	17.37386669
cg22080436	-0.184437388	NA
cg22136326	NA	-48.45744365
cg22136365	NA	0.081683042
cg22213242	4.332251163	NA
cg22215192	NA	0.482573394
cg22325715	NA	0.350631523
cg22325823	NA	-0.097419737
cg22368262	-0.89918466	NA
cg22407458	0.76947834	NA
cg22454769	3.302375166	NA
cg22530232	NA	0.259341778
cg22580512	-0.700046234	NA
cg22593785	NA	-0.310818897
cg22682811	0.574412591	NA
cg22736354	9.383852241	NA
cg22748573	NA	-1.61258833
cg22748850	NA	-5.328359614
cg22774472	NA	0.020137546
cg22796458	-3.841881167	NA
cg22809047	1.902920841	NA
cg22827210	0.076423845	NA
cg22843803	2.134299156	NA
cg22854546	NA	-20.96909028
cg22861316	3.524286498	NA
cg22900415	2.605207925	NA
cg22947000	-0.678011446	NA
cg22956483	NA	0.627304916
cg22967284	NA	-2.894745591
cg22986597	-3.307832516	-0.332628052
cg23012579	-3.301911451	-1.485579613
cg23078123	-2.52277069	NA
cg23091758	3.859999288	NA
cg23093580	-0.733709693	NA
cg23124451	-3.603817621	NA
cg23124755	NA	-3.527796832
cg23181138	NA	-15.07978216
cg23303074	-0.260646305	NA
cg23395688	-0.912428305	NA
cg23441167	-2.076701642	NA
cg23449696	NA	0.131551936
cg23455897	-0.217650991	NA
cg23461714	-3.156061446	NA
cg23488804	1.042917872	NA
cg23500537	3.248670513	NA
cg23527621	NA	0.525981034
cg23531640	-3.040705835	NA
cg23538901	0.029020911	NA
cg23582408	-1.99854239	NA
cg23620639	NA	7.833325318
cg23702568	NA	0.507093067
cg23744638	-0.217245772	NA
cg23916845	NA	-0.01317554
cg23917057	3.981340676	NA
cg23922454	-1.112223597	NA
cg23935746	-0.664105376	NA
cg23964386	0.108758039	NA
cg23995914	1.336624997	NA
cg23998119	0.160030729	NA
cg24006341	NA	1.460475037
cg24010336	0.193844161	NA
cg24014020	NA	0.730405053
cg24081819	-1.726610569	NA
cg24127874	0.591880273	NA
cg24165121	0.49334624	NA
cg24170090	-2.262852186	NA
cg24215727	0.710327253	NA
cg24350475	-0.204615829	NA
cg24352688	1.023387796	NA
cg24394865	NA	-7.284061473
cg24428042	-1.635365869	NA
cg24430034	-2.688348507	NA
cg24430580	0.946661484	NA
cg24454579	NA	0.907270871
cg24481841	-0.260565339	NA
cg24493971	NA	-0.046100438
cg24497732	3.049010151	NA
cg24523000	NA	0.800498909
cg24528523	NA	0.514668231
cg24590353	NA	-0.281151489
cg24621354	0.740005552	NA
cg24646414	-0.129273228	NA
cg24692716	NA	2.820753628
cg24698655	2.063943498	NA
cg24728447	NA	-11.62097786
cg24853724	3.507218784	NA
cg24871743	3.634393325	NA
cg24883732	NA	1.020364253
cg24890964	0.719588437	NA
cg24891133	1.453274582	NA
cg24938727	NA	0.970140692
cg25020550	0.100234663	NA
cg25072962	NA	0.496864856
cg25078444	1.538198827	NA
cg25148589	0.887049386	NA
cg25235205	2.983218786	NA
cg25305703	0.696157779	NA
cg25320169	0.06294869	NA
cg25340403	1.069243409	NA
cg25363445	0.932622743	NA
cg25371036	-1.706584134	NA
cg25404088	NA	-0.033744318
cg25410279	0.049605252	NA
cg25410668	3.49600972	NA
cg25428494	-0.821376162	NA
cg25450266	-1.091717793	NA
cg25484373	-3.654491036	NA
cg25533247	-0.732139567	NA
cg25559313	NA	0.156485604
cg25598890	0.216143236	NA
cg25645748	-0.431887101	NA
cg25668626	0.745526004	NA
cg25677688	NA	0.198596558
cg25758314	0.333070011	NA
cg25764570	NA	1.522333781
cg25771195	2.049453447	NA
cg25953130	0.360463322	NA
cg25955180	0.276415332	NA
cg25975818	NA	0.464443808
cg25979644	2.907769848	NA
cg26131911	NA	-7.656098604
cg26152597	NA	-4.443072966
cg26166595	-0.806772524	NA
cg26229990	-0.538406393	NA
cg26252167	-0.079757159	NA
cg26290632	0.960704567	NA
cg26293546	2.286791428	NA
cg26332061	4.693094971	NA
cg26359730	0.46559915	NA
cg26466094	-1.622876676	NA
cg26483332	-0.444657253	NA
cg26597727	-4.337895211	NA
cg26620959	NA	0.101652455
cg26632776	-2.388820076	NA
cg26685941	-1.34211487	NA
cg26701785	NA	-0.637427379
cg26711820	NA	0.799756139
cg26881761	-0.12719876	NA
cg26918305	1.141785607	NA
cg26921969	3.94308706	NA
cg27067781	1.803362557	0.91399801
cg27072387	NA	3.32538356
cg27087809	0.172206349	NA
cg27167439	-1.225002501	NA
cg27367526	-1.636465385	NA
cg27401724	-3.058947544	NA
cg27491887	0.489840292	NA
cg27494383	0.993486758	NA
cg27563048	NA	-1.126207318
cg27619353	-5.290754966	NA
