# Supplementary material for: Centenarian clocks: epigenetic clocks for validating claims of exceptional longevity
Source: GeroScience. 2023 Mar 25;45(3):1817–35. doi: 10.1007/s11357-023-00731-7 (PMC10400760; doi:10.1007/s11357-023-00731-7)
Supplement: Supplementary file 3 — Supplementary file3 (XLSX 671 KB) [file 11357_2023_731_MOESM3_ESM.xlsx]

## Sheet: Young
The table lists the top 1000 positively and negatively age-related CpGs, respectively, from EWAS in specified age group. The first column Rank denotes the rank based on EWAS P value. The genome annotation (columns CHR to Gene, distanceToTSS to PRC2 ) is based on Hg19 assembly. The variables PRC2_TFs, PRC2_count, and PRC2 denote polycomb repressor complex (PRC) 2 transcriptional factor (TF) member…
Rank	CHR	CpG	bp	Gene	T	P	EWASAgeGroup	distanceToTSS	main_Categories	stackHMM	PRC1_TFs	PRC2_TFs	PRC1_count	PRC2_count	PRC1	PRC2
1	6	cg16867657	11044877	ELOVL2	24.611	9.53124e-69	Young	886	Promoter	87_BivProm1					0	0
2	19	cg14556683	15342982	EPHX3	16.4107	1.43795e-41	Young	875	Exon	88_BivProm2	RNF2	EZH2	1	1	0	0
3	2	cg06639320	106015739	FHL2	16.3412	2.49348e-41	Young	39490	Exon	95_PromF5	RING1,RNF2		2	0	1	0
4	2	cg22454769	106015767	FHL2	15.8482	1.24652e-39	Young	39462	Exon	95_PromF5	RING1,RNF2		2	0	1	0
5	6	cg21572722	11044894	ELOVL2-AS1	14.9933	1.10062e-36	Young	903	Promoter	87_BivProm1					0	0
6	11	cg04265051	68079686	LRP5	13.7714	1.7255e-32	Young	-421	Promoter	95_PromF5		EED,EZH2	0	2	0	1
8	5	cg26921969	92948217	MIR2277	13.3166	6.13949e-31	Young	8277	Intergenic_downstream	90_BivProm4		EZH2,SUZ12	0	2	0	1
10	12	cg00748589	11653486	LINC01252	12.471	4.4481e-28	Young	-47478	Intergenic_upstream	87_BivProm1		EZH2,SUZ12	0	2	0	1
13	17	cg10137837	6926742	BCL6B	11.6349	2.71771e-25	Young	373	Promoter	87_BivProm1		EZH2	0	1	0	0
14	19	cg17110586	36454623	LRFN3	11.5969	3.62682e-25	Young	26601	Intergenic_downstream	86_DNase1		EED	0	1	0	0
18	9	cg13649056	136474626	DBH	11.5515	5.12077e-25	Young	-26859	Intergenic_upstream	88_BivProm2		EZH2	0	1	0	0
19	17	cg00439658	72848669	GRIN2C	11.5084	7.09754e-25	Young	7337	threeUTR	89_BivProm3	RNF2	EZH2	1	1	0	0
21	14	cg03032497	61108227	SIX1	11.2657	4.44184e-24	Young	7928	Intergenic_downstream	88_BivProm2	RNF2	EZH2,SUZ12	1	2	0	1
24	7	cg21184711	122488330	CADPS2	11.1687	9.21351e-24	Young	38482	Intron	58_EnhA17					0	0
25	10	cg11705975	120354248	PRLHR	11.1559	1.01402e-23	Young	911	Exon	88_BivProm2		EZH2	0	1	0	0
29	17	cg00462994	42081955	NAGS	10.9813	3.74726e-23	Young	-76	Promoter	88_BivProm2	BMI1	EZH2	1	1	0	0
35	17	cg14918082	7833237	KCNAB3	10.8092	1.35023e-22	Young	-484	Promoter	91_PromF1		EZH2	0	1	0	0
43	19	cg11766468	7923041	EVI5L	10.4144	2.48734e-21	Young	27880	threeUTR	89_BivProm3	RNF2	EED	1	1	0	0
47	20	cg07547549	44658225	SLC12A5	10.3587	3.73807e-21	Young	7896	Intron	88_BivProm2		EED,EZH2	0	2	0	1
48	7	cg12534424	127992316	PRRT4	10.3416	4.23834e-21	Young	9422	Exon	88_BivProm2	RNF2	EZH2	1	1	0	0
49	7	cg08097417	130419133	KLF14	10.341	4.25512e-21	Young	-246	Promoter	87_BivProm1	RNF2	EZH2,SUZ12	1	2	0	1
50	7	cg04084157	100809049	VGF	10.3359	4.41742e-21	Young	-197	Promoter	87_BivProm1	RING1,RNF2	EZH2	2	1	1	0
51	2	cg12757011	162281111	TBR1	10.3118	5.26696e-21	Young	8491	threeUTR	88_BivProm2	RNF2	EZH2,SUZ12	1	2	0	1
53	1	cg25410668	28241577	RPA2	10.291	6.13243e-21	Young	-342	Promoter	95_PromF5	RNF2	EED	1	1	0	0
54	6	cg03771840	30140145	TRIM15	10.2881	6.26209e-21	Young	9162	threeUTR	88_BivProm2		EZH2,SUZ12	0	2	0	1
57	4	cg23995914	10459228	ZNF518B	10.225	9.91666e-21	Young	-196	Promoter	95_PromF5		EZH2	0	1	0	0
60	1	cg06335143	53308654	ZYG11A	10.2063	1.13613e-20	Young	471	Promoter	87_BivProm1	RNF2	EED,EZH2,SUZ12	1	3	0	1
64	17	cg15557036	48041891	DLX4	10.0803	2.8334e-20	Young	-4671	Promoter	88_BivProm2	RNF2	EZH2,SUZ12	1	2	0	1
66	1	cg17326555	119535693	TBX15	10.0129	4.61381e-20	Young	-3515	Promoter	17_ReprPC1	RNF2	EZH2,SUZ12	1	2	0	1
67	19	cg23331484	33718148	SLC7A10	9.98454	5.65941e-20	Young	-1392	Promoter	88_BivProm2		EZH2	0	1	0	0
69	7	cg24853724	28997403	TRIL	9.96405	6.55974e-20	Young	625	Exon	87_BivProm1	RNF2	EZH2,SUZ12	1	2	0	1
71	2	cg14674720	219827930	CDK5R2	9.8889	1.12601e-19	Young	3580	Intergenic_downstream	87_BivProm1		EED,EZH2	0	2	0	1
72	15	cg04875128	31775895	OTUD7A	9.87159	1.27497e-19	Young	386888	Exon	99_TSS2		EZH2,SUZ12	0	2	0	1
77	12	cg08622677	3601306	PRMT8	9.82123	1.82917e-19	Young	110791	Intron	88_BivProm2		EZH2	0	1	0	0
79	5	cg08957484	132083532	CCNI2	9.73109	3.48272e-19	Young	395	Exon	87_BivProm1	RNF2	EED,EZH2,SUZ12	1	3	0	1
81	14	cg15341124	102027734	DIO3	9.69549	4.48828e-19	Young	46	fiveUTR	17_ReprPC1		EZH2	0	1	0	0
83	16	cg11220950	2042693	SYNGR3	9.68657	4.78234e-19	Young	2747	Exon	87_BivProm1	RING1,RNF2		2	0	1	0
94	2	cg03545227	220173100	PTPRN	9.48704	1.96561e-18	Young	1194	Intron	99_TSS2	RNF2	EED,SUZ12	1	2	0	1
95	8	cg26290632	91094847	CALB1	9.443	2.6805e-18	Young	259	Exon	87_BivProm1	BMI1	EED,EZH2	1	2	0	1
99	9	cg00959431	79638117	FOXB2	9.39852	3.66422e-18	Young	3547	Intergenic_downstream	88_BivProm2		EZH2,SUZ12	0	2	0	1
102	2	cg19671120	98962974	CNGA3	9.3693	4.49796e-18	Young	356	fiveUTR	88_BivProm2		EZH2,SUZ12	0	2	0	1
105	3	cg00481951	187387650	SST	9.30521	7.04482e-18	Young	550	Promoter	89_BivProm3		EED,EZH2	0	2	0	1
107	17	cg23488804	42393982	RUNDC3A	9.27802	8.51817e-18	Young	8055	Intron	88_BivProm2	RNF2	EZH2	1	1	0	0
112	1	cg07178825	3649574	TP73	9.17949	1.69144e-17	Young	80445	threeUTR	89_BivProm3		EZH2	0	1	0	0
113	3	cg05700079	147126961	ZIC1	9.17398	1.75733e-17	Young	-220	Promoter	88_BivProm2		EZH2	0	1	0	0
115	7	cg00048759	99775422	STAG3	9.15898	1.95023e-17	Young	-115	Promoter	87_BivProm1	RING1,RNF2		2	0	1	0
117	20	cg22709307	982768	RSPO4	9.13361	2.32515e-17	Young	138	Exon	88_BivProm2		EZH2	0	1	0	0
119	19	cg06707978	58095155	ZIK1	9.09411	3.0561e-17	Young	-472	Promoter	95_PromF5	RNF2		1	0	0	0
121	13	cg06648759	40892751	LINC00548	9.06788	3.66341e-17	Young	-98113	Intergenic_upstream	35_EnhWk2					0	0
123	3	cg11084334	9594264	LHFPL4	9.05003	4.14355e-17	Young	1221	Exon	88_BivProm2		EED,EZH2,SUZ12	0	3	0	1
126	14	cg06821999	95238156	GSC	9.01646	5.22225e-17	Young	-1658	Promoter	17_ReprPC1	RNF2	EZH2,SUZ12	1	2	0	1
128	7	cg20665157	121969421	CADPS2	9.00543	5.63406e-17	Young	557391	Intron	59_EnhA18		EZH2	0	1	0	0
131	3	cg21867345	44596536	ZKSCAN7	9.002	5.76853e-17	Young	-177	Promoter	95_PromF5		EED,EZH2	0	2	0	1
135	11	cg13570972	31839632	RCN1	8.97897	6.75811e-17	Young	1518	Intron	87_BivProm1		EZH2,SUZ12	0	2	0	1
139	8	cg16419235	57360613	PENK	8.91256	1.06571e-16	Young	-1332	Promoter	88_BivProm2		EZH2	0	1	0	0
142	3	cg23449696	147125942	ZIC1	8.87199	1.40646e-16	Young	-1238	Promoter	88_BivProm2	RNF2	EZH2,SUZ12	1	2	0	1
143	16	cg07336350	54322127	IRX3	8.86529	1.47235e-16	Young	-1750	Promoter	17_ReprPC1	RNF2	EZH2,SUZ12	1	2	0	1
145	10	cg13327545	22623548	SPAG6	8.85781	1.54942e-16	Young	-10826	Intergenic_upstream	87_BivProm1	RNF2	EZH2,SUZ12	1	2	0	1
147	19	cg16911349	10406935	ICAM5	8.84135	1.73365e-16	Young	6280	Intron	87_BivProm1	RNF2	EZH2,SUZ12	1	2	0	1
148	4	cg10242160	48493350	ZAR1	8.83344	1.82959e-16	Young	1041	Intron	88_BivProm2		EZH2,SUZ12	0	2	0	1
151	7	cg02383785	127808848	MIR129-1	8.82188	1.97961e-16	Young	-39076	Intergenic_upstream	17_ReprPC1		EED,EZH2,SUZ12	0	3	0	1
152	10	cg13848598	115804578	ADRB1	8.82151	1.98456e-16	Young	772	Exon	87_BivProm1		EZH2,SUZ12	0	2	0	1
153	4	cg11970349	8582287	GPR78	8.81019	2.14356e-16	Young	323	fiveUTR	88_BivProm2	RNF2	EED,EZH2	1	2	0	1
155	17	cg15001747	35292587	LHX1	8.80277	2.2546e-16	Young	-2184	Promoter	88_BivProm2	RNF2	EZH2,SUZ12	1	2	0	1
157	1	cg27262412	119530702	TBX15	8.77877	2.65432e-16	Young	1476	Intron	87_BivProm1		EZH2,SUZ12	0	2	0	1
162	18	cg16922039	12287385	TUBB6	8.71988	3.95748e-16	Young	-20855	Intergenic_upstream	88_BivProm2		EZH2,SUZ12	0	2	0	1
163	19	cg21911021	58095011	ZIK1	8.71637	4.05258e-16	Young	-616	Promoter	95_PromF5	RNF2		1	0	0	0
164	20	cg12497914	2674285	EBF4	8.71435	4.10834e-16	Young	761	Promoter	87_BivProm1		EZH2,SUZ12	0	2	0	1
165	3	cg16953297	183993906	ECE2	8.712	4.17438e-16	Young	26461	fiveUTR	89_BivProm3		EZH2,SUZ12	0	2	0	1
166	19	cg21493505	56879418	ZSCAN5A	8.70898	4.2604e-16	Young	333	Promoter	94_PromF4	RING1,RNF2		2	0	1	0
173	1	cg05436231	27709789	CD164L2	8.67262	5.44751e-16	Young	15	fiveUTR	89_BivProm3					0	0
175	3	cg18143296	157812763	SHOX2	8.6603	5.92015e-16	Young	11188	Intergenic_downstream	88_BivProm2		EZH2,SUZ12	0	2	0	1
181	2	cg05942128	176972020	HOXD11	8.63055	7.23481e-16	Young	2770	Intron	87_BivProm1	RNF2	EZH2,SUZ12	1	2	0	1
182	9	cg14614094	133567903	EXOSC2	8.6281	7.35537e-16	Young	-1254	Promoter	86_DNase1					0	0
183	10	cg09099868	22622793	SPAG6	8.62742	7.3889e-16	Young	-11581	Intergenic_upstream	88_BivProm2		EZH2,SUZ12	0	2	0	1
184	10	cg13654588	120354081	PRLHR	8.62216	7.65553e-16	Young	1078	Exon	88_BivProm2		EZH2	0	1	0	0
186	11	cg12189835	61335071	SYT7	8.60838	8.39948e-16	Young	13272	Intron	90_BivProm4		EED	0	1	0	0
188	13	cg11126134	31480304	TEX26-AS1	8.5883	9.61313e-16	Young	26440	Intron	87_BivProm1		EZH2	0	1	0	0
189	7	cg12164596	156799224	MNX1	8.58756	9.66118e-16	Young	4122	Exon	17_ReprPC1	RNF2	EZH2,SUZ12	1	2	0	1
191	1	cg17804348	3649473	TP73	8.56324	1.13746e-15	Young	80344	threeUTR	89_BivProm3		EZH2	0	1	0	0
194	8	cg21709871	144923606	NRBP2	8.55107	1.23416e-15	Young	593	Promoter	99_TSS2					0	0
195	1	cg21834207	50489827	AGBL4	8.54985	1.24432e-15	Young	-202	Promoter	87_BivProm1		EZH2	0	1	0	0
198	15	cg15824707	45403733	DUOX2	8.53059	1.41563e-15	Young	2625	Exon	18_ReprPC2		EZH2	0	1	0	0
201	12	cg25778262	69327449	CPM	8.51557	1.56535e-15	Young	29570	Intron	87_BivProm1	RNF2	EZH2,SUZ12	1	2	0	1
204	1	cg12467090	204459139	PIK3C2B	8.49233	1.82844e-15	Young	334	Promoter	67_TxEnh6					0	0
205	7	cg24497732	42278077	GLI3	8.48468	1.92425e-15	Young	-1460	Promoter	95_PromF5		EZH2	0	1	0	0
206	4	cg02397768	113430989	NEUROG2	8.47753	2.01833e-15	Young	6339	Intergenic_downstream	87_BivProm1	RNF2	EZH2,SUZ12	1	2	0	1
210	15	cg04090392	83952774	BNC1	8.45078	2.41242e-15	Young	693	Promoter	87_BivProm1	RNF2	EZH2,SUZ12	1	2	0	1
211	1	cg00764612	150255213	CIART	8.44721	2.47039e-15	Young	260	Promoter	95_PromF5		EZH2,SUZ12	0	2	0	1
212	7	cg04427498	20830657	SP8	8.44406	2.52282e-15	Young	-4150	Promoter	88_BivProm2	RNF2	EZH2,SUZ12	1	2	0	1
213	3	cg17321954	120626881	STXBP5L	8.43834	2.62082e-15	Young	-169	Promoter	87_BivProm1					0	0
214	6	cg25861699	10882050	SYCP2L	8.43663	2.65072e-15	Young	134055	fiveUTR	88_BivProm2		EZH2,SUZ12	0	2	0	1
215	16	cg03467555	54404408	IRX3	8.43417	2.69456e-15	Young	-84030	Intergenic_upstream	89_BivProm3					0	0
217	2	cg11274314	242480504	BOK	8.41912	2.97819e-15	Young	-17641	Intergenic_upstream	87_BivProm1	RNF2		1	0	0	0
219	2	cg14912644	157176601	NR4A2	8.40255	3.32487e-15	Young	7925	Intergenic_downstream	87_BivProm1	RNF2	EZH2,SUZ12	1	2	0	1
220	4	cg12765028	13526659	LINC01097	8.39719	3.44542e-15	Young	6382	Intergenic_downstream	88_BivProm2	RNF2	EZH2,SUZ12	1	2	0	1
221	17	cg25309759	34068225	RASL10B	8.37665	3.94843e-15	Young	9546	Exon	88_BivProm2	RNF2	EZH2,SUZ12	1	2	0	1
222	15	cg19821713	96909816	NR2F2	8.37271	4.05306e-15	Young	33248	Intergenic_downstream	17_ReprPC1	RNF2	EZH2,SUZ12	1	2	0	1
227	1	cg10961604	27709771	CD164L2	8.3326	5.28588e-15	Young	33	fiveUTR	89_BivProm3					0	0
228	1	cg14237550	16974585	MST1P2	8.33206	5.30466e-15	Young	2516	Exon	87_BivProm1		EZH2	0	1	0	0
229	19	cg05213896	50393653	IL4I1	8.32981	5.38404e-15	Young	39334	Exon	87_BivProm1	RNF2	EED,EZH2	1	2	0	1
240	1	cg02924487	3649344	TP73	8.31027	6.12622e-15	Young	80215	threeUTR	89_BivProm3		EZH2	0	1	0	0
242	18	cg00266920	55021277	ST8SIA3	8.30772	6.23023e-15	Young	1556	Intron	88_BivProm2		EZH2,SUZ12	0	2	0	1
247	8	cg27029821	70983741	PRDM14	8.26959	8.01096e-15	Young	-180	Promoter	88_BivProm2		EZH2	0	1	0	0
248	12	cg10778288	113917994	LHX5	8.26759	8.11721e-15	Young	-8118	Promoter	88_BivProm2	RNF2	EZH2,SUZ12	1	2	0	1
249	12	cg27076669	69327457	CPM	8.25544	8.79269e-15	Young	29562	Intron	87_BivProm1	RNF2	EZH2,SUZ12	1	2	0	1
252	8	cg16219603	57360586	PENK	8.23789	9.86845e-15	Young	-1305	Promoter	88_BivProm2		EZH2	0	1	0	0
255	2	cg20234855	120980555	TMEM185B	8.2263	1.06487e-14	Young	428	fiveUTR	93_PromF3	RING1,RNF2		2	0	1	0
258	4	cg02650266	147558239	POU4F2	8.21922	1.11553e-14	Young	-1805	Promoter	88_BivProm2		EZH2,SUZ12	0	2	0	1
262	2	cg27634020	236890542	AGAP1	8.19856	1.27746e-14	Young	487809	Intron	71_TxWk2					0	0
265	16	cg06279276	67184164	B3GNT9	8.16557	1.58543e-14	Young	737	threeUTR	87_BivProm1		EZH2	0	1	0	0
266	4	cg04939673	184019125	WWC2-AS2	8.16375	1.60433e-14	Young	1226	threeUTR	95_PromF5	RNF2	EZH2,SUZ12	1	2	0	1
271	17	cg24613080	32484035	ASIC2	8.13258	1.96663e-14	Young	-211	Promoter	88_BivProm2		EZH2	0	1	0	0
272	13	cg23142799	26625089	SHISA2	8.12526	2.06284e-14	Young	108	Exon	87_BivProm1	RNF2	EZH2,SUZ12	1	2	0	1
275	5	cg06564388	153855257	HAND1	8.09399	2.5289e-14	Young	2566	threeUTR	88_BivProm2	RNF2	EED,EZH2,SUZ12	1	3	0	1
277	5	cg00059225	151304357	GLRA1	8.09047	2.58749e-14	Young	39	fiveUTR	86_DNase1		EED,EZH2	0	2	0	1
280	18	cg16061498	55095886	ONECUT2	8.05985	3.15725e-14	Young	-7030	Promoter	88_BivProm2	RNF2	EZH2,SUZ12	1	2	0	1
282	6	cg03350900	107955689	SOBP	8.0562	3.23287e-14	Young	144372	Exon	88_BivProm2					0	0
283	2	cg18969232	45156937	SIX3	8.04928	3.38147e-14	Young	-12100	Intergenic_upstream	88_BivProm2		EZH2,SUZ12	0	2	0	1
285	19	cg23368787	36049342	ATP4A	8.04471	3.48313e-14	Young	5217	Exon	87_BivProm1		EZH2	0	1	0	0
286	17	cg03671597	27333463	SEZ6	8.04165	3.55293e-14	Young	-5	Promoter	88_BivProm2					0	0
288	15	cg01185080	90543813	ZNF710	8.03483	3.71351e-14	Young	-938	Promoter	93_PromF3					0	0
289	2	cg24436906	242498081	BOK-AS1	8.03337	3.74881e-14	Young	476	Promoter	95_PromF5		EZH2	0	1	0	0
290	11	cg01867395	31839628	RCN1	8.02857	3.86741e-14	Young	1514	Intron	87_BivProm1		EZH2,SUZ12	0	2	0	1
291	1	cg06784991	53308768	ZYG11A	8.02577	3.93805e-14	Young	585	Promoter	87_BivProm1	RNF2	EED,EZH2,SUZ12	1	3	0	1
293	15	cg01770755	41914122	MGA	8.01733	4.15925e-14	Young	358	Promoter	93_PromF3	RNF2	EED	1	1	0	0
295	20	cg10320659	62959262	LINC00266-1	8.00698	4.44748e-14	Young	37525	Intergenic_downstream	99_TSS2		EZH2	0	1	0	0
297	2	cg23917057	88752619	FOXI3	7.99981	4.65846e-14	Young	-567	Promoter	88_BivProm2	BMI1,RNF2	EZH2,SUZ12	2	2	1	1
298	1	cg01534871	19926850	MICOS10-NBL1	7.99647	4.76017e-14	Young	3379	Intron	63_TxEnh2					0	0
300	3	cg16181396	147126206	ZIC1	7.99078	4.93846e-14	Young	-974	Promoter	88_BivProm2	RNF2	EZH2,SUZ12	1	2	0	1
301	5	cg01883408	132083691	CCNI2	7.98522	5.11913e-14	Young	554	Promoter	88_BivProm2	RNF2	EED,EZH2,SUZ12	1	3	0	1
302	5	cg22995692	141263164	PCDH1	7.98325	5.18452e-14	Young	-5220	Promoter	88_BivProm2		EED,EZH2	0	2	0	1
304	13	cg24136205	100624293	ZIC5	7.98001	5.29438e-14	Young	-116	Promoter	88_BivProm2		EZH2	0	1	0	0
307	18	cg11920122	11751556	GNAL	7.9675	5.73952e-14	Young	62542	fiveUTR	88_BivProm2		EZH2,SUZ12	0	2	0	1
308	19	cg10635122	52391090	ZNF577	7.96344	5.89156e-14	Young	98	fiveUTR	94_PromF4					0	0
310	12	cg11009362	118313924	KSR2	7.96069	5.99688e-14	Young	92103	Intron	88_BivProm2	BMI1		1	0	0	0
312	12	cg12878812	119419696	SRRM4	7.94471	6.64764e-14	Young	396	Exon	88_BivProm2					0	0
314	5	cg23500537	140419819	PCDHB1	7.93489	7.08112e-14	Young	-11160	Intergenic_upstream	99_TSS2					0	0
315	3	cg16933388	49592529	BSN	7.92659	7.4697e-14	Young	607	Promoter	87_BivProm1		EZH2	0	1	0	0
316	14	cg01873886	54419825	BMP4	7.92573	7.51111e-14	Young	3728	Intron	95_PromF5	RNF2	EZH2,SUZ12	1	2	0	1
317	19	cg20559657	5294196	PTPRS	7.9255	7.52243e-14	Young	46617	Intron	87_BivProm1					0	0
319	19	cg12946225	3573751	HMG20B	7.92029	7.7787e-14	Young	808	fiveUTR	93_PromF3					0	0
320	19	cg15027907	48076699	ZNF541	7.91183	8.21332e-14	Young	-17586	Intergenic_upstream	99_TSS2					0	0
321	15	cg23413924	45427734	DUOX1	7.91135	8.23866e-14	Young	5542	fiveUTR	89_BivProm3		EZH2,SUZ12	0	2	0	1
325	19	cg06942685	56879432	ZSCAN5A	7.90975	8.3237e-14	Young	319	Promoter	94_PromF4	RING1,RNF2		2	0	1	0
326	3	cg27020216	153840347	ARHGEF26	7.90432	8.61908e-14	Young	1555	Exon	95_PromF5		EZH2	0	1	0	0
327	7	cg12597389	8482235	NXPH1	7.90221	8.73665e-14	Young	8650	Intron	88_BivProm2		EZH2,SUZ12	0	2	0	1
328	6	cg02281167	30140113	TRIM15	7.90163	8.7695e-14	Young	9130	Exon	88_BivProm2		EZH2,SUZ12	0	2	0	1
330	2	cg27553955	42720326	KCNG3	7.88993	9.45316e-14	Young	910	Exon	88_BivProm2	RNF2	EZH2,SUZ12	1	2	0	1
332	7	cg19230755	65878503	LINC00174	7.8771	1.02632e-13	Young	-13109	Intergenic_upstream	99_TSS2					0	0
333	21	cg18074297	36041612	CLIC6	7.87443	1.04408e-13	Young	-75	Promoter	88_BivProm2		EZH2,SUZ12	0	2	0	1
335	2	cg27215033	177001380	HOXD-AS2	7.86208	1.12999e-13	Young	445	Exon	87_BivProm1	RNF2	EZH2,SUZ12	1	2	0	1
336	16	cg02352240	51188372	SALL1	7.86137	1.13516e-13	Young	-3189	Promoter	88_BivProm2	RNF2		1	0	0	0
337	19	cg26890189	47951302	SLC8A2	7.85114	1.21191e-13	Young	24004	Exon	88_BivProm2	RNF2	EZH2	1	1	0	0
339	19	cg12024906	37825679	ZNF875	7.84362	1.27162e-13	Young	21940	fiveUTR	94_PromF4		EED	0	1	0	0
343	11	cg02928699	88241946	GRM5	7.81672	1.51e-13	Young	554869	Exon	87_BivProm1	RNF2	EZH2,SUZ12	1	2	0	1
348	7	cg05836145	20827117	SP8	7.80786	1.59779e-13	Young	-609	Promoter	88_BivProm2	RNF2	EED,EZH2,SUZ12	1	3	0	1
349	1	cg01281911	47882686	FOXE3	7.80773	1.59908e-13	Young	942	Exon	89_BivProm3	RNF2	EZH2,SUZ12	1	2	0	1
351	17	cg26161329	56832991	PPM1E	7.80215	1.657e-13	Young	-238	Promoter	87_BivProm1	BMI1,RNF2	EZH2	2	1	1	0
354	6	cg23746497	105388668	LIN28B-AS1	7.79412	1.74397e-13	Young	-266	Promoter	87_BivProm1	RNF2	EZH2,SUZ12	1	2	0	1
355	22	cg12373771	17601381	TMEM121B	7.79257	1.76137e-13	Young	875	Exon	87_BivProm1		EZH2	0	1	0	0
357	19	cg01278873	44764101	ZNF235	7.78967	1.7941e-13	Young	43503	fiveUTR	98_TSS1		SUZ12	0	1	0	0
358	11	cg20782778	101982138	YAP1	7.78489	1.84961e-13	Young	946	Promoter	95_PromF5		EZH2	0	1	0	0
360	14	cg05786809	103989478	CKB	7.77886	1.92197e-13	Young	-282	Promoter	87_BivProm1	RNF2	EZH2	1	1	0	0
361	17	cg07274618	74070698	GALR2	7.77098	2.0208e-13	Young	-194	Promoter	88_BivProm2		EZH2,SUZ12	0	2	0	1
363	19	cg01405404	37282556	ZNF790-AS1	7.75846	2.18811e-13	Young	-5896	Promoter	99_TSS2					0	0
365	8	cg18898125	24770381	NEFM	7.75537	2.23149e-13	Young	-892	Promoter	88_BivProm2					0	0
367	2	cg24768561	236401800	AGAP1	7.75442	2.24502e-13	Young	-933	Promoter	87_BivProm1; 95_PromF5		SUZ12	0	1	0	0
369	8	cg15377283	55371369	SOX17	7.74904	2.32302e-13	Young	874	Promoter	88_BivProm2	RNF2	EZH2,SUZ12	1	2	0	1
370	9	cg25391162	118091	FOXD4	7.74882	2.32628e-13	Young	325	Exon	88_BivProm2		EZH2,SUZ12	0	2	0	1
371	5	cg12238343	33936402	RXFP3	7.74495	2.38413e-13	Young	-88	Promoter	87_BivProm1		EZH2,SUZ12	0	2	0	1
374	4	cg15957394	7941823	AFAP1	7.73902	2.47548e-13	Young	-170	Promoter	95_PromF5		EED	0	1	0	0
375	8	cg01762581	42234614	DKK4	7.73625	2.51933e-13	Young	59	fiveUTR	60_EnhA19					0	0
379	19	cg08509172	19383838	HAPLN4	7.7219	2.75936e-13	Young	235	Promoter	99_TSS2					0	0
380	6	cg18501647	32117379	PRRT1	7.72093	2.77637e-13	Young	3480	Exon	89_BivProm3					0	0
381	11	cg06263495	2292004	ASCL2	7.71976	2.79693e-13	Young	177	fiveUTR	88_BivProm2	RNF2	EZH2,SUZ12	1	2	0	1
384	4	cg07665387	134069388	PCDH10	7.69936	3.1824e-13	Young	-1081	Promoter	87_BivProm1	RNF2	EZH2,SUZ12	1	2	0	1
389	2	cg24127874	239149859	HES6	7.67572	3.6952e-13	Young	-1178	Promoter	87_BivProm1		EZH2	0	1	0	0
392	1	cg17791651	38513489	POU3F1	7.66284	4.00798e-13	Young	-1040	Promoter	87_BivProm1	RNF2	EZH2,SUZ12	1	2	0	1
393	16	cg01337391	54324358	IRX3	7.66099	4.05522e-13	Young	-3981	Promoter	88_BivProm2	RNF2	EZH2,SUZ12	1	2	0	1
401	5	cg09232937	3595970	IRX1	7.61629	5.37305e-13	Young	-198	Promoter	86_DNase1		EZH2	0	1	0	0
402	17	cg26130488	59530104	TBX4	7.61359	5.46474e-13	Young	325	Promoter	88_BivProm2	RNF2	EZH2,SUZ12	1	2	0	1
404	13	cg01297756	100548415	CLYBL	7.60274	5.85018e-13	Young	289496	threeUTR	88_BivProm2		EZH2	0	1	0	0
407	1	cg24035245	119535928	TBX15	7.59144	6.27994e-13	Young	-3749	Promoter	88_BivProm2	RNF2	EZH2,SUZ12	1	2	0	1
409	6	cg03342498	10411372	TFAP2A	7.58831	6.40476e-13	Young	8424	Intron	90_BivProm4	RNF2	EZH2,SUZ12	1	2	0	1
410	7	cg27202779	3020536	CARD11	7.58681	6.46494e-13	Young	62972	Intron	48_EnhA7					0	0
411	10	cg23322172	104233407	MFSD13A	7.58497	6.54001e-13	Young	12237	Exon	67_TxEnh6					0	0
416	6	cg14176752	100913250	SIM1	7.57771	6.84467e-13	Young	-446	Promoter	87_BivProm1	RNF2	EZH2,SUZ12	1	2	0	1
419	16	cg02741882	29888096	BOLA2	7.56458	7.4312e-13	Young	317530	Exon	88_BivProm2	RNF2	EZH2	1	1	0	0
420	5	cg21488279	122434178	PRDM6	7.56356	7.47863e-13	Young	9337	Intron	17_ReprPC1		EZH2,SUZ12	0	2	0	1
422	14	cg04839289	24045274	JPH4	7.56053	7.62173e-13	Young	2734	Exon	88_BivProm2		EZH2	0	1	0	0
427	4	cg00481350	113432595	NEUROG2	7.54446	8.42753e-13	Young	4732	Intergenic_downstream	88_BivProm2	RNF2	EZH2,SUZ12	1	2	0	1
431	6	cg07883457	58147897	GUSBP4	7.52699	9.39927e-13	Young	139827	Intergenic_downstream	88_BivProm2		EZH2	0	1	0	0
432	1	cg00145253	75602857	LHX8	7.52684	9.40773e-13	Young	8738	fiveUTR	88_BivProm2	RNF2	EZH2,SUZ12	1	2	0	1
434	2	cg19711579	182545562	NEUROD1	7.51595	1.0069e-12	Young	-170	Promoter	88_BivProm2		EZH2,SUZ12	0	2	0	1
435	6	cg22736354	18122719	NHLRC1	7.51482	1.01402e-12	Young	131	Exon	95_PromF5	RNF2		1	0	0	0
438	20	cg22682811	21372462	NKX2-4	7.50812	1.05724e-12	Young	5584	Intergenic_downstream	88_BivProm2	RNF2	EZH2,SUZ12	1	2	0	1
441	1	cg04850423	20880461	FAM43B	7.48098	1.25187e-12	Young	1529	threeUTR	88_BivProm2	RNF2	EZH2,SUZ12	1	2	0	1
443	8	cg09626984	11566096	GATA4	7.47731	1.2807e-12	Young	31628	Exon	88_BivProm2	RNF2	EZH2,SUZ12	1	2	0	1
446	11	cg27491887	2554583	KCNQ1	7.46606	1.37342e-12	Young	88362	Intron	92_PromF2	RNF2	EZH2	1	1	0	0
451	14	cg27050153	102030110	DIO3	7.44444	1.57059e-12	Young	2422	Intergenic_downstream	88_BivProm2		EZH2,SUZ12	0	2	0	1
455	5	cg08587845	134870506	NEUROG1	7.43808	1.63373e-12	Young	1132	threeUTR	17_ReprPC1		EZH2,SUZ12	0	2	0	1
456	10	cg10056132	50887731	CHAT	7.43529	1.66228e-12	Young	65381	fiveUTR	88_BivProm2		EZH2	0	1	0	0
459	14	cg23322933	61109207	SIX1	7.42718	1.74787e-12	Young	6948	Intergenic_downstream	88_BivProm2	RNF2	EZH2,SUZ12	1	2	0	1
463	19	cg17861230	18343901	PDE4C	7.41371	1.89972e-12	Young	22327	fiveUTR	88_BivProm2	RNF2	EZH2	1	1	0	0
464	10	cg19014941	88127363	GRID1	7.41164	1.92417e-12	Young	-1113	Promoter	88_BivProm2	RNF2	EZH2,SUZ12	1	2	0	1
465	1	cg22059812	19992564	HTR6	7.4116	1.92472e-12	Young	784	Exon	88_BivProm2		EZH2	0	1	0	0
467	11	cg27252164	2292373	ASCL2	7.40832	1.96407e-12	Young	-192	Promoter	88_BivProm2	RNF2	EZH2,SUZ12	1	2	0	1
471	6	cg17885226	105388731	LIN28B-AS1	7.39058	2.19158e-12	Young	-329	Promoter	87_BivProm1	RNF2	EZH2,SUZ12	1	2	0	1
474	3	cg18603228	13590439	FBLN2	7.38711	2.23897e-12	Young	16615	Intron	99_TSS2		EZH2	0	1	0	0
476	6	cg20906291	10382103	TFAP2A-AS1	7.38086	2.32701e-12	Young	-30448	Intergenic_upstream	17_ReprPC1		EZH2,SUZ12	0	2	0	1
477	8	cg18267374	24771273	NEFM	7.37851	2.36091e-12	Young	0	fiveUTR	87_BivProm1		EZH2	0	1	0	0
479	20	cg22265644	21494716	NKX2-2	7.37598	2.39809e-12	Young	-52	Promoter	88_BivProm2		EZH2	0	1	0	0
480	20	cg17526301	62793452	MYT1	7.37467	2.41752e-12	Young	10308	Intron	89_BivProm3		EED,EZH2	0	2	0	1
482	1	cg23115387	47882936	FOXE3	7.36945	2.49653e-12	Young	1192	Exon	88_BivProm2	RNF2	EZH2,SUZ12	1	2	0	1
483	10	cg03599078	8078314	GATA3-AS1	7.36602	2.54982e-12	Young	17133	Intergenic_downstream	17_ReprPC1	RNF2	EZH2,SUZ12	1	2	0	1
487	17	cg11071401	48637194	CACNA1G-AS1	7.35927	2.65815e-12	Young	2274	Intron	87_BivProm1		EZH2	0	1	0	0
489	1	cg04400972	117665053	TRIM45	7.34686	2.86894e-12	Young	-643	Promoter	93_PromF3	RNF2	EZH2,SUZ12	1	2	0	1
492	11	cg19497444	2930794	SLC22A18	7.32918	3.19825e-12	Young	9843	Intron	23_ReprPC7					0	0
493	18	cg01281285	57364872	CCBE1	7.32722	3.23692e-12	Young	-228	Promoter	87_BivProm1		EZH2	0	1	0	0
494	10	cg10530889	93805590	BTAF1	7.31791	3.42731e-12	Young	79197	Intergenic_downstream	89_BivProm3		EZH2	0	1	0	0
496	8	cg20219381	101118083	RGS22	7.31386	3.51359e-12	Young	260	Promoter	87_BivProm1		EZH2,SUZ12	0	2	0	1
497	4	cg05024939	113442251	NEUROG2	7.31096	3.57661e-12	Young	-4923	Promoter	88_BivProm2	RNF2	EZH2,SUZ12	1	2	0	1
498	19	cg17283453	9473880	ZNF559-ZNF177	7.31052	3.58629e-12	Young	38978	Intron	99_TSS2					0	0
499	10	cg19392831	120355756	PRLHR	7.31027	3.59172e-12	Young	-596	Promoter	88_BivProm2		EZH2	0	1	0	0
501	6	cg14564351	135644405	AHI1	7.30757	3.65165e-12	Young	174497	Exon	49_EnhA8	RNF2	EED,EZH2	1	2	0	1
503	15	cg25584930	83332065	CPEB1-AS1	7.29943	3.83855e-12	Young	15544	Intron	86_DNase1	RING1,RNF2	EED	2	1	1	0
504	17	cg16477091	56833000	PPM1E	7.29697	3.89679e-12	Young	-229	Promoter	87_BivProm1	BMI1,RNF2	EZH2	2	1	1	0
506	18	cg14612428	11751566	GNAL	7.29154	4.0284e-12	Young	62552	fiveUTR	88_BivProm2		EZH2,SUZ12	0	2	0	1
507	15	cg01153166	96874702	NR2F2	7.2913	4.03447e-12	Young	5545	fiveUTR	95_PromF5	BMI1,RNF2	EZH2,SUZ12	2	2	1	1
509	17	cg06638433	47075175	IGF2BP1	7.28777	4.12257e-12	Young	401	Exon	95_PromF5	BMI1	EZH2	1	1	0	0
511	10	cg16541931	25463757	GPR158-AS1	7.28585	4.17123e-12	Young	1447	Intron	95_PromF5		EZH2,SUZ12	0	2	0	1
513	15	cg01908954	51973764	SCG3	7.28439	4.20854e-12	Young	214	fiveUTR	99_TSS2	RNF2	EED	1	1	0	0
517	6	cg04467618	134210946	TCF21	7.28051	4.30961e-12	Young	687	Exon	87_BivProm1	RNF2	EZH2,SUZ12	1	2	0	1
518	11	cg00413617	17757415	KCNC1	7.28015	4.3191e-12	Young	-80	Promoter	88_BivProm2	RNF2	EZH2,SUZ12	1	2	0	1
519	5	cg11946503	134870514	NEUROG1	7.27915	4.34563e-12	Young	1124	threeUTR	17_ReprPC1		EZH2,SUZ12	0	2	0	1
520	6	cg11563680	100917397	SIM1	7.27829	4.36858e-12	Young	-4592	Promoter	17_ReprPC1	RNF2	EZH2,SUZ12	1	2	0	1
521	14	cg07435445	103396379	AMN	7.27398	4.48532e-12	Young	7386	Exon	87_BivProm1		EZH2,SUZ12	0	2	0	1
523	1	cg15452970	91190620	BARHL2	7.26906	4.62218e-12	Young	-7826	Promoter	88_BivProm2	RNF2	EZH2,SUZ12	1	2	0	1
524	4	cg05337137	6223463	LINC02495	7.26789	4.65523e-12	Young	21003	Intron	88_BivProm2					0	0
525	2	cg19049194	175193754	LINC01305	7.26777	4.65868e-12	Young	2999	Intron	88_BivProm2	RNF2	EZH2,SUZ12	1	2	0	1
528	6	cg06493994	25652602	SCGN	7.26272	4.80464e-12	Young	173	fiveUTR	88_BivProm2		EED,EZH2	0	2	0	1
531	8	cg08044097	55371013	SOX17	7.25554	5.01976e-12	Young	518	Promoter	87_BivProm1	RNF2	EZH2,SUZ12	1	2	0	1
532	8	cg16736896	48100868	LOC100287846	7.25317	5.09305e-12	Young	-61	Promoter	87_BivProm1		EZH2,SUZ12	0	2	0	1
533	2	cg05979020	176981336	HOXD10	7.25267	5.10872e-12	Young	-156	Promoter	88_BivProm2		EZH2,SUZ12	0	2	0	1
536	17	cg06975048	7826155	KCNAB3	7.24216	5.44682e-12	Young	6597	threeUTR	93_PromF3	RNF2	EZH2,SUZ12	1	2	0	1
538	7	cg06825039	20824905	SP8	7.23556	5.67031e-12	Young	1602	Exon	88_BivProm2		EZH2,SUZ12	0	2	0	1
539	14	cg24673101	100069840	CCDC85C	7.22769	5.94879e-12	Young	886	Exon	95_PromF5	RNF2	EZH2,SUZ12	1	2	0	1
542	13	cg08534628	100650073	ZIC2	7.22261	6.13531e-12	Young	16047	Intergenic_downstream	88_BivProm2	RNF2	EZH2,SUZ12	1	2	0	1
544	14	cg01302656	29254853	LINC01551	7.21895	6.27379e-12	Young	12943	Exon	87_BivProm1	RNF2	EZH2,SUZ12	1	2	0	1
546	7	cg19389953	121939827	FEZF1-AS1	7.21696	6.35014e-12	Young	-3884	Promoter	88_BivProm2	RNF2	EZH2,SUZ12	1	2	0	1
547	19	cg19332452	12936719	RTBDN	7.2142	6.45743e-12	Young	9522	threeUTR	87_BivProm1	RNF2		1	0	0	0
548	17	cg03496114	80329459	UTS2R	7.21235	6.53069e-12	Young	-2742	Promoter	88_BivProm2		EZH2,SUZ12	0	2	0	1
549	7	cg20347882	155166554	INSIG1	7.21221	6.53621e-12	Young	77068	Intergenic_downstream	88_BivProm2	RNF2	EZH2,SUZ12	1	2	0	1
550	4	cg16919569	174452835	HAND2-AS1	7.21035	6.61051e-12	Young	1226	Intron	88_BivProm2	RNF2	EZH2,SUZ12	1	2	0	1
554	1	cg04455430	50886920	DMRTA2	7.20479	6.83775e-12	Young	2198	Exon	88_BivProm2	RNF2	EZH2,SUZ12	1	2	0	1
557	11	cg05360577	17717629	MYOD1	7.19873	7.09422e-12	Young	-23480	Intergenic_upstream	88_BivProm2		EZH2,SUZ12	0	2	0	1
559	2	cg23883058	5813866	SOX11	7.19357	7.32001e-12	Young	-18933	Intergenic_upstream	88_BivProm2		EZH2,SUZ12	0	2	0	1
560	16	cg07949597	3355079	TIGD7	7.19273	7.35732e-12	Young	359	Promoter	93_PromF3	RNF2	EZH2,SUZ12	1	2	0	1
563	2	cg14001664	132088801	PLEKHB2	7.18116	7.892e-12	Young	226381	Intron	89_BivProm3		EZH2	0	1	0	0
564	1	cg02829688	119527008	TBX15	7.18097	7.90109e-12	Young	5170	Intron	88_BivProm2		EZH2,SUZ12	0	2	0	1
569	5	cg13954457	167956819	FBLL1	7.16281	8.82057e-12	Young	237	Exon	87_BivProm1	RNF2	EZH2,SUZ12	1	2	0	1
572	2	cg22303418	63284784	OTX1	7.15528	9.23141e-12	Young	7592	threeUTR	88_BivProm2	RNF2	EZH2,SUZ12	1	2	0	1
573	19	cg12089570	9473715	ZNF559-ZNF177	7.15003	9.52936e-12	Young	38813	fiveUTR	99_TSS2					0	0
575	14	cg03734874	105071382	TMEM179	7.13952	1.01543e-11	Young	-285	Promoter	89_BivProm3		EZH2,SUZ12	0	2	0	1
577	1	cg20591472	110008990	SYPL2	7.13864	1.02083e-11	Young	-110	Promoter	87_BivProm1	RNF2	EZH2,SUZ12	1	2	0	1
578	2	cg00073837	223177008	PAX3	7.13715	1.0301e-11	Young	-13294	Intergenic_upstream	88_BivProm2	RNF2	EZH2,SUZ12	1	2	0	1
579	1	cg22165175	111148915	KCNA2	7.13566	1.03941e-11	Young	25180	fiveUTR	87_BivProm1		EZH2,SUZ12	0	2	0	1
580	1	cg20986652	48175663	FOXD2	7.13123	1.0676e-11	Young	273975	Intergenic_downstream	87_BivProm1	RNF2	EZH2,SUZ12	1	2	0	1
584	8	cg22883472	25868045	PPP2R2A	7.12121	1.13414e-11	Young	637970	Intron	87_BivProm1		EZH2	0	1	0	0
585	10	cg23016129	22634224	SPAG6	7.11682	1.16458e-11	Young	-150	Promoter	88_BivProm2	RNF2	EZH2,SUZ12	1	2	0	1
587	7	cg09516959	30721478	CRHR2	7.11078	1.20777e-11	Young	18240	Intron	87_BivProm1		EZH2,SUZ12	0	2	0	1
591	13	cg17555373	53775108	OLFM4	7.10948	1.21727e-11	Young	172233	Intergenic_downstream	88_BivProm2		EZH2	0	1	0	0
595	12	cg07639520	116354949	MIR620	7.10246	1.26984e-11	Young	231509	Intergenic_downstream	88_BivProm2		EZH2	0	1	0	0
598	17	cg01474257	42030842	PYY	7.09825	1.30239e-11	Young	50994	Exon	88_BivProm2		EZH2,SUZ12	0	2	0	1
599	15	cg00721530	89951404	MIR9-3HG	7.09495	1.32854e-11	Young	30131	Intergenic_downstream	88_BivProm2	RNF2	EZH2,SUZ12	1	2	0	1
601	19	cg24189904	9473781	ZNF559-ZNF177	7.08978	1.37051e-11	Young	38879	Intron	99_TSS2					0	0
607	17	cg22353329	77814357	CBX4	7.08256	1.43136e-11	Young	-1145	Promoter	87_BivProm1	RNF2	EZH2,SUZ12	1	2	0	1
609	2	cg05301866	162279964	TBR1	7.07922	1.46038e-11	Young	7344	Exon	88_BivProm2	RNF2	EZH2,SUZ12	1	2	0	1
610	8	cg19891728	41754871	ANK1	7.07812	1.47005e-11	Young	-591	Promoter	87_BivProm1		EZH2,SUZ12	0	2	0	1
613	4	cg17953764	48492845	ZAR1	7.07604	1.48854e-11	Young	536	Exon	88_BivProm2		EZH2,SUZ12	0	2	0	1
616	6	cg07923390	35109242	TCP11	7.07013	1.5423e-11	Young	-55	Promoter	91_PromF1	RNF2	EZH2	1	1	0	0
618	15	cg19988449	83952808	BNC1	7.06847	1.55779e-11	Young	659	Promoter	87_BivProm1	RNF2	EZH2,SUZ12	1	2	0	1
620	11	cg20392764	2293117	ASCL2	7.06139	1.62539e-11	Young	-935	Promoter	17_ReprPC1		EZH2,SUZ12	0	2	0	1
623	20	cg00260802	21372203	NKX2-4	7.05717	1.66708e-11	Young	5843	Intergenic_downstream	88_BivProm2		EZH2	0	1	0	0
624	2	cg08813062	175199576	SP9	7.0568	1.67075e-11	Young	-244	Promoter	86_DNase1	RING1,RNF2	EZH2,SUZ12	2	2	1	1
627	8	cg18026631	23584746	NKX2-6	7.05281	1.71126e-11	Young	-20635	Intergenic_upstream	88_BivProm2	RNF2	EZH2,SUZ12	1	2	0	1
628	7	cg01353448	31726912	PPP1R17	7.04986	1.74175e-11	Young	281	fiveUTR	59_EnhA18		EZH2	0	1	0	0
630	2	cg10269365	223166989	CCDC140	7.0492	1.7486e-11	Young	4123	Intron	17_ReprPC1	RNF2	EZH2,SUZ12	1	2	0	1
631	12	cg13702996	176189	IQSEC3	7.04752	1.76636e-11	Young	140	Exon	99_TSS2		EZH2	0	1	0	0
633	10	cg16043357	118897904	VAX1	7.04691	1.77286e-11	Young	-92	Promoter	88_BivProm2	RNF2	EZH2,SUZ12	1	2	0	1
636	19	cg07785717	54485321	CACNG8	7.04148	1.83143e-11	Young	19031	Intron	89_BivProm3		EZH2	0	1	0	0
637	9	cg18115406	129376723	LMX1B	7.0377	1.87342e-11	Young	1	fiveUTR	89_BivProm3	RNF2	EZH2,SUZ12	1	2	0	1
638	15	cg23934731	89904873	MIR9-3	7.03708	1.8803e-11	Young	-6375	Promoter	88_BivProm2	RNF2	EZH2,SUZ12	1	2	0	1
641	2	cg03874199	176964456	HOXD12	7.03538	1.89956e-11	Young	-74	Promoter	17_ReprPC1	RNF2	EZH2,SUZ12	1	2	0	1
644	1	cg22494858	110611712	ALX3	7.03418	1.9133e-11	Young	1609	Intron	88_BivProm2	RNF2	EZH2,SUZ12	1	2	0	1
645	1	cg14084907	3634811	TP73	7.03349	1.92122e-11	Young	65682	Intron	89_BivProm3		EED	0	1	0	0
648	17	cg03366986	59530021	TBX4	7.03004	1.96125e-11	Young	242	Promoter	88_BivProm2	RNF2	EZH2,SUZ12	1	2	0	1
649	1	cg00484358	110610995	ALX3	7.02972	1.96497e-11	Young	2326	Intron	88_BivProm2	RNF2	EZH2,SUZ12	1	2	0	1
650	15	cg04188862	88801474	NTRK3-AS1	7.0285	1.9794e-11	Young	5513	Intron	88_BivProm2		EZH2	0	1	0	0
651	12	cg00182639	114841671	TBX5	7.0251	2.02005e-11	Young	4575	Exon	88_BivProm2	RNF2	EZH2,SUZ12	1	2	0	1
652	14	cg04961582	95239464	GSC	7.0232	2.04315e-11	Young	-2965	Promoter	88_BivProm2	RNF2	EZH2,SUZ12	1	2	0	1
653	1	cg00500789	43751370	C1orf210	7.0203	2.07889e-11	Young	-83	Promoter	91_PromF1					0	0
657	6	cg24698655	28557774	ZBED9	7.01722	2.11753e-11	Young	-2662	Exon	87_BivProm1					0	0
659	2	cg13316854	177027856	HOXD3	7.01133	2.19342e-11	Young	-948	Promoter	17_ReprPC1	RNF2	EZH2,SUZ12	1	2	0	1
660	13	cg12638731	36045281	NBEA	7.01122	2.19482e-11	Young	528857	Intron	95_PromF5		EZH2,SUZ12	0	2	0	1
661	15	cg04751276	76634843	ISL2	7.0055	2.27101e-11	Young	5697	Intergenic_downstream	88_BivProm2	RNF2	EZH2,SUZ12	1	2	0	1
662	17	cg01497613	48041301	DLX4	7.00118	2.33043e-11	Young	-5260	Promoter	88_BivProm2	RNF2	EZH2,SUZ12	1	2	0	1
668	6	cg10177394	10385126	TFAP2A-AS1	6.9813	2.62362e-11	Young	-27424	Intergenic_upstream	88_BivProm2	RNF2	EZH2,SUZ12	1	2	0	1
670	1	cg15007156	14925135	KAZN	6.97816	2.67312e-11	Young	-77	Promoter	87_BivProm1		EZH2	0	1	0	0
674	12	cg09595479	49689212	PRPH	6.97312	2.75464e-11	Young	303	Exon	88_BivProm2	RNF2	EZH2,SUZ12	1	2	0	1
675	19	cg26687173	33623091	WDR88	6.96824	2.83574e-11	Young	93	Exon	71_TxWk2					0	0
676	19	cg27052113	47951305	SLC8A2	6.96605	2.87304e-11	Young	24001	Exon	88_BivProm2	RNF2	EZH2	1	1	0	0
677	2	cg08857994	130763641	RAB6C-AS1	6.9623	2.93777e-11	Young	-25596	Intergenic_upstream	89_BivProm3		EZH2	0	1	0	0
678	2	cg10480329	27011850	CENPA	6.95963	2.98483e-11	Young	2968	Intron	75_Tx4					0	0
679	8	cg21498772	63161077	NKAIN3	6.95867	3.0018e-11	Young	-424	Promoter	87_BivProm1		EZH2	0	1	0	0
680	7	cg22675801	28998346	TRIL	6.95756	3.02166e-11	Young	-317	Promoter	87_BivProm1	RNF2	EZH2	1	1	0	0
681	19	cg09547119	52391367	ZNF577	6.95726	3.02719e-11	Young	2777	Intron	99_TSS2					0	0
683	6	cg14993283	100906182	SIM1	6.95283	3.10795e-11	Young	6622	Intron	88_BivProm2	RNF2	EZH2,SUZ12	1	2	0	1
685	6	cg13782301	32116875	PRRT1	6.9464	3.22883e-11	Young	3984	threeUTR	87_BivProm1		EZH2	0	1	0	0
686	20	cg17729667	25566382	NINL	6.94378	3.27949e-11	Young	-230	Promoter	99_TSS2					0	0
687	19	cg26856607	19325920	NCAN	6.94277	3.29923e-11	Young	3138	Intron	89_BivProm3		EED,SUZ12	0	2	0	1
689	20	cg00858599	3220929	SLC4A11	6.94098	3.33448e-11	Young	-1042	Promoter	87_BivProm1		EZH2,SUZ12	0	2	0	1
690	22	cg07639287	17850911	CECR2	6.93898	3.37416e-11	Young	10072	Intron	87_BivProm1	BMI1	EZH2	1	1	0	0
692	17	cg09096555	72848358	GRIN2C	6.93759	3.40209e-11	Young	7648	threeUTR	17_ReprPC1	RNF2	EZH2	1	1	0	0
694	19	cg09643544	9473696	ZNF177	6.93474	3.46015e-11	Young	0	fiveUTR	99_TSS2					0	0
695	1	cg06769116	244217538	ZBTB18	6.93473	3.46036e-11	Young	5297	Exon	65_TxEnh4					0	0
697	1	cg18184411	53309261	ZYG11A	6.93091	3.53973e-11	Young	1078	Intron	87_BivProm1		EZH2,SUZ12	0	2	0	1
699	11	cg19389884	1358515	TOLLIP-AS1	6.92963	3.56659e-11	Young	27577	Intergenic_downstream	99_TSS2		EZH2,SUZ12	0	2	0	1
702	14	cg15852312	103673875	LINC00605	6.92838	3.59329e-11	Young	-18511	Intergenic_upstream	95_PromF5	RNF2	EZH2,SUZ12	1	2	0	1
703	1	cg22866430	12566378	VPS13D	6.92683	3.62626e-11	Young	276265	Intron	79_Tx8					0	0
705	12	cg24530795	111807189	PHETA1	6.92394	3.68892e-11	Young	-265	Promoter	98_TSS1					0	0
710	1	cg19560758	8086721	ERRFI1	6.91467	3.89717e-11	Young	-328	Promoter	95_PromF5	RNF2		1	0	0	0
711	1	cg24871743	68512650	GNG12-AS1	6.91349	3.9245e-11	Young	214679	Exon	89_BivProm3					0	0
712	13	cg19407095	112721778	SOX1	6.91068	3.99028e-11	Young	-135	Promoter	88_BivProm2	RNF2	EZH2,SUZ12	1	2	0	1
713	14	cg12920180	31344444	COCH	6.90358	4.16155e-11	Young	703	Promoter	87_BivProm1	RNF2	EZH2,SUZ12	1	2	0	1
715	3	cg05371578	147128157	ZIC1	6.89904	4.27474e-11	Young	976	Exon	87_BivProm1	RNF2	EZH2,SUZ12	1	2	0	1
717	17	cg16969368	57642752	DHX40	6.89249	4.44344e-11	Young	-134	Promoter	93_PromF3	BMI1,RING1,RNF2	EED,SUZ12	3	2	1	1
718	3	cg04228468	164913627	SLITRK3	6.8924	4.4458e-11	Young	841	fiveUTR	87_BivProm1		EZH2,SUZ12	0	2	0	1
719	1	cg08739433	113051925	WNT2B	6.89173	4.46337e-11	Young	41885	Exon	87_BivProm1	RNF2	EZH2,SUZ12	1	2	0	1
722	18	cg25767345	54788969	BOD1L2	6.88079	4.76134e-11	Young	-25324	Intergenic_upstream	88_BivProm2		EZH2	0	1	0	0
724	5	cg02165355	178368071	ZNF454	6.87962	4.79444e-11	Young	-122	Promoter	99_TSS2		EZH2	0	1	0	0
725	4	cg25148589	158141936	GRIA2	6.87757	4.85279e-11	Young	641	fiveUTR	87_BivProm1		EZH2,SUZ12	0	2	0	1
727	8	cg11204212	95651218	LOC100288748	6.87374	4.96366e-11	Young	476	Exon	88_BivProm2		EZH2	0	1	0	0
730	2	cg14410016	176986659	HOXD9	6.86781	5.14016e-11	Young	-753	Promoter	88_BivProm2	RNF2	EZH2,SUZ12	1	2	0	1
736	22	cg12078929	42896688	SERHL	6.8578	5.45243e-11	Young	103	Exon	95_PromF5	RNF2	EZH2	1	1	0	0
740	2	cg24927800	220283214	DES	6.851	5.67522e-11	Young	115	Exon	87_BivProm1	RNF2	EZH2,SUZ12	1	2	0	1
744	11	cg03854796	31819162	PAX6	6.84493	5.88154e-11	Young	20346	Intron	17_ReprPC1	RNF2	EZH2,SUZ12	1	2	0	1
745	9	cg14425564	126794772	LHX2	6.8445	5.89634e-11	Young	20883	Exon	88_BivProm2	RNF2	EZH2	1	1	0	0
747	3	cg09401099	156534380	LINC00886	6.84255	5.96434e-11	Young	470	Promoter	95_PromF5		EZH2,SUZ12	0	2	0	1
748	3	cg16428251	137483479	SOX14	6.84248	5.96705e-11	Young	345	fiveUTR	88_BivProm2		EZH2,SUZ12	0	2	0	1
749	19	cg12157673	52996617	ZNF578	6.83746	6.14577e-11	Young	39788	Intron	26_Acet1		EZH2	0	1	0	0
751	1	cg00019759	212687842	ATF3	6.83326	6.29921e-11	Young	-50834	Intergenic_upstream	87_BivProm1	RNF2	EZH2	1	1	0	0
754	6	cg13246235	12749978	PHACTR1	6.83111	6.37924e-11	Young	32941	Exon	88_BivProm2					0	0
755	11	cg11930477	31841980	RCN1	6.83082	6.39002e-11	Young	3866	Intron	88_BivProm2	RNF2	EZH2,SUZ12	1	2	0	1
760	8	cg23973429	102504746	GRHL2	6.82523	6.60338e-11	Young	78	fiveUTR	88_BivProm2		EED,EZH2,SUZ12	0	3	0	1
762	11	cg18950778	32455362	WT1	6.81542	6.99463e-11	Young	1718	Intron	88_BivProm2	RNF2	EZH2,SUZ12	1	2	0	1
764	21	cg11950383	34400072	OLIG2	6.81353	7.07273e-11	Young	1856	Exon	88_BivProm2	RNF2	EZH2,SUZ12	1	2	0	1
765	6	cg16458153	33160192	COL11A2	6.81203	7.13526e-11	Young	52	fiveUTR	88_BivProm2		EZH2,SUZ12	0	2	0	1
767	10	cg09890775	131758694	EBF3	6.80876	7.27306e-11	Young	3396	Intron	88_BivProm2	RNF2	EZH2,SUZ12	1	2	0	1
768	9	cg12626956	79634509	FOXB2	6.80766	7.32032e-11	Young	-62	Promoter	88_BivProm2	RNF2	EZH2,SUZ12	1	2	0	1
769	19	cg06878361	52390810	ZNF577	6.8056	7.40907e-11	Young	378	fiveUTR	94_PromF4					0	0
770	2	cg07279070	73148229	EMX1	6.80429	7.46635e-11	Young	3625	Intron	88_BivProm2	RNF2	EZH2,SUZ12	1	2	0	1
771	15	cg00930873	58357973	ALDH1A2	6.80343	7.50388e-11	Young	213488	fiveUTR	87_BivProm1	RNF2	EZH2,SUZ12	1	2	0	1
774	19	cg27553457	45899615	PPP1R13L	6.79609	7.83368e-11	Young	9991	Exon	89_BivProm3		EZH2,SUZ12	0	2	0	1
779	1	cg16419354	179713349	FAM163A	6.77689	8.7649e-11	Young	16434	Intron	87_BivProm1		EZH2,SUZ12	0	2	0	1
781	11	cg24719321	122850490	BSX	6.7666	9.30754e-11	Young	1888	Intron	17_ReprPC1	RNF2	EZH2,SUZ12	1	2	0	1
782	20	cg21200656	21378072	NKX2-4	6.76513	9.38805e-11	Young	-26	Promoter	88_BivProm2		EZH2,SUZ12	0	2	0	1
784	3	cg07806886	120626899	STXBP5L	6.76393	9.45376e-11	Young	-151	Promoter	87_BivProm1					0	0
785	15	cg23538901	46006849	SQOR	6.76386	9.45791e-11	Young	79912	Intergenic_downstream	86_DNase1	RNF2		1	0	0	0
786	4	cg22518157	36210723	ARAP2	6.76347	9.47906e-11	Young	35255	Intron	67_TxEnh6		EED	0	1	0	0
790	13	cg00055679	79170430	OBI1-AS1	6.76144	9.59216e-11	Young	541440	Intron	88_BivProm2		EZH2,SUZ12	0	2	0	1
792	16	cg16376108	54967024	IRX5	6.76087	9.62421e-11	Young	1913	Exon	90_BivProm4		EZH2,SUZ12	0	2	0	1
795	11	cg09656389	31839790	RCN1	6.75959	9.69622e-11	Young	1676	Intron	87_BivProm1		EZH2,SUZ12	0	2	0	1
800	12	cg09105193	69327238	CPM	6.75397	1.00197e-10	Young	29781	Intron	95_PromF5	RNF2	EZH2,SUZ12	1	2	0	1
801	1	cg00949753	214157306	PROX1	6.75113	1.01866e-10	Young	-3971	Promoter	88_BivProm2		EZH2,SUZ12	0	2	0	1
804	15	cg04098270	72489686	GRAMD2A	6.74696	1.04375e-10	Young	449	Promoter	87_BivProm1		EZH2,SUZ12	0	2	0	1
805	14	cg26967100	61104032	SIX1	6.74693	1.04394e-10	Young	12123	Intergenic_downstream	88_BivProm2	RNF2	EZH2	1	1	0	0
806	10	cg10150592	102440856	PAX2	6.74571	1.05138e-10	Young	-64611	Intergenic_upstream	88_BivProm2		EED,EZH2,SUZ12	0	3	0	1
807	15	cg11480800	55881075	PYGO1	6.74493	1.05614e-10	Young	-26	Promoter	95_PromF5		EZH2,SUZ12	0	2	0	1
809	1	cg24466241	53308908	ZYG11A	6.74114	1.07972e-10	Young	725	Promoter	87_BivProm1	RNF2	EZH2,SUZ12	1	2	0	1
811	1	cg08024029	20669724	VWA5B1	6.73802	1.09955e-10	Young	52312	Exon	88_BivProm2		EZH2	0	1	0	0
812	16	cg20716119	68771763	CDH1	6.73588	1.11331e-10	Young	568	Promoter	87_BivProm1	RNF2	EZH2	1	1	0	0
813	15	cg03927133	41794293	ITPKA	6.73501	1.11894e-10	Young	8237	Exon	87_BivProm1		EZH2,SUZ12	0	2	0	1
816	18	cg26355573	5197388	AKAIN1	6.73328	1.13026e-10	Young	-133	Promoter	88_BivProm2		EZH2	0	1	0	0
819	1	cg21784383	217311172	ESRRG	6.72249	1.2035e-10	Young	-75	Promoter	88_BivProm2	RNF2	EZH2,SUZ12	1	2	0	1
821	10	cg07671776	105615678	SH3PXD2A	6.71913	1.22722e-10	Young	-514	Promoter	95_PromF5		EZH2	0	1	0	0
822	3	cg18236734	183817931	HTR3E	6.7185	1.23174e-10	Young	3079	Intron	23_ReprPC7					0	0
823	5	cg07254032	45695839	HCN1	6.718	1.23535e-10	Young	380	Exon	88_BivProm2		EZH2	0	1	0	0
824	5	cg25308508	3592638	IRX1	6.71624	1.24802e-10	Young	-3529	Promoter	17_ReprPC1		EZH2	0	1	0	0
826	5	cg12145907	140864834	PCDHGA1	6.71362	1.26715e-10	Young	154582	Exon	87_BivProm1		EED,SUZ12	0	2	0	1
830	8	cg15852516	17270812	MTMR7	6.70662	1.31973e-10	Young	227	fiveUTR	99_TSS2		EZH2,SUZ12	0	2	0	1
832	4	cg10682299	111550154	PITX2	6.7042	1.33842e-10	Young	13124	Intron	88_BivProm2		EZH2,SUZ12	0	2	0	1
833	11	cg12758687	113346327	DRD2	6.69991	1.37215e-10	Young	85	Promoter	88_BivProm2		EZH2	0	1	0	0
838	2	cg01013590	120281719	SCTR	6.6917	1.43899e-10	Young	308	Promoter	88_BivProm2	RNF2	EZH2,SUZ12	1	2	0	1
839	16	cg04081201	86601024	FOXC2	6.69165	1.43946e-10	Young	167	Exon	87_BivProm1	RNF2	EZH2,SUZ12	1	2	0	1
840	2	cg15149655	98703698	VWA3B	6.69096	1.44518e-10	Young	103	fiveUTR	95_PromF5	RNF2	EZH2,SUZ12	1	2	0	1
841	3	cg18679410	26664308	LRRC3B	6.68768	1.47294e-10	Young	8	fiveUTR	87_BivProm1		EZH2,SUZ12	0	2	0	1
844	15	cg07057579	95870112	LINC01197	6.68138	1.52764e-10	Young	216	Exon	87_BivProm1		EZH2,SUZ12	0	2	0	1
845	5	cg07851675	2755540	C5orf38	6.68101	1.53097e-10	Young	3279	Intergenic_downstream	88_BivProm2	RNF2	EZH2,SUZ12	1	2	0	1
847	1	cg08244866	183386237	NMNAT2	6.67831	1.55509e-10	Young	1396	Intron	87_BivProm1		EZH2,SUZ12	0	2	0	1
849	12	cg10906284	63544430	AVPR1A	6.67768	1.56074e-10	Young	2159	Exon	87_BivProm1	RNF2	EZH2,SUZ12	1	2	0	1
851	19	cg21748418	54023902	ZNF331	6.6753	1.58241e-10	Young	-274	Promoter	93_PromF3	RNF2	SUZ12	1	1	0	0
852	10	cg15920743	102984393	LBX1	6.67474	1.58752e-10	Young	4324	Intergenic_downstream	17_ReprPC1	RNF2	EZH2,SUZ12	1	2	0	1
853	11	cg20467957	31845529	RCN1	6.67137	1.6188e-10	Young	7415	Intron	17_ReprPC1		EZH2,SUZ12	0	2	0	1
856	17	cg07169873	2652559	MIR1253	6.66673	1.66282e-10	Young	-1084	Promoter	88_BivProm2					0	0
858	2	cg13176012	157176971	NR4A2	6.66361	1.6931e-10	Young	7555	Intergenic_downstream	87_BivProm1	RNF2	EZH2,SUZ12	1	2	0	1
859	11	cg24543696	12031046	DKK3	6.66351	1.694e-10	Young	269	Promoter	95_PromF5					0	0
861	20	cg13802013	37303351	SLC32A1	6.66222	1.70677e-10	Young	-49753	Intergenic_upstream	99_TSS2		SUZ12	0	1	0	0
864	15	cg02900766	58357319	ALDH1A2	6.65674	1.76167e-10	Young	214142	Intron	88_BivProm2	RNF2	EZH2,SUZ12	1	2	0	1
865	18	cg00875989	44774054	SKOR2	6.65656	1.76346e-10	Young	1499	Exon	88_BivProm2		EZH2,SUZ12	0	2	0	1
867	22	cg21517904	19747026	TBX1	6.65338	1.79613e-10	Young	2800	Intron	88_BivProm2	RNF2	EZH2,SUZ12	1	2	0	1
868	4	cg24430580	111544235	PITX2	6.65201	1.81038e-10	Young	19043	fiveUTR	87_BivProm1		EZH2,SUZ12	0	2	0	1
870	1	cg01422881	44873692	RNF220	6.64928	1.83915e-10	Young	2732	Intron	88_BivProm2	RNF2	EZH2,SUZ12	1	2	0	1
871	14	cg04193970	38091926	FOXA1	6.64774	1.8556e-10	Young	-27602	Exon	87_BivProm1	RNF2	EZH2,SUZ12	1	2	0	1
872	7	cg01877778	157415538	PTPRN2	6.64447	1.89094e-10	Young	964943	Intron	48_EnhA7					0	0
874	6	cg23174607	64281846	PTP4A1	6.64313	1.90557e-10	Young	50195	Intron	93_PromF3	RNF2	EED	1	1	0	0
875	13	cg13436155	100644217	ZIC2	6.64233	1.91438e-10	Young	10191	Intergenic_downstream	17_ReprPC1		EZH2	0	1	0	0
876	19	cg03593550	54485404	CACNG8	6.64221	1.91579e-10	Young	19114	Exon	87_BivProm1		EZH2	0	1	0	0
877	11	cg12161971	77907332	USP35	6.63619	1.98335e-10	Young	7474	fiveUTR	74_Tx3					0	0
878	2	cg19542816	177053295	HAGLR	6.63553	1.991e-10	Young	390	Promoter	87_BivProm1	RNF2	EZH2,SUZ12	1	2	0	1
879	2	cg03002352	17699688	RAD51AP2	6.6347	2.00055e-10	Young	11992	fiveUTR	95_PromF5	RNF2		1	0	0	0
880	12	cg25950278	49388412	DDN	6.63387	2.01011e-10	Young	4675	Intergenic_downstream	17_ReprPC1		SUZ12	0	1	0	0
883	3	cg01844642	51989764	GPR62	6.63232	2.02811e-10	Young	434	Exon	87_BivProm1		EZH2,SUZ12	0	2	0	1
887	2	cg20175390	119599459	EN1	6.62438	2.12298e-10	Young	6300	Intergenic_downstream	88_BivProm2	RNF2	EZH2,SUZ12	1	2	0	1
890	1	cg13779907	38230073	EPHA10	6.61763	2.20714e-10	Young	750	Promoter	17_ReprPC1		EED,EZH2,SUZ12	0	3	0	1
891	12	cg20792062	5153288	KCNA5	6.61731	2.21115e-10	Young	203	fiveUTR	88_BivProm2		EZH2,SUZ12	0	2	0	1
892	20	cg19194373	57875703	EDN3	6.61587	2.22959e-10	Young	204	fiveUTR	88_BivProm2	RNF2	EZH2,SUZ12	1	2	0	1
893	11	cg01097384	1358675	TOLLIP-AS1	6.61164	2.28448e-10	Young	27737	Intergenic_downstream	89_BivProm3		EZH2,SUZ12	0	2	0	1
894	22	cg20209308	19137306	GSC2	6.61099	2.29307e-10	Young	489	Exon	87_BivProm1	RNF2	EZH2,SUZ12	1	2	0	1
895	22	cg16816603	45403047	PHF21B	6.61037	2.3012e-10	Young	2761	Intron	87_BivProm1		EZH2	0	1	0	0
896	5	cg26886462	155108449	SGCD	6.61037	2.30129e-10	Young	-26614	Intergenic_upstream	87_BivProm1	RNF2	EZH2,SUZ12	1	2	0	1
900	8	cg03348397	54789648	RGS20	6.60707	2.3453e-10	Young	25280	Intron	88_BivProm2	RNF2	EZH2,SUZ12	1	2	0	1
902	19	cg14117297	4301870	TMIGD2	6.6038	2.38988e-10	Young	557	Promoter	91_PromF1					0	0
903	16	cg07300060	54323335	IRX3	6.60253	2.40729e-10	Young	-2958	Promoter	88_BivProm2		EZH2,SUZ12	0	2	0	1
905	19	cg11269599	52391304	ZNF577	6.59813	2.46893e-10	Young	2840	Intron	99_TSS2		EED	0	1	0	0
908	19	cg07060551	51198381	SHANK1	6.59519	2.5109e-10	Young	21813	Intron	89_BivProm3					0	0
910	1	cg12140144	2984275	PRDM16-DT	6.59234	2.55238e-10	Young	13	fiveUTR	88_BivProm2	RNF2	EZH2,SUZ12	1	2	0	1
911	8	cg05236677	99952217	STK3	6.59125	2.56844e-10	Young	2581	Intron	87_BivProm1	RNF2	EZH2,SUZ12	1	2	0	1
912	20	cg12742799	62959193	LINC00266-1	6.59084	2.57439e-10	Young	37456	Intergenic_downstream	86_DNase1		EZH2	0	1	0	0
914	6	cg09516476	10881925	SYCP2L	6.58893	2.60281e-10	Young	133930	Intron	17_ReprPC1		EZH2,SUZ12	0	2	0	1
915	8	cg15427886	55379663	SOX17	6.5866	2.63787e-10	Young	9168	Intergenic_downstream	88_BivProm2	RNF2	EZH2,SUZ12	1	2	0	1
917	15	cg03840073	76635514	ISL2	6.58475	2.66603e-10	Young	6367	Intergenic_downstream	88_BivProm2	RNF2	EZH2,SUZ12	1	2	0	1
919	8	cg06763054	17270834	MTMR7	6.58301	2.69273e-10	Young	205	fiveUTR	99_TSS2		EZH2,SUZ12	0	2	0	1
921	8	cg08992872	91095058	CALB1	6.58256	2.69973e-10	Young	48	fiveUTR	88_BivProm2	BMI1,RNF2	EED,EZH2	2	2	1	1
925	12	cg26931862	54349169	HOXC12	6.57819	2.76814e-10	Young	455	Exon	88_BivProm2	RNF2	EZH2,SUZ12	1	2	0	1
932	2	cg01898698	105472759	POU3F3	6.57364	2.8412e-10	Young	790	Exon	89_BivProm3	RNF2	EZH2,SUZ12	1	2	0	1
933	15	cg11200929	78632670	CRABP1	6.57321	2.8483e-10	Young	4	fiveUTR	88_BivProm2		EZH2	0	1	0	0
934	1	cg04103761	26735606	LIN28A	6.57302	2.8513e-10	Young	-1663	Promoter	88_BivProm2		EZH2	0	1	0	0
938	9	cg10005978	977818	DMRT3	6.57081	2.88759e-10	Young	850	Promoter	17_ReprPC1	RNF2	EZH2,SUZ12	1	2	0	1
939	13	cg02620013	49794681	MLNR	6.56959	2.90792e-10	Young	207	Exon	87_BivProm1	RNF2	EZH2,SUZ12	1	2	0	1
942	10	cg09614415	129535509	FOXI2	6.56777	2.93844e-10	Young	-29	Promoter	88_BivProm2		EZH2	0	1	0	0
946	6	cg22367191	10425648	TFAP2A	6.5644	2.9956e-10	Young	-5852	Promoter	88_BivProm2	RNF2	EZH2,SUZ12	1	2	0	1
949	12	cg04606861	132905735	GALNT9	6.56068	3.06009e-10	Young	169	Exon	88_BivProm2		EZH2,SUZ12	0	2	0	1
950	5	cg03909500	33936597	RXFP3	6.55796	3.10803e-10	Young	106	fiveUTR	87_BivProm1		EZH2,SUZ12	0	2	0	1
951	19	cg15904523	44763979	ZNF235	6.55305	3.19653e-10	Young	43625	Intron	99_TSS2		SUZ12	0	1	0	0
953	8	cg20040743	91803792	TMEM64	6.55083	3.23728e-10	Young	66	fiveUTR	87_BivProm1	RNF2	EZH2,SUZ12	1	2	0	1
954	4	cg15696627	4861183	MSX1	6.5498	3.25643e-10	Young	-209	Promoter	87_BivProm1		EZH2	0	1	0	0
955	6	cg00613752	110300308	GPR6	6.54638	3.32063e-10	Young	10	fiveUTR	88_BivProm2		EZH2,SUZ12	0	2	0	1
958	14	cg15895690	60982635	SIX6	6.54421	3.36209e-10	Young	6697	Intergenic_downstream	88_BivProm2	RNF2	EZH2,SUZ12	1	2	0	1
959	3	cg04521004	157821262	SHOX2	6.5404	3.43608e-10	Young	2689	Intron	87_BivProm1	RNF2	EZH2,SUZ12	1	2	0	1
964	5	cg03555227	170289070	RANBP17	6.53243	3.59596e-10	Young	174	Promoter	95_PromF5		EED	0	1	0	0
967	15	cg02081733	68120412	SKOR1	6.52942	3.65831e-10	Young	8370	Exon	88_BivProm2	RNF2	EZH2,SUZ12	1	2	0	1
970	11	cg14144305	44325960	ALX4	6.52516	3.74816e-10	Young	5755	Intron	88_BivProm2	RNF2	EZH2,SUZ12	1	2	0	1
975	4	cg04102163	41881185	TMEM33	6.51702	3.926e-10	Young	-55952	Intergenic_upstream	17_ReprPC1	RNF2	EZH2,SUZ12	1	2	0	1
980	13	cg23588462	95357223	SOX21	6.51169	4.04712e-10	Young	7165	Intergenic_downstream	17_ReprPC1		EZH2	0	1	0	0
981	11	cg22858288	2930322	SLC22A18	6.51083	4.06689e-10	Young	9371	Intron	21_ReprPC5					0	0
982	2	cg23546474	223163033	PAX3	6.50844	4.12253e-10	Young	681	fiveUTR	88_BivProm2	RNF2	EZH2,SUZ12	1	2	0	1
986	8	cg07552803	24771326	NEFM	6.50507	4.20238e-10	Young	52	threeUTR	87_BivProm1		EZH2	0	1	0	0
987	22	cg04304705	48884960	TAFA5	6.50483	4.20829e-10	Young	-328	Promoter	88_BivProm2		EZH2	0	1	0	0
991	5	cg00489401	180075875	FLT4	6.49753	4.38646e-10	Young	748	Promoter	88_BivProm2		EZH2	0	1	0	0
992	2	cg10625533	233498682	EFHD1	6.4973	4.39227e-10	Young	27915	Exon	87_BivProm1	RNF2	EZH2,SUZ12	1	2	0	1
995	5	cg26333652	2750758	IRX2	6.49164	4.53586e-10	Young	1010	Intron	87_BivProm1		EZH2	0	1	0	0
996	3	cg15957055	62861055	CADPS	6.48855	4.6161e-10	Young	8	fiveUTR	88_BivProm2		EZH2	0	1	0	0
997	11	cg21238818	65816642	GAL3ST3	6.48776	4.63692e-10	Young	8	fiveUTR	89_BivProm3		EZH2	0	1	0	0
999	10	cg26492368	22634733	SPAG6	6.48617	4.67904e-10	Young	359	fiveUTR	88_BivProm2		EZH2,SUZ12	0	2	0	1
1000	7	cg07870999	155260895	EN2	6.4861	4.68091e-10	Young	10072	Intergenic_downstream	88_BivProm2		EZH2,SUZ12	0	2	0	1
1001	3	cg21188820	27765546	EOMES	6.48562	4.69366e-10	Young	-1340	Promoter	87_BivProm1	RNF2	EZH2,SUZ12	1	2	0	1
1002	11	cg19651694	71955164	PHOX2A	6.48433	4.72795e-10	Young	55	fiveUTR	89_BivProm3		EZH2,SUZ12	0	2	0	1
1004	19	cg06558502	57610699	USP29	6.47559	4.96847e-10	Young	-20810	Intergenic_upstream	26_Acet1					0	0
1005	13	cg24891133	31480335	TEX26-AS1	6.47151	5.08481e-10	Young	26409	fiveUTR	87_BivProm1		EED,EZH2	0	2	0	1
1006	11	cg17092519	70964256	SHANK2	6.471	5.09942e-10	Young	-28414	Intergenic_upstream	87_BivProm1		EZH2	0	1	0	0
1007	14	cg03523785	29234981	FOXG1	6.47054	5.11262e-10	Young	-1296	Promoter	88_BivProm2	RNF2	EZH2,SUZ12	1	2	0	1
1009	6	cg06649410	154360483	OPRM1	6.46867	5.16731e-10	Young	28852	fiveUTR	88_BivProm2		EZH2,SUZ12	0	2	0	1
1011	1	cg24525176	47909931	FOXD2	6.46354	5.31952e-10	Young	8242	Intergenic_downstream	88_BivProm2	RNF2	EZH2,SUZ12	1	2	0	1
1012	6	cg26845300	158243833	SNX9	6.45868	5.46791e-10	Young	-461	Promoter	93_PromF3	BMI1,RING1,RNF2		3	0	1	0
1013	1	cg09424759	234040781	SLC35F3	6.45773	5.49756e-10	Young	102	fiveUTR	87_BivProm1		EZH2	0	1	0	0
1015	11	cg27312916	85469117	SYTL2	6.45397	5.61575e-10	Young	53060	fiveUTR	48_EnhA7					0	0
1016	19	cg23010048	52391257	ZNF577	6.45385	5.61948e-10	Young	2887	Intron	99_TSS2		EED	0	1	0	0
1017	10	cg01486146	102415311	PAX2	6.44993	5.74559e-10	Young	-90157	Intergenic_upstream	88_BivProm2		EZH2	0	1	0	0
1018	1	cg02623400	50513749	ELAVL4	6.44985	5.74823e-10	Young	63	fiveUTR	88_BivProm2		EZH2	0	1	0	0
1020	3	cg13745201	14644237	CCDC174	6.44757	5.82281e-10	Young	-49015	Intergenic_upstream	87_BivProm1	RNF2	EZH2	1	1	0	0
1023	12	cg22586653	115136098	TBX3	6.44391	5.94444e-10	Young	-14129	Intergenic_upstream	87_BivProm1	RNF2	EZH2,SUZ12	1	2	0	1
1025	8	cg20334313	50822381	SNTG1	6.43377	6.29509e-10	Young	32	fiveUTR	88_BivProm2		EED,EZH2,SUZ12	0	3	0	1
1026	2	cg22666373	63284768	OTX1	6.43063	6.40769e-10	Young	7576	threeUTR	88_BivProm2	RNF2	EZH2,SUZ12	1	2	0	1
1030	7	cg02456087	27291541	EVX1	6.42861	6.48108e-10	Young	9223	Intergenic_downstream	88_BivProm2	RNF2	EZH2,SUZ12	1	2	0	1
1031	4	cg10189695	8582300	GPR78	6.42799	6.50394e-10	Young	336	fiveUTR	88_BivProm2	RNF2	EED,EZH2	1	2	0	1
1032	4	cg02938414	174444166	HAND2	6.42732	6.52857e-10	Young	6364	Intergenic_downstream	87_BivProm1	RNF2	EZH2,SUZ12	1	2	0	1
1034	19	cg10132208	58545542	ZSCAN1	6.42326	6.67973e-10	Young	108	Promoter	99_TSS2					0	0
1035	12	cg18633600	1940452	CACNA2D4	6.42289	6.6937e-10	Young	87417	Exon	89_BivProm3	RNF2	EED,EZH2	1	2	0	1
1038	16	cg05544500	54324346	IRX3	6.42028	6.79271e-10	Young	-3969	Promoter	88_BivProm2	RNF2	EZH2,SUZ12	1	2	0	1
1039	14	cg14473145	38725656	CLEC14A	6.41892	6.84498e-10	Young	-81	Promoter	88_BivProm2		EZH2,SUZ12	0	2	0	1
1041	19	cg24911113	23185714	ZNF728	6.41397	7.03871e-10	Young	295	Promoter	1_GapArtf2					0	0
1045	14	cg15867698	69438267	ACTN1	6.40813	7.27408e-10	Young	7815	Intron	83_TxEx4					0	0
1046	11	cg23572944	60720130	SLC15A3	6.40643	7.34411e-10	Young	-873	Promoter	95_PromF5		EED,EZH2	0	2	0	1
1048	11	cg02159381	122852523	BSX	6.40582	7.36933e-10	Young	-144	Promoter	88_BivProm2		EZH2,SUZ12	0	2	0	1
1050	9	cg21159778	117266918	WHRN	6.4006	7.58914e-10	Young	817	Exon	95_PromF5	RNF2	EZH2,SUZ12	1	2	0	1
1052	17	cg19052064	48278952	COL1A1	6.39756	7.72007e-10	Young	47	fiveUTR	95_PromF5		EZH2,SUZ12	0	2	0	1
1054	20	cg12590600	644758	SRXN1	6.39648	7.76696e-10	Young	12064	Exon	89_BivProm3		EZH2,SUZ12	0	2	0	1
1059	1	cg22851420	40149650	HPCAL4	6.39341	7.9024e-10	Young	7438	Exon	88_BivProm2	RNF2	EZH2,SUZ12	1	2	0	1
1062	5	cg09017434	16179660	MARCHF11	6.39164	7.98159e-10	Young	236	Exon	89_BivProm3		EZH2	0	1	0	0
1064	1	cg06533314	91176810	BARHL2	6.39003	8.05408e-10	Young	5984	Intergenic_downstream	17_ReprPC1	RNF2	EZH2,SUZ12	1	2	0	1
1065	9	cg26447413	89560715	GAS1	6.38983	8.06288e-10	Young	1388	Exon	95_PromF5					0	0
1066	19	cg11294513	58220295	ZNF776	6.3898	8.06459e-10	Young	26958	Intron	95_PromF5					0	0
1069	3	cg06737494	172167644	GHSR	6.38693	8.19529e-10	Young	-1398	Promoter	88_BivProm2		EZH2,SUZ12	0	2	0	1
1072	21	cg00686880	43186522	RIPK4	6.38271	8.39208e-10	Young	726	Promoter	87_BivProm1	RNF2	EZH2,SUZ12	1	2	0	1
1073	11	cg01530101	2891098	KCNQ1DN	6.3796	8.53975e-10	Young	-164	Promoter	17_ReprPC1		EZH2,SUZ12	0	2	0	1
1074	1	cg13171718	16974255	MST1P2	6.37857	8.5894e-10	Young	2186	Exon	87_BivProm1		EZH2	0	1	0	0
1077	21	cg21173447	42218964	DSCAM	6.377	8.66553e-10	Young	74	fiveUTR	88_BivProm2		EZH2,SUZ12	0	2	0	1
1078	9	cg13653144	129375812	LMX1B	6.37436	8.79469e-10	Young	-909	Promoter	88_BivProm2	RNF2	EZH2,SUZ12	1	2	0	1
1079	2	cg25549459	105471252	POU3F3	6.37395	8.81517e-10	Young	-716	Promoter	88_BivProm2	RNF2	EZH2,SUZ12	1	2	0	1
1081	1	cg13902210	110754436	KCNC4	6.3728	8.87208e-10	Young	1100	Exon	87_BivProm1		EZH2,SUZ12	0	2	0	1
1083	7	cg14871932	44185323	GCK	6.36793	9.11779e-10	Young	43698	Exon	87_BivProm1	RNF2	EZH2,SUZ12	1	2	0	1
1084	14	cg18468354	36993517	NKX2-1	6.36621	9.20614e-10	Young	-4088	Promoter	17_ReprPC1	RNF2	EZH2,SUZ12	1	2	0	1
1085	5	cg07903370	3595106	IRX1	6.36582	9.22635e-10	Young	-1062	Promoter	88_BivProm2	RNF2	EZH2,SUZ12	1	2	0	1
1088	14	cg15440688	95237637	GSC	6.36427	9.30666e-10	Young	-1139	Promoter	88_BivProm2	RNF2	EZH2,SUZ12	1	2	0	1
1091	1	cg04931216	50885132	DMRTA2	6.362	9.42599e-10	Young	3986	Exon	88_BivProm2	RNF2	EZH2,SUZ12	1	2	0	1
1094	6	cg11529128	35772890	LHFPL5	6.36	9.53205e-10	Young	-180	Promoter	87_BivProm1	RNF2		1	0	0	0
1097	12	cg04488758	95945366	USP44	6.35639	9.72692e-10	Young	-104	Promoter	88_BivProm2					0	0
1098	4	cg18609078	13538807	LINC01097	6.35618	9.73849e-10	Young	-5766	Promoter	17_ReprPC1	RNF2	EZH2,SUZ12	1	2	0	1
1100	9	cg08869955	112262011	PTPN3	6.35452	9.8296e-10	Young	-1419	Promoter	87_BivProm1	RNF2	EZH2,SUZ12	1	2	0	1
1102	11	cg18698884	16632724	SOX6	6.35184	9.97821e-10	Young	127465	Intron	17_ReprPC1	RNF2	EZH2,SUZ12	1	2	0	1
1108	1	cg18023598	19992504	HTR6	6.34673	1.02675e-09	Young	724	Exon	88_BivProm2		EZH2	0	1	0	0
1110	15	cg22108374	74557527	CCDC33	6.34583	1.03193e-09	Young	28897	Intron	86_DNase1		EED	0	1	0	0
1111	7	cg17339147	116963500	WNT2	6.34456	1.03928e-09	Young	-157	Promoter	87_BivProm1		EZH2,SUZ12	0	2	0	1
1112	1	cg13893543	224805631	CNIH3	6.34316	1.04747e-09	Young	1452	Intron	88_BivProm2	RNF2	EZH2,SUZ12	1	2	0	1
1116	5	cg10472919	135266805	FBXL21P	6.34103	1.06003e-09	Young	799	Promoter	17_ReprPC1	RNF2	EZH2,SUZ12	1	2	0	1
1117	9	cg06602847	122131497	BRINP1	6.34005	1.06581e-09	Young	241	fiveUTR	87_BivProm1		EZH2,SUZ12	0	2	0	1
1118	8	cg14015441	105479318	DPYS	6.33929	1.07038e-09	Young	-42	Promoter	88_BivProm2		EZH2	0	1	0	0
1119	19	cg22331349	52391350	ZNF577	6.33913	1.07134e-09	Young	2794	Intron	99_TSS2		EED	0	1	0	0
1121	10	cg12610471	22634199	SPAG6	6.33771	1.07989e-09	Young	-175	Promoter	88_BivProm2	RNF2	EZH2,SUZ12	1	2	0	1
1122	19	cg03562414	52391078	ZNF577	6.33767	1.08008e-09	Young	110	fiveUTR	94_PromF4					0	0
1123	2	cg03451670	236579469	AGAP1	6.33704	1.08392e-09	Young	176736	Intron	99_TSS2					0	0
1125	4	cg25174438	85403915	NKX6-1	6.33247	1.11196e-09	Young	15471	Intergenic_downstream	88_BivProm2		EZH2	0	1	0	0
1126	5	cg06410537	170736572	TLX3	6.33239	1.11242e-09	Young	284	Exon	88_BivProm2	RNF2	EZH2,SUZ12	1	2	0	1
1128	19	cg20106459	55866087	COX6B2	6.33231	1.11294e-09	Young	375	fiveUTR	88_BivProm2		EZH2	0	1	0	0
1129	11	cg25203481	2891082	KCNQ1DN	6.33184	1.11589e-09	Young	-180	Promoter	17_ReprPC1		EZH2,SUZ12	0	2	0	1
1130	15	cg16717122	51973920	SCG3	6.33051	1.1242e-09	Young	370	fiveUTR	87_BivProm1	RNF2		1	0	0	0
1131	10	cg22579265	94180383	MARK2P9	6.33038	1.12503e-09	Young	1966	Intergenic_downstream	87_BivProm1		EZH2,SUZ12	0	2	0	1
1135	18	cg15439862	28622593	DSC3	6.32739	1.14393e-09	Young	187	Exon	87_BivProm1		EZH2,SUZ12	0	2	0	1
1137	8	cg22418909	41166738	SFRP1	6.32619	1.15162e-09	Young	251	fiveUTR	87_BivProm1		EZH2,SUZ12	0	2	0	1
1141	15	cg17051321	83952508	BNC1	6.31883	1.19993e-09	Young	959	Promoter	87_BivProm1	BMI1,RNF2	EZH2,SUZ12	2	2	1	1
1146	2	cg24617696	121104312	INHBB	6.3126	1.24234e-09	Young	593	Promoter	87_BivProm1	RNF2	EZH2,SUZ12	1	2	0	1
1148	13	cg16519487	20876063	GJB6	6.30854	1.27077e-09	Young	-69530	Intergenic_upstream	88_BivProm2		EZH2,SUZ12	0	2	0	1
1150	18	cg14134497	32074251	DTNA	6.30805	1.27427e-09	Young	997	Promoter	99_TSS2		EZH2	0	1	0	0
1161	10	cg07951083	125034591	BUB3	6.29292	1.3862e-09	Young	120831	Intergenic_downstream	89_BivProm3		EZH2	0	1	0	0
1163	3	cg05476568	153840109	ARHGEF26	6.29187	1.39438e-09	Young	1317	Exon	95_PromF5		EZH2	0	1	0	0
1164	1	cg19730691	119526437	TBX15	6.29176	1.3952e-09	Young	5741	Intron	88_BivProm2	RNF2	EZH2,SUZ12	1	2	0	1
1166	20	cg22468075	22549719	LINC00261	6.29056	1.40454e-09	Young	9560	Intron	17_ReprPC1	RNF2	EZH2,SUZ12	1	2	0	1
1168	1	cg22871653	119535817	TBX15	6.28651	1.43654e-09	Young	-3639	Promoter	88_BivProm2	RNF2	EZH2,SUZ12	1	2	0	1
1170	1	cg22815110	63788933	FOXD3	6.28488	1.44962e-09	Young	203	Exon	87_BivProm1	RNF2	EZH2,SUZ12	1	2	0	1
1173	14	cg20648149	64319089	SYNE2	6.27878	1.4996e-09	Young	-594	Promoter	87_BivProm1		EED	0	1	0	0
1174	7	cg05380019	19146555	TWIST1	6.27743	1.51082e-09	Young	10740	Intergenic_downstream	87_BivProm1		EZH2,SUZ12	0	2	0	1
1177	3	cg25865467	73673231	PDZRN3	6.27532	1.52865e-09	Young	840	Promoter	95_PromF5	RNF2		1	0	0	0
1178	11	cg03793270	89224684	NOX4	6.27406	1.53934e-09	Young	98094	Intron	95_PromF5		EED,EZH2	0	2	0	1
1179	19	cg23891996	9517858	ZNF266	6.27335	1.5455e-09	Young	11621	Intergenic_downstream	99_TSS2		EED	0	1	0	0
1180	11	cg13974632	27740813	BDNF	6.27221	1.55524e-09	Young	2791	Intron	87_BivProm1		EZH2	0	1	0	0
1181	12	cg24856726	108169333	ASCL4	6.27002	1.57429e-09	Young	1171	Exon	88_BivProm2	RNF2	EZH2,SUZ12	1	2	0	1
1182	10	cg26718433	44880730	CXCL12	6.26902	1.58304e-09	Young	-185	Promoter	87_BivProm1		EZH2	0	1	0	0
1191	4	cg03607115	106816844	NPNT	6.26288	1.6379e-09	Young	247	Exon	87_BivProm1		EZH2,SUZ12	0	2	0	1
1192	1	cg01376402	41350161	CITED4	6.26166	1.64901e-09	Young	-22143	Intergenic_upstream	88_BivProm2		EZH2	0	1	0	0
1193	18	cg13870990	28682408	DSC2	6.26141	1.65127e-09	Young	-21	Promoter	87_BivProm1		EZH2	0	1	0	0
1194	5	cg26078977	59189467	PDE4D	6.25916	1.67197e-09	Young	594457	fiveUTR	87_BivProm1		EZH2,SUZ12	0	2	0	1
1196	16	cg05483509	2563435	TBC1D24	6.25734	1.68898e-09	Young	17400	Intron	93_PromF3	RNF2	EED	1	1	0	0
1200	5	cg15168727	72599228	TMEM174	6.25372	1.72312e-09	Young	130206	Intergenic_downstream	88_BivProm2	RNF2	EZH2,SUZ12	1	2	0	1
1201	3	cg12453631	157812226	SHOX2	6.25284	1.73156e-09	Young	11725	Intergenic_downstream	88_BivProm2		EZH2,SUZ12	0	2	0	1
1205	5	cg18902090	140306249	PCDHA1	6.24754	1.78315e-09	Young	140373	Intron	87_BivProm1		SUZ12	0	1	0	0
1210	2	cg16361302	19561327	OSR1	6.24181	1.84058e-09	Young	-2955	Promoter	87_BivProm1	RNF2	EZH2,SUZ12	1	2	0	1
1214	7	cg18940047	153749736	DPP6	6.2381	1.87879e-09	Young	165317	Intron	89_BivProm3					0	0
1216	1	cg19800670	86081701	CCN1	6.23514	1.90975e-09	Young	35258	Intergenic_downstream	89_BivProm3					0	0
1219	11	cg03442378	44332385	ALX4	6.23439	1.91768e-09	Young	-669	Promoter	88_BivProm2	RNF2	EZH2,SUZ12	1	2	0	1
1228	11	cg07178006	20184718	DBX1	6.22401	2.03086e-09	Young	-2848	Promoter	88_BivProm2	RNF2	EZH2,SUZ12	1	2	0	1
1229	4	cg20274950	187647402	FAT1	6.22389	2.03217e-09	Young	447	Promoter	95_PromF5		EZH2,SUZ12	0	2	0	1
1234	13	cg25461801	100630316	ZIC2	6.21907	2.08696e-09	Young	-3709	Promoter	88_BivProm2	RNF2	EZH2	1	1	0	0
1235	2	cg18482303	135041380	MGAT5	6.21882	2.08991e-09	Young	29550	Intron	39_EnhWk6					0	0
1238	5	cg08874609	126626360	MEGF10	6.21631	2.11901e-09	Young	-96	Promoter	87_BivProm1		EZH2,SUZ12	0	2	0	1
1240	8	cg04517323	98788873	LAPTM4B	6.21557	2.12763e-09	Young	1064	Intron	95_PromF5	RING1,RNF2		2	0	1	0
1241	20	cg18954541	45279985	SLC13A3	6.2153	2.13089e-09	Young	33138	fiveUTR	88_BivProm2		EED,EZH2	0	2	0	1
1242	19	cg19915738	44952730	ZNF229	6.21508	2.1334e-09	Young	35	fiveUTR	95_PromF5		SUZ12	0	1	0	0
1243	9	cg25766046	94712122	ROR2	6.21489	2.13563e-09	Young	321	Promoter	87_BivProm1		EZH2,SUZ12	0	2	0	1
1246	7	cg05640128	154002270	DPP6	6.21217	2.16798e-09	Young	417851	Intron	89_BivProm3					0	0
1248	15	cg24369989	78933807	CHRNB4	6.2104	2.18918e-09	Young	19066	Intron	87_BivProm1	RNF2	EZH2	1	1	0	0
1250	5	cg06498267	45695922	HCN1	6.20892	2.20707e-09	Young	297	Exon	88_BivProm2		EZH2	0	1	0	0
1251	19	cg10783469	52391234	ZNF577	6.20887	2.20771e-09	Young	2910	Intron	99_TSS2		EED	0	1	0	0
1252	2	cg03696599	124782261	CNTNAP5	6.20754	2.22392e-09	Young	-603	Promoter	88_BivProm2		EZH2,SUZ12	0	2	0	1
1253	3	cg00891278	126113784	CFAP100	6.20612	2.24143e-09	Young	2	fiveUTR	88_BivProm2		EZH2	0	1	0	0
1258	11	cg11667086	31848554	RCN1	6.20094	2.30627e-09	Young	10440	Intron	88_BivProm2	RNF2	EZH2,SUZ12	1	2	0	1
1259	6	cg02400433	100054987	PRDM13	6.19874	2.33443e-09	Young	337	Exon	17_ReprPC1	RNF2	EZH2,SUZ12	1	2	0	1
1261	12	cg23739862	3600666	PRMT8	6.19546	2.37699e-09	Young	110151	fiveUTR	88_BivProm2		EZH2,SUZ12	0	2	0	1
1264	22	cg06561329	17602610	TMEM121B	6.19238	2.41765e-09	Young	-353	Exon	87_BivProm1		EZH2,SUZ12	0	2	0	1
1265	19	cg12214908	47910549	MEIS3	6.19215	2.42065e-09	Young	12235	Intron	89_BivProm3		EZH2	0	1	0	0
1266	5	cg05787556	170735186	TLX3	6.18973	2.45305e-09	Young	-1102	threeUTR	17_ReprPC1	RNF2	EZH2,SUZ12	1	2	0	1
1268	4	cg23401445	113442419	NEUROG2	6.18768	2.48096e-09	Young	-5092	Promoter	88_BivProm2	RNF2	EZH2,SUZ12	1	2	0	1
1269	19	cg07544187	19651235	CILP2	6.18735	2.48534e-09	Young	2161	Exon	86_DNase1		EZH2	0	1	0	0
1272	7	cg02914422	32110145	PDE1C	6.18593	2.50494e-09	Young	228237	fiveUTR	87_BivProm1	RNF2	EZH2,SUZ12	1	2	0	1
1274	11	cg24935332	31846819	RCN1	6.18544	2.51161e-09	Young	8705	Intron	17_ReprPC1	RNF2	EZH2,SUZ12	1	2	0	1
1275	8	cg04905434	144512773	MAFA	6.1854	2.51221e-09	Young	-172	Promoter	99_TSS2		EED,EZH2	0	2	0	1
1277	4	cg17605476	158143917	GRIA2	6.18471	2.52178e-09	Young	2622	Intron	87_BivProm1	RNF2	EZH2	1	1	0	0
1279	11	cg13024368	12030088	DKK3	6.1811	2.57224e-09	Young	828	Exon	95_PromF5		EZH2	0	1	0	0
1280	1	cg05382123	34632585	C1orf94	6.18047	2.58121e-09	Young	-38	Promoter	89_BivProm3		EZH2	0	1	0	0
1282	12	cg26074603	75603068	KCNC2	6.17956	2.59416e-09	Young	459	fiveUTR	88_BivProm2		EZH2	0	1	0	0
1286	2	cg13283952	121412005	GLI2	6.17192	2.70532e-09	Young	-81193	Intergenic_upstream	89_BivProm3		SUZ12	0	1	0	0
1290	19	cg08461949	52104632	LINC01530	6.16809	2.76277e-09	Young	-6999	Promoter	48_EnhA7		EZH2	0	1	0	0
1293	22	cg06268694	46932642	CELSR1	6.16424	2.82163e-09	Young	424	Exon	88_BivProm2		EZH2,SUZ12	0	2	0	1
1295	1	cg18877506	13910555	PDPN	6.1627	2.84565e-09	Young	303	Exon	95_PromF5		EZH2	0	1	0	0
1296	1	cg20818778	235814145	GNG4	6.16226	2.85255e-09	Young	-91	Promoter	87_BivProm1		EZH2	0	1	0	0
1299	8	cg00178249	77589908	ZFHX4-AS1	6.16094	2.87318e-09	Young	5601	Intron	87_BivProm1	RNF2	EED,EZH2,SUZ12	1	3	0	1
1300	1	cg25386234	119542159	TBX15	6.16075	2.87614e-09	Young	-9981	Promoter	17_ReprPC1	RNF2	EZH2,SUZ12	1	2	0	1
1305	7	cg18691434	99775425	STAG3	6.15418	2.98172e-09	Young	-113	Promoter	87_BivProm1	RING1,RNF2		2	0	1	0
1307	20	cg09663111	56725876	C20orf85	6.15312	2.99901e-09	Young	-106	Promoter	89_BivProm3	BMI1	EZH2	1	1	0	0
1310	15	cg14494620	96904912	NR2F2	6.14924	3.06341e-09	Young	28343	Intergenic_downstream	88_BivProm2	RNF2	EZH2,SUZ12	1	2	0	1
1311	2	cg07077013	177025198	HOXD3	6.14789	3.08617e-09	Young	-3606	Promoter	88_BivProm2	RNF2	EZH2,SUZ12	1	2	0	1
1314	14	cg18299578	29235928	FOXG1	6.14652	3.10937e-09	Young	-349	Promoter	99_TSS2		EZH2	0	1	0	0
1316	14	cg16271600	23450522	AJUBA	6.14434	3.14678e-09	Young	1325	Exon	95_PromF5		EZH2	0	1	0	0
1319	18	cg21375294	35065040	CELF4	6.14274	3.17444e-09	Young	80959	Intron	89_BivProm3		EZH2	0	1	0	0
1322	3	cg14483391	183749227	HTR3D	6.1409	3.20644e-09	Young	-105	Promoter	52_EnhA11					0	0
1324	1	cg20025656	229570230	ACTA1	6.13617	3.29048e-09	Young	-387	Promoter	88_BivProm2	RNF2	EZH2,SUZ12	1	2	0	1
1325	1	cg03422911	237205295	RYR2	6.13567	3.29944e-09	Young	-407	Promoter	88_BivProm2					0	0
1329	9	cg14473838	131490040	LOC100506100	6.13361	3.33695e-09	Young	3299	Intron	67_TxEnh6					0	0
1330	5	cg19885761	175223646	CPLX2	6.13235	3.35999e-09	Young	36	fiveUTR	88_BivProm2		EZH2	0	1	0	0
1331	1	cg24306982	119549312	TBX15	6.13214	3.36375e-09	Young	-17134	Intergenic_upstream	88_BivProm2	RNF2	EZH2,SUZ12	1	2	0	1
1332	4	cg08297751	174448705	HAND2	6.13169	3.37199e-09	Young	2672	Intron	88_BivProm2	RNF2	EZH2,SUZ12	1	2	0	1
1333	13	cg00708598	53313895	CNMD	6.13155	3.3747e-09	Young	51	fiveUTR	88_BivProm2		EZH2	0	1	0	0
1335	2	cg01812045	220283739	DES	6.13035	3.3968e-09	Young	640	Exon	88_BivProm2		EZH2,SUZ12	0	2	0	1
1339	1	cg18451114	38511677	POU3F1	6.12591	3.48019e-09	Young	772	Exon	88_BivProm2		EZH2,SUZ12	0	2	0	1
1340	20	cg26332061	2674697	EBF4	6.12475	3.50242e-09	Young	1173	Intron	88_BivProm2	RNF2	EZH2,SUZ12	1	2	0	1
1343	19	cg08849574	58125953	ZNF134	6.12316	3.53293e-09	Young	123	Promoter	94_PromF4					0	0
1344	14	cg14386691	23479657	C14orf93	6.12275	3.54072e-09	Young	-298	Promoter	93_PromF3	RNF2	EED	1	1	0	0
1346	6	cg24549277	28778121	LINC01623	6.12112	3.57247e-09	Young	53333	Intergenic_downstream	88_BivProm2	RNF2	EZH2,SUZ12	1	2	0	1
1348	17	cg26650064	2658617	MIR1253	6.11936	3.60698e-09	Young	-7141	Promoter	87_BivProm1		EZH2	0	1	0	0
1349	12	cg12103569	132258560	SFSWAP	6.11824	3.62894e-09	Young	62928	Intron	67_TxEnh6		EED	0	1	0	0
1351	13	cg07935568	49794126	MLNR	6.11664	3.66085e-09	Young	-348	Promoter	87_BivProm1		EZH2	0	1	0	0
1352	14	cg06966811	57276789	OTX2	6.11599	3.67374e-09	Young	404	Promoter	88_BivProm2	RNF2	EZH2,SUZ12	1	2	0	1
1353	5	cg25942450	170736251	TLX3	6.1152	3.68961e-09	Young	-37	Promoter	88_BivProm2		EZH2,SUZ12	0	2	0	1
1354	11	cg15114474	69451412	CCND1	6.11498	3.69414e-09	Young	-4461	Promoter	87_BivProm1		EZH2	0	1	0	0
1357	2	cg02355885	30142990	ALK	6.11267	3.74096e-09	Young	1486	Exon	88_BivProm2		EZH2	0	1	0	0
1358	15	cg04487855	30261393	ULK4P3	6.11238	3.74694e-09	Young	-134541	Intergenic_upstream	89_BivProm3		EZH2	0	1	0	0
1359	20	cg21727276	44036723	SYS1-DBNDD2	6.11142	3.7666e-09	Young	44914	fiveUTR	91_PromF1		EZH2	0	1	0	0
1360	5	cg18530551	172670879	NKX2-5	6.11118	3.7714e-09	Young	-8565	Promoter	88_BivProm2	RNF2	EZH2,SUZ12	1	2	0	1
1362	4	cg03509106	121992261	NDNF	6.11032	3.78928e-09	Young	1411	Intron	87_BivProm1		EZH2,SUZ12	0	2	0	1
1363	8	cg23758305	70982867	PRDM14	6.10908	3.81479e-09	Young	694	Promoter	88_BivProm2		EZH2	0	1	0	0
1366	6	cg26200580	170615273	FAM120B	6.10648	3.8694e-09	Young	-571	Promoter	93_PromF3	RNF2		1	0	0	0
1368	4	cg23893898	6247571	WFS1	6.10567	3.8864e-09	Young	-24006	Intergenic_upstream	88_BivProm2					0	0
1370	6	cg21277243	5996331	NRN1	6.10405	3.92096e-09	Young	7970	Intergenic_downstream	87_BivProm1		EZH2,SUZ12	0	2	0	1
1372	19	cg18097850	40005602	SELENOV	6.09997	4.00895e-09	Young	-151	Promoter	87_BivProm1		EZH2	0	1	0	0
1375	20	cg12180703	37353037	SLC32A1	6.09693	4.07599e-09	Young	-68	Promoter	89_BivProm3		EZH2,SUZ12	0	2	0	1
1377	4	cg14056644	111559105	PITX2	6.09558	4.1059e-09	Young	4173	fiveUTR	88_BivProm2	RNF2	EZH2,SUZ12	1	2	0	1
1378	10	cg18391899	23462616	PTF1A	6.09556	4.10646e-09	Young	-18844	Intergenic_upstream	88_BivProm2	RNF2	EZH2,SUZ12	1	2	0	1
1379	6	cg20979799	117198560	RFX6	6.09496	4.11989e-09	Young	184	Exon	87_BivProm1		EZH2,SUZ12	0	2	0	1
1382	12	cg18612627	14135203	GRIN2B	6.09127	4.20339e-09	Young	-2181	Promoter	88_BivProm2		EZH2,SUZ12	0	2	0	1
1383	1	cg06646021	229406520	RAB4A	6.0904	4.22335e-09	Young	-289	Promoter	92_PromF2	RNF2		1	0	0	0
1384	19	cg20119148	18344195	PDE4C	6.09	4.23247e-09	Young	22033	fiveUTR	88_BivProm2	RNF2	EED,EZH2	1	2	0	1
1385	22	cg13140167	33454504	SYN3	6.08894	4.25697e-09	Young	-127	Promoter	89_BivProm3		EZH2	0	1	0	0
1386	12	cg02801786	113914222	LHX5	6.08835	4.27056e-09	Young	-4345	Promoter	17_ReprPC1	RNF2	EZH2,SUZ12	1	2	0	1
1387	7	cg05168977	98247142	NPTX2	6.08665	4.31018e-09	Young	545	Exon	88_BivProm2		EZH2	0	1	0	0
1388	18	cg21091227	4454304	DLGAP1	6.08595	4.32666e-09	Young	961	Promoter	88_BivProm2		EZH2,SUZ12	0	2	0	1
1389	18	cg05533124	24443298	AQP4	6.08489	4.35177e-09	Young	2417	Intron	87_BivProm1		EZH2,SUZ12	0	2	0	1
1392	3	cg10506882	35681627	ARPP21	6.08261	4.40608e-09	Young	961	fiveUTR	88_BivProm2	RNF2	EZH2,SUZ12	1	2	0	1
1393	15	cg04140663	83315922	CPEB1	6.08229	4.41358e-09	Young	805	fiveUTR	87_BivProm1	RING1,RNF2	EZH2,SUZ12	2	2	1	1
1395	14	cg02287710	102027660	DIO3	6.08045	4.45792e-09	Young	-27	Promoter	17_ReprPC1		EZH2	0	1	0	0
1396	2	cg22350070	79738639	CTNNA2	6.07957	4.47939e-09	Young	326282	Intron	86_DNase1		EED	0	1	0	0
1397	14	cg13023623	57276257	OTX2	6.07955	4.47986e-09	Young	936	Promoter	88_BivProm2	RNF2	EZH2,SUZ12	1	2	0	1
1398	1	cg05128414	197882836	LHX9	6.07586	4.57052e-09	Young	1201	Intron	17_ReprPC1	RNF2	EZH2,SUZ12	1	2	0	1
1401	3	cg03881775	147111135	ZIC4	6.07375	4.6232e-09	Young	13460	Intron	88_BivProm2		EZH2	0	1	0	0
1402	1	cg03903246	240257032	FMN2	6.0734	4.63195e-09	Young	1847	Intron	87_BivProm1		EZH2,SUZ12	0	2	0	1
1403	4	cg10150813	25865178	SEL1L3	6.07268	4.65013e-09	Young	-568	Promoter	95_PromF5		EED,EZH2	0	2	0	1
1404	14	cg06200092	54413763	MIR5580	6.07173	4.67405e-09	Young	1438	Intergenic_downstream	87_BivProm1		EZH2	0	1	0	0
1405	18	cg17939805	44773988	SKOR2	6.07072	4.69984e-09	Young	1565	Exon	88_BivProm2		EZH2,SUZ12	0	2	0	1
1406	20	cg16524928	21494679	NKX2-2	6.06883	4.74835e-09	Young	-15	Promoter	88_BivProm2		EZH2	0	1	0	0
1407	2	cg13667638	5831147	SOX11	6.06826	4.763e-09	Young	-1652	Promoter	87_BivProm1		EZH2	0	1	0	0
1409	4	cg07462756	4859985	MSX1	6.0671	4.7931e-09	Young	-1407	Promoter	17_ReprPC1	RNF2	EZH2,SUZ12	1	2	0	1
1413	11	cg04940570	12696758	TEAD1	6.06447	4.86184e-09	Young	789	Promoter	98_TSS1		EZH2	0	1	0	0
1415	19	cg15222651	9609152	ZNF560	6.06348	4.88806e-09	Young	126	Promoter	1_GapArtf2					0	0
1416	9	cg06462796	79634861	FOXB2	6.06232	4.91884e-09	Young	290	Exon	88_BivProm2	RNF2	EZH2,SUZ12	1	2	0	1
1417	5	cg24937280	112823756	MCC	6.06092	4.95628e-09	Young	770	Promoter	95_PromF5		EZH2,SUZ12	0	2	0	1
1419	6	cg01276475	72596176	RIMS1	6.05855	5.02056e-09	Young	-229	Promoter	88_BivProm2					0	0
1420	3	cg04436207	147136463	ZIC1	6.0584	5.02453e-09	Young	9283	Intergenic_downstream	88_BivProm2		EZH2,SUZ12	0	2	0	1
1424	15	cg14512563	96897190	NR2F2	6.05667	5.07182e-09	Young	20622	Intergenic_downstream	87_BivProm1	RNF2	EZH2,SUZ12	1	2	0	1
1425	3	cg05062178	124605247	ITGB5	6.05647	5.07726e-09	Young	896	Promoter	95_PromF5	RNF2	EZH2	1	1	0	0
1429	1	cg12067764	153762244	SLC27A3	6.05332	5.1647e-09	Young	14476	Intergenic_downstream	92_PromF2		EZH2	0	1	0	0
1430	5	cg00750523	63802593	RGS7BP	6.05188	5.20528e-09	Young	819	Exon	87_BivProm1		EZH2	0	1	0	0
1433	19	cg09515953	38747355	PPP1R14A	6.04965	5.26833e-09	Young	-125	Promoter	87_BivProm1	RNF2	EED,EZH2	1	2	0	1
1434	17	cg04971534	27333432	SEZ6	6.04883	5.29172e-09	Young	25	fiveUTR	88_BivProm2					0	0
1439	10	cg08211028	109674963	SORCS1	6.04574	5.38118e-09	Young	-750497	Intergenic_upstream	87_BivProm1		EZH2	0	1	0	0
1440	1	cg13167753	210112031	SYT14	6.04539	5.39115e-09	Young	512	Promoter	87_BivProm1		EZH2	0	1	0	0
1441	4	cg00486340	4860026	MSX1	6.04503	5.40181e-09	Young	-1365	Promoter	17_ReprPC1	RNF2	EZH2,SUZ12	1	2	0	1
1442	3	cg04738965	147127662	ZIC1	6.04483	5.40764e-09	Young	481	fiveUTR	88_BivProm2		EZH2,SUZ12	0	2	0	1
1444	16	cg09069593	57576285	ADGRG5	6.04339	5.44994e-09	Young	-281	Promoter	49_EnhA8					0	0
1449	10	cg18358869	102808077	KAZALD1	6.03781	5.61681e-09	Young	-12922	Intergenic_upstream	88_BivProm2	RNF2	EZH2,SUZ12	1	2	0	1
1451	3	cg15988232	47621127	CSPG5	6.03558	5.68507e-09	Young	602	Promoter	88_BivProm2		EZH2,SUZ12	0	2	0	1
1452	6	cg18471993	100917416	SIM1	6.03487	5.70682e-09	Young	-4611	Promoter	17_ReprPC1	RNF2	EZH2,SUZ12	1	2	0	1
1453	11	cg19674669	134146910	GLB1L3	6.03449	5.71844e-09	Young	635	Promoter	87_BivProm1		EZH2	0	1	0	0
1456	7	cg07737781	73038866	MLXIPL	6.03291	5.76752e-09	Young	3	fiveUTR	87_BivProm1	RING1,RNF2	EZH2	2	1	1	0
1458	14	cg14866863	58332116	SLC35F4	6.02988	5.86276e-09	Young	475	Promoter	88_BivProm2		EZH2	0	1	0	0
1460	2	cg20291049	105472217	POU3F3	6.02903	5.88983e-09	Young	248	Exon	89_BivProm3					0	0
1462	1	cg00116092	217313044	ESRRG	6.02695	5.9562e-09	Young	-1948	Promoter	89_BivProm3	RNF2	EZH2,SUZ12	1	2	0	1
1467	19	cg05928342	9473598	ZNF559-ZNF177	6.02333	6.07377e-09	Young	38696	Intron	1_GapArtf2					0	0
1469	10	cg23805357	25464139	GPR158-AS1	6.021	6.15075e-09	Young	1065	Intron	87_BivProm1		EZH2,SUZ12	0	2	0	1
1470	5	cg06448705	135701094	TRPC7	6.01996	6.18539e-09	Young	69	fiveUTR	89_BivProm3		EED,EZH2	0	2	0	1
1472	14	cg07573727	74706196	VSX2	6.01811	6.24743e-09	Young	21	fiveUTR	17_ReprPC1		EZH2,SUZ12	0	2	0	1
1474	11	cg17362434	69832232	ANO1	6.01755	6.26625e-09	Young	-92175	Intergenic_upstream	87_BivProm1	RNF2	EZH2	1	1	0	0
1476	7	cg13267931	101006308	COL26A1	6.01665	6.29666e-09	Young	186	fiveUTR	87_BivProm1	RNF2	EZH2	1	1	0	0
1479	15	cg07006564	62360790	C2CD4A	6.0156	6.33241e-09	Young	1614	Exon	95_PromF5	RNF2	EZH2,SUZ12	1	2	0	1
1481	8	cg24641352	144328078	ZFP41	6.01125	6.48258e-09	Young	-913	Promoter	95_PromF5	RNF2		1	0	0	0
1482	6	cg11052202	99290546	POU3F2	6.01094	6.49369e-09	Young	7967	Intergenic_downstream	88_BivProm2	RNF2	EZH2,SUZ12	1	2	0	1
1487	2	cg03964958	176964720	HOXD12	6.00304	6.77586e-09	Young	190	Exon	17_ReprPC1	RNF2	EZH2,SUZ12	1	2	0	1
1488	7	cg00745389	32467435	LOC100130673	6.00062	6.86477e-09	Young	30671	Intergenic_downstream	88_BivProm2		EED,EZH2,SUZ12	0	3	0	1
1489	1	cg24041917	119535986	TBX15	5.99942	6.90908e-09	Young	-3807	Promoter	88_BivProm2	RNF2	EZH2,SUZ12	1	2	0	1
1490	19	cg16997364	39755575	IFNL2	5.99903	6.92373e-09	Young	-3582	Promoter	88_BivProm2	RNF2	EZH2,SUZ12	1	2	0	1
1492	4	cg05323533	41750362	PHOX2B	5.99642	7.0218e-09	Young	624	Promoter	17_ReprPC1	RNF2	EZH2,SUZ12	1	2	0	1
1494	3	cg14750948	147130477	ZIC1	5.99582	7.04418e-09	Young	3296	Intron	88_BivProm2	RNF2	EZH2,SUZ12	1	2	0	1
1495	2	cg01410359	38302230	CYP1B1	5.99554	7.05495e-09	Young	1092	Exon	87_BivProm1	RNF2	EZH2,SUZ12	1	2	0	1
1499	5	cg14685796	50265660	PARP8	5.99255	7.16918e-09	Young	302889	Intergenic_downstream	88_BivProm2	RNF2	EZH2,SUZ12	1	2	0	1
1500	16	cg19769182	29823868	BOLA2	5.99202	7.18969e-09	Young	381758	Intron	95_PromF5	RNF2		1	0	0	0
1502	10	cg19358493	119300942	EMX2OS	5.99152	7.20915e-09	Young	3636	Intron	88_BivProm2		EZH2,SUZ12	0	2	0	1
1505	6	cg05380821	108491108	NR2E1	5.98824	7.3372e-09	Young	3893	Intron	17_ReprPC1	RNF2	EZH2,SUZ12	1	2	0	1
1506	11	cg21011139	7695245	CYB5R2	5.98812	7.34201e-09	Young	-251	Promoter	95_PromF5	RNF2	EZH2	1	1	0	0
1508	2	cg00910715	132218639	TUBA3D	5.98729	7.37507e-09	Young	-14940	Intergenic_upstream	89_BivProm3					0	0
1509	11	cg10526374	2292525	ASCL2	5.9865	7.40641e-09	Young	-343	Promoter	88_BivProm2		EZH2,SUZ12	0	2	0	1
1510	10	cg06567373	102483843	PAX2	5.98595	7.42806e-09	Young	-21624	Intergenic_upstream	17_ReprPC1		EZH2,SUZ12	0	2	0	1
1511	22	cg06008724	45403507	PHF21B	5.98582	7.43351e-09	Young	2301	Intron	86_DNase1					0	0
1514	10	cg11727383	102988389	LBX1	5.98552	7.44546e-09	Young	327	Exon	88_BivProm2	RNF2	EZH2,SUZ12	1	2	0	1
1515	5	cg04518342	131593106	PDLIM4	5.98522	7.45732e-09	Young	-245	Promoter	95_PromF5		EED	0	1	0	0
1516	6	cg03960072	24357985	DCDC2	5.98246	7.56866e-09	Young	25534	fiveUTR	87_BivProm1	RNF2	EZH2	1	1	0	0
1520	7	cg22620221	153584416	DPP6	5.9796	7.68608e-09	Young	-2	Promoter	88_BivProm2		EZH2,SUZ12	0	2	0	1
1521	4	cg24275315	85417312	NKX6-1	5.97918	7.70329e-09	Young	2074	Intron	17_ReprPC1	RNF2	EZH2,SUZ12	1	2	0	1
1522	18	cg22374057	11148682	PIEZO2	5.97872	7.72252e-09	Young	78	fiveUTR	87_BivProm1		EZH2,SUZ12	0	2	0	1
1523	4	cg01852585	106817015	NPNT	5.97729	7.78208e-09	Young	418	Promoter	87_BivProm1		EZH2,SUZ12	0	2	0	1
1525	18	cg18044383	59001158	CDH20	5.97483	7.88522e-09	Young	170	Promoter	87_BivProm1		EZH2	0	1	0	0
1526	1	cg03335216	8086776	ERRFI1	5.97163	8.02169e-09	Young	-384	Promoter	95_PromF5	RNF2		1	0	0	0
1528	17	cg11871421	6679476	FBXO39	5.9679	8.18398e-09	Young	-76	Promoter	88_BivProm2		EZH2,SUZ12	0	2	0	1
1529	6	cg18528367	100912822	SIM1	5.96744	8.20429e-09	Young	-18	Promoter	87_BivProm1		EZH2,SUZ12	0	2	0	1
1530	17	cg08039301	47072907	IGF2BP1	5.9673	8.21027e-09	Young	-1866	Promoter	88_BivProm2	RNF2	EZH2,SUZ12	1	2	0	1
1532	20	cg25801988	9487423	LAMP5	5.96563	8.28427e-09	Young	-7581	Promoter	88_BivProm2	RNF2	EZH2,SUZ12	1	2	0	1
1533	5	cg12544191	172671754	NKX2-5	5.96494	8.315e-09	Young	-9439	Promoter	88_BivProm2	RNF2	EZH2,SUZ12	1	2	0	1
1534	4	cg17444738	85417969	NKX6-1	5.96491	8.31623e-09	Young	1417	Intron	88_BivProm2	RNF2	EZH2,SUZ12	1	2	0	1
1537	12	cg07892422	54333323	HOXC13-AS	5.96238	8.42968e-09	Young	103	Exon	88_BivProm2	RNF2	EZH2,SUZ12	1	2	0	1
1538	11	cg13806741	82443436	FAM181B	5.96139	8.47481e-09	Young	1469	threeUTR	88_BivProm2	RNF2	EZH2,SUZ12	1	2	0	1
1541	11	cg20019985	32008961	RCN1	5.9564	8.70419e-09	Young	170847	Intron	88_BivProm2	RNF2	EZH2,SUZ12	1	2	0	1
1544	7	cg01371799	1264049	UNCX	5.95481	8.77874e-09	Young	-8604	Promoter	88_BivProm2	RNF2	EZH2,SUZ12	1	2	0	1
1548	6	cg05924652	39016363	GLP1R	5.95353	8.83889e-09	Young	-193	Promoter	88_BivProm2		EZH2	0	1	0	0
1549	21	cg10722799	36041699	CLIC6	5.95324	8.85247e-09	Young	11	Exon	88_BivProm2		EZH2,SUZ12	0	2	0	1
1550	2	cg24719005	56150675	EFEMP1	5.95276	8.87543e-09	Young	622	Promoter	95_PromF5	RNF2	EZH2,SUZ12	1	2	0	1
1551	4	cg08812889	174439925	HAND2	5.95229	8.89794e-09	Young	10605	Intergenic_downstream	88_BivProm2	RNF2	EZH2,SUZ12	1	2	0	1
1552	6	cg11891393	100911727	SIM1	5.9518	8.9212e-09	Young	1077	fiveUTR	88_BivProm2	RNF2	EZH2,SUZ12	1	2	0	1
1553	5	cg27223047	127874825	FBN2	5.95156	8.93258e-09	Young	-909	Promoter	87_BivProm1		EZH2,SUZ12	0	2	0	1
1554	13	cg18539122	79169872	OBI1-AS1	5.95122	8.94886e-09	Young	540882	Intron	88_BivProm2	RNF2	EZH2,SUZ12	1	2	0	1
1555	6	cg01141812	123317124	CLVS2	5.9505	8.9835e-09	Young	-458	Promoter	87_BivProm1	RNF2	EZH2,SUZ12	1	2	0	1
1559	19	cg13378934	47910580	MEIS3	5.94405	9.299e-09	Young	12204	Intron	89_BivProm3		EZH2	0	1	0	0
1562	4	cg01578875	146804010	ZNF827	5.94127	9.43822e-09	Young	55596	Intron	35_EnhWk2					0	0
1563	19	cg06911487	10024282	OLFM2	5.94063	9.47017e-09	Young	22787	Intron	87_BivProm1	RING1,RNF2	EZH2	2	1	1	0
1564	20	cg26126740	42574332	TOX2	5.94016	9.49407e-09	Young	30840	Intron	48_EnhA7					0	0
1567	10	cg03354992	88149475	GRID1	5.93785	9.612e-09	Young	-23226	Intergenic_upstream	87_BivProm1		EZH2	0	1	0	0
1570	1	cg00565688	3568212	TP73	5.93565	9.72552e-09	Young	-916	Promoter	88_BivProm2		EZH2,SUZ12	0	2	0	1
1571	13	cg00889398	28502089	PDX1	5.9351	9.75447e-09	Young	7921	Intergenic_downstream	17_ReprPC1	RNF2	EZH2,SUZ12	1	2	0	1
1575	19	cg02997982	41082291	SPTBN4	5.93314	9.8569e-09	Young	110143	threeUTR	95_PromF5					0	0
1576	3	cg03607117	53080440	SFMBT1	5.93129	9.95495e-09	Young	-351	Promoter	95_PromF5		EZH2	0	1	0	0
1577	5	cg19435264	149569537	SLC6A7	5.93017	1.00146e-08	Young	17	fiveUTR	88_BivProm2		EZH2,SUZ12	0	2	0	1
1579	8	cg06076277	49783056	SNAI2	5.92707	1.01815e-08	Young	50943	Intergenic_downstream	87_BivProm1		EZH2,SUZ12	0	2	0	1
1581	18	cg06544405	70536807	NETO1	5.92582	1.02501e-08	Young	-1998	Promoter	88_BivProm2		EZH2,SUZ12	0	2	0	1
1583	7	cg03190219	25898688	RNU6-16P	5.92363	1.03703e-08	Young	-18059	Intergenic_upstream	88_BivProm2	RNF2	EZH2,SUZ12	1	2	0	1
1584	10	cg25802093	22634038	SPAG6	5.92349	1.03782e-08	Young	-335	Promoter	88_BivProm2	RNF2	EZH2,SUZ12	1	2	0	1
1585	4	cg01503065	155411806	DCHS2	5.92172	1.04766e-08	Young	1123	Exon	88_BivProm2	RNF2	EZH2,SUZ12	1	2	0	1
1593	22	cg22643811	48885446	TAFA5	5.91507	1.08542e-08	Young	158	Exon	87_BivProm1		EZH2,SUZ12	0	2	0	1
1596	19	cg14582763	52956683	ZNF578	5.91128	1.10761e-08	Young	-146	Promoter	99_TSS2					0	0
1597	11	cg22458194	113345686	DRD2	5.91053	1.11201e-08	Young	314	Promoter	88_BivProm2		EZH2,SUZ12	0	2	0	1
1598	6	cg03738025	105388694	LIN28B-AS1	5.91048	1.11234e-08	Young	-292	Promoter	87_BivProm1	RNF2	EZH2,SUZ12	1	2	0	1
1600	2	cg10751726	132121314	RAB6D	5.91005	1.11487e-08	Young	416	fiveUTR	7_Quies5	RNF2	EZH2,SUZ12	1	2	0	1
1602	4	cg10905898	53617184	ERVMER34-1	5.90925	1.11963e-08	Young	622	fiveUTR	87_BivProm1	RNF2	EZH2	1	1	0	0
1603	4	cg13321967	53617679	ERVMER34-1	5.90895	1.12142e-08	Young	127	fiveUTR	87_BivProm1	RNF2	EZH2	1	1	0	0
1604	5	cg12456714	16180393	MARCHF11	5.90785	1.12798e-08	Young	-496	Exon	88_BivProm2		EZH2,SUZ12	0	2	0	1
1605	7	cg13210467	99775443	STAG3	5.90753	1.12992e-08	Young	-94	Promoter	87_BivProm1	RING1,RNF2		2	0	1	0
1609	20	cg02898293	25061762	VSX1	5.90303	1.15733e-08	Young	1252	Intron	17_ReprPC1		EZH2	0	1	0	0
1610	19	cg05923226	15121516	CCDC105	5.90164	1.16591e-08	Young	-22	Promoter	88_BivProm2		EZH2	0	1	0	0
1611	1	cg01891252	50881219	DMRTA2	5.90148	1.16692e-08	Young	6084	Intergenic_downstream	17_ReprPC1		EZH2,SUZ12	0	2	0	1
1612	10	cg05237641	128077307	ADAM12	5.90121	1.16858e-08	Young	-180	Promoter	87_BivProm1		EZH2,SUZ12	0	2	0	1
1613	7	cg12348202	158381023	PTPRN2	5.90043	1.17346e-08	Young	-542	Promoter	88_BivProm2		EZH2,SUZ12	0	2	0	1
1614	7	cg18311537	27209195	HOXA10-HOXA9	5.89869	1.18437e-08	Young	10684	Exon	90_BivProm4	RNF2	EZH2,SUZ12	1	2	0	1
1616	11	cg14934413	20184162	DBX1	5.89786	1.18957e-08	Young	-2292	Promoter	17_ReprPC1	RNF2	EZH2,SUZ12	1	2	0	1
1617	7	cg01582980	20825545	SP8	5.89777	1.19013e-08	Young	962	Promoter	88_BivProm2	RNF2	EZH2,SUZ12	1	2	0	1
1619	2	cg23668184	5836713	SOX11	5.89632	1.19935e-08	Young	3914	threeUTR	95_PromF5		EZH2	0	1	0	0
1620	3	cg06306198	147128998	ZIC1	5.89608	1.20091e-08	Young	1817	Intron	87_BivProm1	RNF2	EZH2,SUZ12	1	2	0	1
1622	2	cg10945079	162283856	TBR1	5.89545	1.20495e-08	Young	9450	Intergenic_downstream	87_BivProm1	RNF2	EZH2,SUZ12	1	2	0	1
1624	1	cg26956874	237206643	RYR2	5.89503	1.20765e-08	Young	941	Promoter	88_BivProm2		EZH2,SUZ12	0	2	0	1
1625	15	cg03399905	79576060	ANKRD34C-AS1	5.89463	1.21019e-08	Young	226	Exon	88_BivProm2		EED,EZH2,SUZ12	0	3	0	1
1632	3	cg11184748	36806179	DCLK3	5.88978	1.24178e-08	Young	-24827	Intergenic_upstream	87_BivProm1		EZH2,SUZ12	0	2	0	1
1635	11	cg08668551	126873181	KIRREL3	5.88794	1.25399e-08	Young	173	Exon	87_BivProm1	RNF2	EZH2	1	1	0	0
1636	16	cg02187214	86599468	FOXC2	5.88743	1.25741e-08	Young	-1388	Promoter	88_BivProm2	RNF2	EZH2,SUZ12	1	2	0	1
1638	19	cg16731240	52391250	ZNF577	5.88675	1.26194e-08	Young	2894	Intron	99_TSS2		EED	0	1	0	0
1641	3	cg10796805	35680802	ARPP21	5.88363	1.28299e-08	Young	136	fiveUTR	87_BivProm1	RNF2	SUZ12	1	1	0	0
1642	6	cg13826452	26758395	ZNF322	5.88232	1.29198e-08	Young	-98415	Intergenic_upstream	88_BivProm2	RNF2	EZH2	1	1	0	0
1643	2	cg02683759	157177072	NR4A2	5.88201	1.29413e-08	Young	7454	Intergenic_downstream	87_BivProm1		EZH2,SUZ12	0	2	0	1
1644	1	cg04025150	34642862	C1orf94	5.88154	1.29733e-08	Young	10238	fiveUTR	88_BivProm2		EZH2,SUZ12	0	2	0	1
1645	19	cg00008033	52429980	ZNF613	5.87949	1.31155e-08	Young	-708	Promoter	95_PromF5	RNF2		1	0	0	0
1646	19	cg17522207	45655646	NKPD1	5.877	1.32895e-08	Young	7761	Exon	87_BivProm1		EZH2	0	1	0	0
1648	1	cg24465685	47009809	MKNK1-AS1	5.87587	1.33694e-08	Young	5441	Intron	88_BivProm2	RNF2	EZH2,SUZ12	1	2	0	1
1649	21	cg26239725	46824732	COL18A1	5.87517	1.34192e-08	Young	-365	Promoter	95_PromF5		EED,EZH2	0	2	0	1
1650	5	cg11965671	159739797	CCNJL	5.87457	1.3462e-08	Young	26801	Intron	95_PromF5	RNF2		1	0	0	0
1651	10	cg17098147	22634142	SPAG6	5.87313	1.3565e-08	Young	-231	Promoter	88_BivProm2	RNF2	EZH2,SUZ12	1	2	0	1
1652	7	cg00548268	98245830	NPTX2	5.87244	1.36146e-08	Young	-767	Promoter	88_BivProm2		EZH2	0	1	0	0
1659	17	cg04032226	42082392	NAGS	5.86998	1.37936e-08	Young	360	Exon	87_BivProm1		EZH2,SUZ12	0	2	0	1
1660	7	cg22374237	126891197	GRM8	5.86922	1.38489e-08	Young	1949	Intron	88_BivProm2	RNF2	EZH2,SUZ12	1	2	0	1
1662	7	cg23093589	20824932	SP8	5.86802	1.39374e-08	Young	1575	Exon	88_BivProm2	RNF2	EZH2,SUZ12	1	2	0	1
1666	11	cg03200166	61335254	SYT7	5.86385	1.42492e-08	Young	13089	Intron	89_BivProm3					0	0
1667	7	cg05036615	77552789	PHTF2	5.86254	1.43482e-08	Young	124680	threeUTR	79_Tx8					0	0
1668	19	cg19416570	58715677	ZNF274	5.86249	1.43518e-08	Young	21281	Intron	85_znf2					0	0
1670	8	cg20909645	99985049	OSR2	5.86032	1.45179e-08	Young	28419	Intergenic_downstream	17_ReprPC1		EZH2	0	1	0	0
1672	19	cg21632975	46456210	NOVA2	5.85826	1.4677e-08	Young	20446	Intron	87_BivProm1	BMI1	EED	1	1	0	0
1673	8	cg21415530	140715802	KCNK9	5.85793	1.47022e-08	Young	-504	Promoter	88_BivProm2		EZH2,SUZ12	0	2	0	1
1674	17	cg02093112	6679495	FBXO39	5.85724	1.47564e-08	Young	-57	Promoter	88_BivProm2		EZH2,SUZ12	0	2	0	1
1675	19	cg07382454	19383976	HAPLN4	5.85572	1.48756e-08	Young	97	fiveUTR	99_TSS2					0	0
1676	18	cg13633270	55095555	ONECUT2	5.85429	1.49883e-08	Young	-7362	Promoter	88_BivProm2		EZH2,SUZ12	0	2	0	1
1679	14	cg19181162	38091824	FOXA1	5.85323	1.50725e-08	Young	-27499	Exon	87_BivProm1	RNF2	EZH2,SUZ12	1	2	0	1
1681	3	cg04859466	181444563	SOX2-OT	5.85194	1.51763e-08	Young	670095	Intron	87_BivProm1	RNF2	EZH2,SUZ12	1	2	0	1
1682	13	cg10694152	99404506	SLC15A1	5.85019	1.53174e-08	Young	422	Promoter	87_BivProm1	RNF2	EZH2,SUZ12	1	2	0	1
1685	12	cg07967679	52626814	KRT7	5.84816	1.54825e-08	Young	-139	Promoter	88_BivProm2		EZH2,SUZ12	0	2	0	1
1686	6	cg04273431	30523215	GNL1	5.84707	1.55714e-08	Young	2155	Intron	93_PromF3					0	0
1687	19	cg01428589	33167718	RGS9BP	5.84555	1.5697e-08	Young	1405	Exon	88_BivProm2	RNF2	EZH2,SUZ12	1	2	0	1
1689	6	cg01758512	96463902	FUT9	5.84462	1.57745e-08	Young	57	fiveUTR	88_BivProm2		EZH2,SUZ12	0	2	0	1
1690	19	cg26465391	58220773	ZNF776	5.84415	1.58137e-08	Young	27436	Intron	95_PromF5					0	0
1692	10	cg08361126	15762091	ITGA8	5.84335	1.58808e-08	Young	-321	Promoter	88_BivProm2		EZH2	0	1	0	0
1693	6	cg02391713	105400985	LIN28B	5.84334	1.58815e-08	Young	-3938	Promoter	88_BivProm2	RNF2	EZH2	1	1	0	0
1694	2	cg14265823	223163326	PAX3	5.84196	1.59978e-08	Young	388	Exon	88_BivProm2	RNF2	EZH2,SUZ12	1	2	0	1
1696	11	cg21992250	60718709	SLC15A3	5.84047	1.61241e-08	Young	547	Exon	87_BivProm1		EED,EZH2	0	2	0	1
1697	19	cg05294243	51569106	KLK13	5.84039	1.61312e-08	Young	-739	Promoter	17_ReprPC1					0	0
1698	22	cg12451153	37099549	CACNG2	5.84034	1.61358e-08	Young	-859	Promoter	99_TSS2	RNF2	EZH2	1	1	0	0
1700	22	cg02293044	29703543	GAS2L1	5.83877	1.62693e-08	Young	546	fiveUTR	95_PromF5					0	0
1702	10	cg24788483	114911652	TCF7L2	5.83708	1.64156e-08	Young	201643	Intron	65_TxEnh4					0	0
1704	15	cg26654798	83953864	BNC1	5.83581	1.65258e-08	Young	-396	Promoter	88_BivProm2		EZH2,SUZ12	0	2	0	1
1706	19	cg01937055	23654159	ZNF91	5.83466	1.66267e-08	Young	-75891	Intergenic_upstream	88_BivProm2		EZH2	0	1	0	0
1708	18	cg23883696	70534298	NETO1	5.83337	1.67404e-08	Young	511	Promoter	88_BivProm2	RNF2	EZH2,SUZ12	1	2	0	1
1709	15	cg22694275	79576298	ANKRD34C	5.83254	1.68139e-08	Young	1152	Intron	88_BivProm2		EED,EZH2,SUZ12	0	3	0	1
1711	5	cg18159860	72678420	BTF3	5.83067	1.69806e-08	Young	-115829	Intergenic_upstream	88_BivProm2		EZH2,SUZ12	0	2	0	1
1712	3	cg18058230	171029779	TNIK	5.82984	1.70544e-08	Young	148417	Intron	51_EnhA10					0	0
1715	8	cg18343437	142528415	MROH5	5.82837	1.71878e-08	Young	-11085	Intergenic_upstream	17_ReprPC1	RNF2	EZH2,SUZ12	1	2	0	1
1717	1	cg12065138	4771201	AJAP1	5.82654	1.73542e-08	Young	56096	Intron	88_BivProm2	RNF2		1	0	0	0
1719	2	cg11529787	96315229	TRIM43	5.82567	1.74338e-08	Young	57463	Intergenic_downstream	89_BivProm3					0	0
1720	17	cg02374745	6679564	FBXO39	5.82427	1.75635e-08	Young	12	fiveUTR	88_BivProm2		EZH2,SUZ12	0	2	0	1
1723	19	cg24739326	34175354	CHST8	5.82081	1.78863e-08	Young	62493	Intron	89_BivProm3		EZH2	0	1	0	0
1726	14	cg07965823	77964712	ISM2	5.81949	1.80109e-08	Young	497	Promoter	87_BivProm1	RNF2	EZH2,SUZ12	1	2	0	1
1735	4	cg06424065	6247640	WFS1	5.80811	1.91233e-08	Young	-23937	Intergenic_upstream	88_BivProm2					0	0
1741	7	cg24169822	27170994	HOXA4	5.8062	1.93165e-08	Young	-595	Promoter	95_PromF5	RNF2	EZH2,SUZ12	1	2	0	1
1742	8	cg08231709	99438968	KCNS2	5.80481	1.94577e-08	Young	-281	Promoter	87_BivProm1		EZH2,SUZ12	0	2	0	1
1745	17	cg07781401	19773621	ULK2	5.80021	1.99342e-08	Young	-2383	Promoter	38_EnhWk5					0	0
1746	22	cg23748737	20791733	SCARF2	5.79995	1.99617e-08	Young	412	Promoter	95_PromF5		EZH2,SUZ12	0	2	0	1
1747	1	cg06346138	17086071	CROCC	5.7989	2.00718e-08	Young	19303	fiveUTR	89_BivProm3		EZH2	0	1	0	0
1749	7	cg18745131	1269963	UNCX	5.7978	2.01879e-08	Young	-2690	Promoter	57_EnhA16		EZH2,SUZ12	0	2	0	1
1750	17	cg04211115	13504008	HS3ST3A1	5.79664	2.03117e-08	Young	1235	Exon	87_BivProm1	RNF2	EZH2,SUZ12	1	2	0	1
1751	12	cg05899984	125038763	NCOR2	5.79635	2.03428e-08	Young	13246	Intron	68_TxEnh7					0	0
1752	3	cg18297437	147131332	ZIC1	5.79606	2.0373e-08	Young	4151	Exon	87_BivProm1	BMI1,RNF2	EZH2,SUZ12	2	2	1	1
1753	5	cg05903444	2751041	IRX2	5.79469	2.05209e-08	Young	727	Promoter	90_BivProm4		EZH2	0	1	0	0
1754	1	cg11736940	155265026	PKLR	5.79457	2.0533e-08	Young	6198	Exon	88_BivProm2		EZH2,SUZ12	0	2	0	1
1756	16	cg15468095	31214401	PYCARD-AS1	5.79431	2.05613e-08	Young	1195	threeUTR	92_PromF2	RNF2	EED,EZH2	1	2	0	1
1759	2	cg13782090	220417853	OBSL1	5.79358	2.06401e-08	Young	18414	Intron	87_BivProm1	RNF2	EZH2,SUZ12	1	2	0	1
1762	21	cg04753583	47062565	PCBP3	5.79179	2.08349e-08	Young	-1117	Promoter	87_BivProm1		EZH2	0	1	0	0
1764	10	cg02430935	124909028	HMX2	5.78972	2.10633e-08	Young	1390	Intron	88_BivProm2	RNF2	EZH2,SUZ12	1	2	0	1
1767	1	cg08623787	165414611	RXRG	5.78884	2.11601e-08	Young	-19	Promoter	88_BivProm2		EZH2,SUZ12	0	2	0	1
1770	10	cg08688773	23461301	PTF1A	5.78764	2.12937e-08	Young	-20159	Intergenic_upstream	17_ReprPC1		EZH2,SUZ12	0	2	0	1
1772	6	cg18292202	26746947	ZNF322	5.7862	2.14556e-08	Young	-86967	Intergenic_upstream	88_BivProm2		EZH2	0	1	0	0
1775	19	cg08928145	19625364	TSSK6	5.78555	2.15288e-08	Young	1104	threeUTR	99_TSS2					0	0
1780	13	cg22971191	103719706	SLC10A2	5.78295	2.18241e-08	Young	-510	Promoter	58_EnhA17	BMI1		1	0	0	0
1783	2	cg13433250	63275954	LOC100132215	5.77959	2.2212e-08	Young	-299	Promoter	88_BivProm2	RNF2	EZH2,SUZ12	1	2	0	1
1790	3	cg01896761	13590444	FBLN2	5.77698	2.25181e-08	Young	16620	Intron	99_TSS2		EZH2	0	1	0	0
1791	6	cg24869601	10414350	TFAP2A	5.77613	2.26185e-08	Young	5446	Exon	87_BivProm1	RNF2	EZH2,SUZ12	1	2	0	1
1792	14	cg13209481	36973483	SFTA3	5.77553	2.26904e-08	Young	15333	Intron	88_BivProm2	RNF2	EZH2,SUZ12	1	2	0	1
1796	5	cg00049047	37838425	GDNF	5.77214	2.30971e-08	Young	1356	Intron	87_BivProm1	RNF2	EZH2,SUZ12	1	2	0	1
1797	9	cg17301902	80263219	GNA14	5.77149	2.31752e-08	Young	12	fiveUTR	87_BivProm1		EZH2,SUZ12	0	2	0	1
1799	19	cg15030849	55866094	COX6B2	5.77103	2.3231e-08	Young	368	fiveUTR	88_BivProm2		EZH2	0	1	0	0
1803	11	cg17592231	43604758	MIR129-2	5.76968	2.33961e-08	Young	1815	Intergenic_downstream	17_ReprPC1	RNF2	EZH2,SUZ12	1	2	0	1
1804	17	cg07584066	57642749	DHX40	5.7691	2.34677e-08	Young	-137	Promoter	93_PromF3	BMI1,RING1,RNF2	EED,SUZ12	3	2	1	1
1805	8	cg27317647	145562760	SCRT1	5.76775	2.36337e-08	Young	-2818	Promoter	88_BivProm2		EZH2	0	1	0	0
1806	19	cg24713204	57019373	ZNF471	5.76736	2.36825e-08	Young	161	Promoter	94_PromF4					0	0
1810	6	cg00434010	100903691	SIM1	5.76265	2.42729e-08	Young	9113	Intron	88_BivProm2	RNF2	EZH2,SUZ12	1	2	0	1
1813	19	cg27152890	45900241	PPP1R13L	5.75911	2.47265e-08	Young	9365	Exon	89_BivProm3		EZH2,SUZ12	0	2	0	1
1815	18	cg12212311	77558916	KCNG2	5.75862	2.479e-08	Young	-64752	Intergenic_upstream	88_BivProm2		EZH2,SUZ12	0	2	0	1
1817	10	cg08754967	736083	DIP2C	5.75731	2.49601e-08	Young	-475	Promoter	95_PromF5					0	0
1818	10	cg05825420	119303479	EMX2OS	5.75712	2.49857e-08	Young	1099	Intron	87_BivProm1	RNF2	EZH2,SUZ12	1	2	0	1
1820	11	cg02674352	61275826	MIR4488	5.75658	2.50556e-08	Young	-242	Promoter	87_BivProm1		EZH2	0	1	0	0
1821	17	cg09473315	76228233	TMEM235	5.75636	2.5084e-08	Young	842	Exon	88_BivProm2		EZH2,SUZ12	0	2	0	1
1826	20	cg05073843	645199	SRXN1	5.75364	2.54438e-08	Young	11623	Intron	17_ReprPC1		EZH2,SUZ12	0	2	0	1
1827	8	cg16036528	25909472	PPP2R2A	5.75305	2.55216e-08	Young	679397	Intron	88_BivProm2	RNF2	EZH2,SUZ12	1	2	0	1
1829	7	cg05732750	6704045	ZNF12	5.75254	2.55904e-08	Young	40808	Intron	87_BivProm1		EZH2	0	1	0	0
1830	9	cg12052661	140772545	CACNA1B	5.75244	2.56038e-08	Young	304	Exon	88_BivProm2		EZH2	0	1	0	0
1831	1	cg15883716	173638701	ANKRD45	5.7524	2.56091e-08	Young	299	Promoter	87_BivProm1		EZH2	0	1	0	0
1833	12	cg02621287	11653278	LINC01252	5.752	2.56631e-08	Young	-47686	Intergenic_upstream	88_BivProm2		EZH2	0	1	0	0
1834	19	cg16749578	17357619	NR2F6	5.75191	2.56744e-08	Young	-1469	Promoter	92_PromF2	RNF2	EZH2	1	1	0	0
1836	16	cg06810647	1665094	CRAMP1	5.75127	2.57602e-08	Young	453	Promoter	93_PromF3		EZH2,SUZ12	0	2	0	1
1837	10	cg09941381	64027924	RTKN2	5.7503	2.58918e-08	Young	541	Promoter	95_PromF5					0	0
1838	2	cg26946259	119599545	EN1	5.74975	2.59657e-08	Young	6213	Intergenic_downstream	88_BivProm2	RNF2	EZH2,SUZ12	1	2	0	1
1839	8	cg02919422	55370544	SOX17	5.74894	2.60758e-08	Young	49	fiveUTR	88_BivProm2	RNF2	EED,EZH2,SUZ12	1	3	0	1
1841	3	cg24940967	45837197	SLC6A20	5.74829	2.61643e-08	Young	837	Promoter	88_BivProm2	BMI1,RNF2	EZH2	2	1	1	0
1845	20	cg27343616	17207697	PCSK2	5.7464	2.64238e-08	Young	945	fiveUTR	87_BivProm1		EZH2	0	1	0	0
1846	11	cg04367345	44332636	ALX4	5.74606	2.64711e-08	Young	-921	Promoter	17_ReprPC1	RNF2	EZH2,SUZ12	1	2	0	1
1847	2	cg20584905	223163784	CCDC140	5.74343	2.68372e-08	Young	918	Promoter	88_BivProm2	RNF2	EZH2,SUZ12	1	2	0	1
1848	1	cg12764034	75602846	LHX8	5.74251	2.69667e-08	Young	8727	fiveUTR	88_BivProm2	RNF2	EZH2,SUZ12	1	2	0	1
1849	4	cg19283196	48485233	SLC10A4	5.74167	2.70848e-08	Young	-127	Promoter	99_TSS2		EZH2	0	1	0	0
1850	16	cg03456938	67197084	FBXL8	5.74149	2.71099e-08	Young	3193	Exon	87_BivProm1	RNF2	EZH2,SUZ12	1	2	0	1
1851	7	cg10239388	70596308	GALNT17	5.73954	2.73877e-08	Young	-1215	Promoter	87_BivProm1					0	0
1852	11	cg10624395	110350574	FDX1	5.73847	2.7541e-08	Young	49914	Intergenic_downstream	43_EnhA2					0	0
1855	3	cg20051033	9746059	CPNE9	5.73775	2.76446e-08	Young	549	Promoter	87_BivProm1		EED,EZH2,SUZ12	0	3	0	1
1857	2	cg27005794	109746251	SH3RF3-AS1	5.73692	2.77637e-08	Young	323	Exon	95_PromF5	RNF2	EZH2,SUZ12	1	2	0	1
1858	3	cg15060599	13974467	FGD5P1	5.73689	2.77679e-08	Young	-86	Promoter	99_TSS2					0	0
1863	15	cg04603031	78913156	CHRNA3	5.73387	2.82083e-08	Young	480	fiveUTR	87_BivProm1	RNF2	EZH2,SUZ12	1	2	0	1
1864	2	cg10148764	101618394	RPL31	5.73366	2.82401e-08	Young	-296	Promoter	93_PromF3	RNF2		1	0	0	0
1866	3	cg10967350	2141304	CNTN4	5.73143	2.85706e-08	Young	754	fiveUTR	88_BivProm2	RNF2	EZH2,SUZ12	1	2	0	1
1867	21	cg20269359	40984610	B3GALT5	5.73105	2.86266e-08	Young	56241	fiveUTR	87_BivProm1		EZH2	0	1	0	0
1868	6	cg08513253	107955362	SOBP	5.72995	2.8791e-08	Young	144045	Exon	89_BivProm3					0	0
1871	19	cg21589115	49867114	DKKL1	5.72878	2.89673e-08	Young	127	fiveUTR	95_PromF5	RNF2		1	0	0	0
1873	2	cg02347074	223155925	PAX3	5.72797	2.909e-08	Young	7789	Intron	88_BivProm2		EZH2,SUZ12	0	2	0	1
1878	10	cg00824018	105037661	INA	5.72606	2.9381e-08	Young	741	Exon	87_BivProm1		EZH2,SUZ12	0	2	0	1
1879	18	cg05798720	24235718	KCTD1	5.72368	2.97475e-08	Young	1646	Intron	87_BivProm1		EZH2,SUZ12	0	2	0	1
1880	6	cg21036336	28781945	LINC01623	5.72342	2.97878e-08	Young	49508	Intergenic_downstream	88_BivProm2	RNF2	EZH2,SUZ12	1	2	0	1
1881	1	cg18540492	50489418	AGBL4	5.72328	2.98085e-08	Young	207	Promoter	87_BivProm1		EZH2	0	1	0	0
1882	19	cg10234985	49249932	IZUMO1	5.72296	2.98579e-08	Young	233	fiveUTR	87_BivProm1					0	0
1883	7	cg21773142	54612709	VSTM2A	5.7229	2.98674e-08	Young	2690	Intron	88_BivProm2	RNF2	EZH2,SUZ12	1	2	0	1
1886	5	cg07336617	76935080	OTP	5.72144	3.00958e-08	Young	-558	Promoter	88_BivProm2	RNF2	EZH2,SUZ12	1	2	0	1
1887	16	cg16085531	54322938	IRX3	5.72065	3.02188e-08	Young	-2561	Promoter	17_ReprPC1		EZH2,SUZ12	0	2	0	1
1888	8	cg17101296	145925708	ARHGAP39	5.7199	3.03384e-08	Young	-14514	Intergenic_upstream	87_BivProm1		EZH2	0	1	0	0
1890	17	cg20189674	35295051	LHX1	5.71845	3.05683e-08	Young	279	fiveUTR	88_BivProm2	RNF2	EZH2,SUZ12	1	2	0	1
1891	2	cg11052143	202484020	C2CD6	5.71768	3.0691e-08	Young	-116	Promoter	90_BivProm4					0	0
1892	11	cg00394658	48001669	PTPRJ	5.71717	3.07715e-08	Young	-441	Promoter	95_PromF5		EZH2	0	1	0	0
1894	11	cg06425919	17741925	MYOD1	5.71522	3.1085e-08	Young	815	Exon	88_BivProm2		EZH2,SUZ12	0	2	0	1
1897	19	cg12706938	1566839	MEX3D	5.71298	3.14488e-08	Young	1217	Intron	95_PromF5					0	0
1898	1	cg19922137	210111561	SYT14	5.71233	3.15561e-08	Young	42	fiveUTR	99_TSS2					0	0
1899	6	cg25014318	39016776	GLP1R	5.71215	3.15848e-08	Young	219	Promoter	88_BivProm2		EZH2,SUZ12	0	2	0	1
1900	6	cg21604042	35181401	SCUBE3	5.71141	3.17071e-08	Young	-789	Promoter	87_BivProm1		EZH2	0	1	0	0
1901	15	cg18920097	35045695	GJD2	5.71031	3.18893e-08	Young	1086	Intron	17_ReprPC1		EED,EZH2	0	2	0	1
1903	1	cg08023265	31158138	MATN1-AS1	5.70853	3.21854e-08	Young	-33481	Intergenic_upstream	88_BivProm2		EZH2	0	1	0	0
1907	15	cg21924449	33011441	GREM1	5.70482	3.28126e-08	Young	1236	Intron	87_BivProm1		EZH2,SUZ12	0	2	0	1
1909	14	cg01129459	60386828	LRRC9	5.70381	3.29841e-08	Young	397	Promoter	88_BivProm2		EZH2	0	1	0	0
1910	12	cg15785868	110156356	FAM222A	5.70365	3.30109e-08	Young	4169	Intron	89_BivProm3		EZH2	0	1	0	0
1911	2	cg08697503	223166946	CCDC140	5.70357	3.30249e-08	Young	4080	Intron	17_ReprPC1	RNF2	EZH2,SUZ12	1	2	0	1
1915	19	cg24715735	35531403	HPN	5.69915	3.37911e-08	Young	-6	Promoter	91_PromF1		EZH2	0	1	0	0
1919	20	cg00318573	61993118	CHRNA4	5.69794	3.40043e-08	Young	16370	Intron	88_BivProm2					0	0
1920	20	cg22534145	23015936	SSTR4	5.69617	3.43194e-08	Young	-121	Promoter	89_BivProm3		EZH2,SUZ12	0	2	0	1
1924	11	cg01806928	7272804	SYT9	5.69339	3.48168e-08	Young	12795	Intron	87_BivProm1		EZH2,SUZ12	0	2	0	1
1925	10	cg19048251	119311636	EMX2OS	5.69329	3.48353e-08	Young	-7058	Promoter	88_BivProm2	RNF2	EZH2,SUZ12	1	2	0	1
1928	4	cg05036656	41875470	TMEM33	5.69208	3.50544e-08	Young	-61667	Intergenic_upstream	88_BivProm2		EZH2,SUZ12	0	2	0	1
1930	1	cg05924583	3569624	TP73	5.69036	3.53684e-08	Young	495	Promoter	88_BivProm2	RNF2	EZH2,SUZ12	1	2	0	1
1932	17	cg14823851	59532306	TBX4	5.68843	3.57245e-08	Young	2527	Intron	88_BivProm2	RNF2	EZH2,SUZ12	1	2	0	1
1935	1	cg00644823	91301461	BARHL2	5.68675	3.6036e-08	Young	-118668	Exon	87_BivProm1	RNF2	EZH2,SUZ12	1	2	0	1
1936	1	cg26249046	50489823	AGBL4	5.68608	3.6161e-08	Young	-197	Promoter	87_BivProm1		EZH2	0	1	0	0
1938	8	cg01405761	62200689	CLVS1	5.6843	3.64959e-08	Young	164	fiveUTR	88_BivProm2		EZH2	0	1	0	0
1945	10	cg02728050	50818153	CHAT	5.67746	3.78116e-08	Young	1012	Intron	89_BivProm3		EZH2,SUZ12	0	2	0	1
1946	3	cg12595013	147128123	ZIC1	5.67734	3.78352e-08	Young	942	Exon	87_BivProm1	RNF2	EZH2,SUZ12	1	2	0	1
1951	2	cg08690859	200333729	SATB2	5.67514	3.82688e-08	Young	2259	Intron	88_BivProm2	RNF2	EZH2,SUZ12	1	2	0	1
1952	14	cg20560169	102026283	MIR1247	5.67491	3.83153e-08	Young	475	fiveUTR	87_BivProm1	RNF2	EZH2,SUZ12	1	2	0	1
1954	9	cg12969644	85678242	RASEF	5.67292	3.87119e-08	Young	-200	Promoter	87_BivProm1		EZH2	0	1	0	0
1957	20	cg04448487	42875777	GDAP1L1	5.67189	3.89179e-08	Young	38	fiveUTR	88_BivProm2		EZH2	0	1	0	0
1959	11	cg26949694	27742060	BDNF	5.67167	3.89625e-08	Young	1544	fiveUTR	88_BivProm2	RNF2	EZH2	1	1	0	0
1961	1	cg04578903	21754899	NBPF3	5.67087	3.91237e-08	Young	-11684	Intergenic_upstream	89_BivProm3		EZH2	0	1	0	0
1962	12	cg19016652	16760040	LMO3	5.67066	3.91653e-08	Young	2717	fiveUTR	88_BivProm2	RNF2	EZH2,SUZ12	1	2	0	1
1963	6	cg22496809	85472949	TBX18	5.67061	3.91761e-08	Young	221	Promoter	87_BivProm1	RNF2	EZH2,SUZ12	1	2	0	1
1964	19	cg10836101	30020886	VSTM2B	5.66998	3.93033e-08	Young	3395	Exon	88_BivProm2	RNF2	EZH2,SUZ12	1	2	0	1
1969	4	cg25963412	8412369	ACOX3	5.66821	3.96653e-08	Young	30082	Intron	86_DNase1					0	0
1970	10	cg18425434	118429648	C10orf82	5.66722	3.9868e-08	Young	126	fiveUTR	99_TSS2					0	0
1972	16	cg00511674	78080068	CLEC3A	5.66646	4.00267e-08	Young	17083	Intergenic_downstream	86_DNase1	RNF2	EED,EZH2	1	2	0	1
1973	7	cg17200920	127808798	MIR129-1	5.66639	4.00396e-08	Young	-39126	Intergenic_upstream	88_BivProm2		EED,EZH2,SUZ12	0	3	0	1
1975	5	cg04609576	126626362	MEGF10	5.66516	4.02952e-08	Young	-94	Promoter	87_BivProm1		EZH2,SUZ12	0	2	0	1
1976	11	cg25943588	14993913	CALCA	5.66512	4.03033e-08	Young	-81	Promoter	88_BivProm2	RNF2	EZH2,SUZ12	1	2	0	1
1979	8	cg24809973	72468820	EYA1	5.66229	4.08984e-08	Young	-194353	Intergenic_upstream	88_BivProm2		EZH2,SUZ12	0	2	0	1
1981	10	cg05638174	122739236	WDR11	5.66191	4.09772e-08	Young	127201	Intergenic_downstream	99_TSS2		EZH2,SUZ12	0	2	0	1
1983	19	cg27024876	49867109	DKKL1	5.66138	4.10907e-08	Young	122	fiveUTR	95_PromF5	RNF2		1	0	0	0
1986	10	cg13929328	129535898	FOXI2	5.66053	4.12707e-08	Young	360	Exon	88_BivProm2		EZH2,SUZ12	0	2	0	1
1990	15	cg26429925	83953775	BNC1	5.65957	4.14769e-08	Young	-307	Promoter	87_BivProm1		EZH2,SUZ12	0	2	0	1
1991	20	cg14839404	55841869	BMP7	5.65954	4.14837e-08	Young	-163	fiveUTR	88_BivProm2		EZH2	0	1	0	0
1992	7	cg18511007	94023822	COL1A2	5.65947	4.14983e-08	Young	-51	Promoter	95_PromF5					0	0
1995	5	cg05211662	128795605	ADAMTS19	5.65796	4.18225e-08	Young	-498	Promoter	95_PromF5					0	0
1997	2	cg27213509	176947228	EVX2	5.65594	4.22603e-08	Young	1461	Intron	17_ReprPC1	RNF2	EZH2,SUZ12	1	2	0	1
1999	10	cg03237606	63212265	TMEM26	5.65531	4.23993e-08	Young	942	Promoter	87_BivProm1		EZH2,SUZ12	0	2	0	1
2003	10	cg15430659	101090558	CNNM1	5.6525	4.30175e-08	Young	1702	Exon	88_BivProm2		EZH2	0	1	0	0
2008	12	cg26207503	81110749	MYF5	5.64803	4.40221e-08	Young	41	fiveUTR	89_BivProm3					0	0
2011	5	cg07035165	113698506	KCNN2	5.64519	4.4671e-08	Young	490	fiveUTR	87_BivProm1		EZH2	0	1	0	0
2012	4	cg13193239	111539479	PITX2	5.64348	4.50648e-08	Young	23799	Exon	88_BivProm2	RNF2	EZH2,SUZ12	1	2	0	1
2013	17	cg20248093	77722496	ENPP7	5.6418	4.54566e-08	Young	17614	Intergenic_downstream	88_BivProm2		EZH2,SUZ12	0	2	0	1
2015	8	cg20279283	11566863	GATA4	5.64021	4.58306e-08	Young	32395	Intron	88_BivProm2	RNF2	EZH2,SUZ12	1	2	0	1
2019	2	cg20676716	177053568	HAGLR	5.63623	4.67811e-08	Young	117	Exon	87_BivProm1		EZH2,SUZ12	0	2	0	1
2021	2	cg12848065	207507528	FAM237A	5.63414	4.72855e-08	Young	386	Promoter	88_BivProm2		EZH2	0	1	0	0
2024	4	cg10417567	85418371	NKX6-1	5.63357	4.74248e-08	Young	1015	Intron	88_BivProm2	RNF2	EZH2,SUZ12	1	2	0	1
2025	8	cg20051292	101118512	RGS22	5.63311	4.75381e-08	Young	-168	Promoter	87_BivProm1		EZH2,SUZ12	0	2	0	1
2026	8	cg15600488	17271119	MTMR7	5.63241	4.77082e-08	Young	-79	Promoter	87_BivProm1		SUZ12	0	1	0	0
2028	3	cg00735667	74663796	CNTN3	5.62957	4.84113e-08	Young	-93453	Intergenic_upstream	99_TSS2	RNF2	SUZ12	1	1	0	0
2029	7	cg26942275	94023825	COL1A2	5.62922	4.84978e-08	Young	-48	Promoter	95_PromF5					0	0
2031	1	cg02008416	55445880	TMEM61	5.62784	4.88433e-08	Young	-585	Promoter	88_BivProm2		EZH2,SUZ12	0	2	0	1
2033	1	cg16368763	231296640	TRIM67	5.62726	4.89901e-08	Young	-2034	Promoter	88_BivProm2		EZH2,SUZ12	0	2	0	1
2034	1	cg06158650	119522637	TBX15	5.62633	4.9226e-08	Young	9541	Intron	88_BivProm2	RNF2	EZH2,SUZ12	1	2	0	1
2037	1	cg17167852	55505189	PCSK9	5.62445	4.97032e-08	Young	40	fiveUTR	87_BivProm1	RNF2	EZH2	1	1	0	0
2038	6	cg03840594	99283553	POU3F2	5.62326	5.0008e-08	Young	973	Exon	87_BivProm1	RNF2	EZH2,SUZ12	1	2	0	1
2043	14	cg02360199	103674159	LINC00605	5.61857	5.12284e-08	Young	-18795	Intergenic_upstream	95_PromF5	RNF2	EZH2,SUZ12	1	2	0	1
2046	13	cg02057782	26042598	ATP8A2	5.61751	5.15088e-08	Young	96389	Intron	88_BivProm2					0	0
7	17	cg06874016	40177415	NKIRAS2	-13.4936	1.53231e-31	Young	7821	threeUTR	83_TxEx4					0	0
9	16	cg07082267	85429035	MIR5093	-12.5616	2.20437e-28	Young	-89105	Intergenic_upstream	42_EnhA1					0	0
11	3	cg00329615	118706648	IGSF11	-12.2106	3.31974e-27	Young	158249	Intron	47_EnhA6					0	0
12	18	cg19283806	66389420	CCDC102B	-11.8456	5.45617e-26	Young	6929	Intron	50_EnhA9					0	0
15	1	cg26894354	203311314	FMOD	-11.5756	4.26345e-25	Young	8974	threeUTR	23_ReprPC7					0	0
16	9	cg14058848	130479114	PTRH1	-11.5712	4.40869e-25	Young	8037	fiveUTR	47_EnhA6					0	0
17	19	cg23677833	16308345	AP1M1	-11.5658	4.59336e-25	Young	-320	Promoter	93_PromF3	RNF2	EED	1	1	0	0
20	16	cg27015931	22012404	PDZD9	-11.4272	1.31244e-24	Young	26	fiveUTR	99_TSS2	RNF2	EED,SUZ12	1	2	0	1
22	3	cg08468401	14303131	LSM3	-11.2022	7.16304e-24	Young	82904	Intergenic_downstream	29_Acet4					0	0
23	1	cg01974375	151298954	PI4KB	-11.1841	8.20477e-24	Young	1236	Intron	96_PromF6					0	0
26	12	cg19789466	113344923	OAS1	-11.1329	1.20539e-23	Young	184	Exon	92_PromF2		EED	0	1	0	0
27	17	cg24212517	42428168	GRN	-11.123	1.29827e-23	Young	5677	threeUTR	65_TxEnh4					0	0
28	6	cg02872426	110736772	DDO	-11.0189	2.83068e-23	Young	-19	Promoter	90_BivProm4		EED	0	1	0	0
30	10	cg02402091	114135092	ACSL5	-10.908	6.47726e-23	Young	1176	fiveUTR	50_EnhA9					0	0
31	9	cg11299964	128469783	MAPKAP1	-10.9055	6.59782e-23	Young	-270	Promoter	93_PromF3		EED	0	1	0	0
32	18	cg16762684	74820493	MBP	-10.905	6.62352e-23	Young	24280	Intron	50_EnhA9		EED	0	1	0	0
33	6	cg26543112	133188277	SNORA33	-10.8438	1.04439e-22	Young	51831	Intergenic_downstream	59_EnhA18					0	0
34	1	cg16054275	169556022	F5	-10.8184	1.2614e-22	Young	-253	Promoter	91_PromF1					0	0
36	4	cg18993949	15481269	CC2D2A	-10.784	1.62778e-22	Young	9780	Intron	95_PromF5	RNF2	EED	1	1	0	0
37	1	cg18933331	110186418	GSTM4	-10.7529	2.0507e-22	Young	-12280	Intergenic_upstream	91_PromF1					0	0
38	17	cg19761273	80232096	CSNK1D	-10.5517	9.06906e-22	Young	-502	Promoter	92_PromF2	RNF2		1	0	0	0
39	2	cg22016779	230452311	DNER	-10.5487	9.27066e-22	Young	126974	Intron	53_EnhA12					0	0
40	5	cg10476085	142065737	FGF1	-10.5425	9.70788e-22	Young	11897	fiveUTR	91_PromF1					0	0
41	11	cg11741201	35638398	FJX1	-10.5275	1.08358e-21	Young	-1337	Promoter	43_EnhA2					0	0
42	8	ch.8.128185533F	128116351	PCAT1	-10.4982	1.3443e-21	Young	90952	Intergenic_downstream	27_Acet2					0	0
44	1	ch.1.839062R	25282539	RUNX3	-10.4115	2.54075e-21	Young	8961	Intron	48_EnhA7					0	0
45	19	cg25533247	15530630	AKAP8L	-10.4053	2.65803e-21	Young	-797	Promoter	44_EnhA3					0	0
46	3	cg13033938	49824475	IP6K1	-10.4028	2.70803e-21	Young	-501	Promoter	93_PromF3	RNF2		1	0	0	0
52	1	cg19270739	1368846	VWA1	-10.2966	5.88634e-21	Young	-2057	Promoter	42_EnhA1	RNF2	EED	1	1	0	0
55	6	cg26325867	41398693	NCR2	-10.2596	7.70826e-21	Young	95165	Intergenic_downstream	89_BivProm3					0	0
56	20	cg11436113	19191145	SLC24A3	-10.2496	8.28992e-21	Young	-2145	Promoter	34_EnhWk1					0	0
58	6	cg04424621	27101941	H2AC11	-10.2067	1.13298e-20	Young	1124	Intergenic_downstream	93_PromF3	RNF2		1	0	0	0
59	6	cg07164639	110736958	DDO	-10.2067	1.13308e-20	Young	-205	Promoter	99_TSS2		EED	0	1	0	0
61	1	cg04885881	11123118	SRM	-10.1638	1.54711e-20	Young	-3027	Promoter	67_TxEnh6	BMI1	EED	1	1	0	0
62	15	cg19670290	91477210	UNC45A	-10.1544	1.65683e-20	Young	3800	fiveUTR	91_PromF1					0	0
63	6	cg20595453	33219392	HCG25	-10.143	1.79922e-20	Young	2079	Exon	65_TxEnh4					0	0
65	19	cg05619598	33569228	GPATCH1	-10.0417	3.74614e-20	Young	-2558	Promoter	44_EnhA3	RNF2		1	0	0	0
68	7	cg04819580	150635526	KCNH2	-9.97621	6.00942e-20	Young	17390	Intergenic_downstream	91_PromF1					0	0
70	16	cg04229059	58718971	SLC38A7	-9.93434	8.12339e-20	Young	-298	Promoter	93_PromF3					0	0
73	20	cg03224418	62611858	SAMD10	-9.87013	1.28838e-19	Young	-496	Promoter	92_PromF2		EED,SUZ12	0	2	0	1
74	12	cg18215449	66089473	HMGA2	-9.86135	1.3722e-19	Young	-127963	Intergenic_upstream	45_EnhA4					0	0
75	17	cg04439252	40475282	STAT3	-9.82392	1.7942e-19	Young	65230	Exon	83_TxEx4					0	0
76	17	cg27401724	43213629	ACBD4	-9.82297	1.80644e-19	Young	3662	fiveUTR	92_PromF2					0	0
78	19	cg00863306	13991470	NANOS3	-9.76483	2.73765e-19	Young	3407	threeUTR	92_PromF2		EED	0	1	0	0
80	15	cg16765088	99640471	SYNM	-9.70524	4.18727e-19	Young	-4815	Promoter	87_BivProm1		EZH2,SUZ12	0	2	0	1
82	14	ch.14.68214257F	69144504	RAD51B	-9.68999	4.66748e-19	Young	858008	Intron	53_EnhA12					0	0
84	2	ch.2.105901354F	106534922	NCK2	-9.67582	5.1627e-19	Young	66718	Intergenic_downstream	38_EnhWk5					0	0
85	6	cg04581938	31364999	MICA	-9.67311	5.26306e-19	Young	-2562	Promoter	86_DNase1; 97_PromF7	RNF2	EED	1	1	0	0
86	16	cg04503319	89368367	ANKRD11	-9.66386	5.62065e-19	Young	188601	Intron	42_EnhA1					0	0
87	3	cg20237595	124301252	KALRN	-9.65841	5.84281e-19	Young	487694	Intron	34_EnhWk1					0	0
88	14	cg21301148	23878195	MYH6	-9.63168	7.0646e-19	Young	-710	Promoter	23_ReprPC7					0	0
89	12	cg19395441	121454451	C12orf43	-9.62776	7.26383e-19	Young	-151	Promoter	99_TSS2		EED,SUZ12	0	2	0	1
90	3	cg20669012	11102341	SLC6A1-AS1	-9.60493	8.54047e-19	Young	-41431	Intergenic_upstream	90_BivProm4					0	0
91	1	cg11142333	173840261	ZBTB37	-9.55581	1.20934e-18	Young	3041	Exon	67_TxEnh6					0	0
92	22	cg27166177	49498376	LINC01310	-9.51776	1.5825e-18	Young	235794	Intergenic_downstream	9_HET2					0	0
93	8	cg07125243	108351562	ANGPT1	-9.49753	1.82541e-18	Young	158691	Intron	29_Acet4					0	0
96	11	cg11231631	60553755	MS4A10	-9.43856	2.7656e-18	Young	934	Promoter	43_EnhA2					0	0
97	1	cg00891995	153113262	SPRR2A	-9.40749	3.44065e-18	Young	706	Promoter	20_ReprPC4					0	0
98	1	cg06437747	2890836	ACTRT2	-9.40671	3.45958e-18	Young	-47210	Intergenic_upstream	9_HET2					0	0
100	1	cg17168836	68256161	GNG12	-9.39271	3.81677e-18	Young	42993	Intron	62_TxEnh1					0	0
101	16	cg10424974	66388348	CDH5	-9.37858	4.21471e-18	Young	-12176	Intergenic_upstream	23_ReprPC7					0	0
103	4	cg06388350	95334135	PDLIM5	-9.31512	6.57294e-18	Young	-38873	Intergenic_upstream	44_EnhA3					0	0
104	13	ch.13.39564907R	40666907	LINC00332	-9.30712	6.95108e-18	Young	-89038	Intergenic_upstream	20_ReprPC4					0	0
106	20	cg05205351	2634775	NOP56	-9.29195	7.72875e-18	Young	1597	Intron	83_TxEx4					0	0
108	2	cg03147185	97008030	NCAPH	-9.26057	9.6209e-18	Young	6546	Intron	69_TxEnh8	RNF2	EED	1	1	0	0
109	7	cg00817377	73441057	ELN	-9.2273	1.21303e-17	Young	-1369	Promoter	91_PromF1					0	0
110	2	cg13135455	241860318	MAB21L4	-9.22705	1.21512e-17	Young	-24746	Intergenic_upstream	31_Acet6					0	0
111	20	cg19753867	35383166	DSN1	-9.20575	1.40924e-17	Young	19063	Exon	86_DNase1		EED	0	1	0	0
114	22	cg01514353	46259643	MIR4762	-9.17116	1.79214e-17	Young	103240	Intergenic_downstream	89_BivProm3		SUZ12	0	1	0	0
116	11	cg09706243	67121634	LOC100130987	-9.14943	2.08363e-17	Young	36324	Intron	92_PromF2		EED	0	1	0	0
118	17	cg05210615	47512894	PHB	-9.12513	2.46583e-17	Young	-20653	Intergenic_upstream	23_ReprPC7					0	0
120	6	cg13959344	32901642	HLA-DMB	-9.07321	3.53102e-17	Young	3017	Intergenic_downstream	86_DNase1	RNF2	EED	1	1	0	0
122	11	cg02097792	2058046	H19	-9.05421	4.02582e-17	Young	-38982	Intergenic_upstream	89_BivProm3		EZH2	0	1	0	0
124	2	cg13388731	220143225	DNAJB2	-9.04686	4.23528e-17	Young	-814	Promoter	92_PromF2	BMI1		1	0	0	0
125	17	cg22361181	40171740	NKIRAS2	-9.03848	4.48705e-17	Young	2146	Intron	92_PromF2	RNF2		1	0	0	0
127	1	cg07348300	37949342	ZC3H12A	-9.01485	5.2803e-17	Young	9223	threeUTR	65_TxEnh4					0	0
129	22	cg22982767	46454012	MIRLET7BHG	-9.00278	5.73774e-17	Young	4286	Exon	92_PromF2	RNF2	EED	1	1	0	0
130	19	cg03337035	42258336	CEACAM6	-9.00258	5.74577e-17	Young	-1062	Promoter	19_ReprPC3					0	0
132	17	cg18647570	41594616	DHX8	-8.99886	5.89468e-17	Young	33282	Exon	65_TxEnh4					0	0
133	7	cg21700772	1644443	TFAMP1	-8.99871	5.90054e-17	Young	-9663	Promoter	21_ReprPC5					0	0
134	14	cg23117999	96508302	C14orf132	-8.99486	6.05902e-17	Young	2641	Intron	74_Tx3					0	0
136	12	cg11649376	81473234	ACSS3	-8.955	7.96758e-17	Young	1425	Intron	90_BivProm4					0	0
137	22	cg01127300	38614796	MAFF	-8.91913	1.01881e-16	Young	5254	Intergenic_downstream	42_EnhA1	RNF2	EED	1	1	0	0
138	10	cg11891925	13091949	CCDC3	-8.91511	1.0473e-16	Young	49763	Intron	58_EnhA17					0	0
140	9	cg03474926	136023407	RALGDS	-8.91192	1.0704e-16	Young	15893	Intron	93_PromF3	RNF2		1	0	0	0
141	2	ch.2.30415474F	30561970	LBH	-8.88707	1.26879e-16	Young	106947	Intergenic_downstream	39_EnhWk6					0	0
144	2	cg17206420	27482803	SLC30A3	-8.85824	1.54497e-16	Young	15384	Intron	17_ReprPC1					0	0
146	19	cg20222376	15530606	AKAP8L	-8.8556	1.57299e-16	Young	-774	Promoter	44_EnhA3					0	0
149	4	cg20816447	15480781	CC2D2A	-8.82657	1.91736e-16	Young	9292	Intron	86_DNase1					0	0
150	9	cg07211259	5510497	PLGRKT	-8.82363	1.95606e-16	Young	119573	Intron	44_EnhA3		EED	0	1	0	0
154	17	cg08090640	41159289	IFI35	-8.80922	2.15781e-16	Young	547	Promoter	92_PromF2					0	0
156	19	cg20964856	41767669	AXL	-8.79404	2.39258e-16	Young	42561	threeUTR	92_PromF2					0	0
158	16	cg01243823	50732212	NOD2	-8.75187	3.18613e-16	Young	4698	Intron	92_PromF2	BMI1,RING1,RNF2	EED	3	1	1	0
159	3	cg12899747	25391527	RARB	-8.74174	3.41274e-16	Young	175704	Intron	33_Acet8					0	0
160	12	cg19722847	30849114	IPO8	-8.73662	3.53317e-16	Young	-185	Promoter	93_PromF3					0	0
161	12	cg23368715	7245510	C1R	-8.72756	3.75688e-16	Young	-468	Promoter	42_EnhA1					0	0
167	1	cg12079303	61547163	NFIA	-8.70716	4.31329e-16	Young	4217	Intron	92_PromF2	RNF2	EZH2	1	1	0	0
168	1	cg03725309	109757585	SARS1	-8.69261	4.75951e-16	Young	1070	Exon	93_PromF3	RING1,RNF2	EED	2	1	1	0
169	1	cg23715749	37413867	GRIK3	-8.69175	4.787e-16	Young	85976	Intron	9_HET2					0	0
170	1	cg15102821	1844801	CALML6	-8.68631	4.96659e-16	Young	-1464	Promoter	28_Acet3					0	0
171	12	cg20153322	120703977	PXN	-8.68493	5.01313e-16	Young	-404	Promoter	92_PromF2					0	0
172	2	cg18719170	240969975	OR6B2	-8.68331	5.06807e-16	Young	-129	Promoter	22_ReprPC6					0	0
174	17	cg03431918	77716367	ENPP7	-8.67128	5.49718e-16	Young	11486	Intergenic_downstream	88_BivProm2		EZH2	0	1	0	0
176	1	cg09809672	236557682	EDARADD	-8.65119	6.29534e-16	Young	2	fiveUTR	88_BivProm2		EZH2	0	1	0	0
177	5	cg19500607	148034319	SH3TC2	-8.65049	6.32512e-16	Young	408417	Intron	17_ReprPC1		EZH2,SUZ12	0	2	0	1
178	17	cg03643998	77042455	C1QTNF1	-8.64795	6.43453e-16	Young	23439	Intron	91_PromF1					0	0
179	4	cg03464692	1631517	FAM53A	-8.63552	6.99675e-16	Young	54200	Intergenic_downstream	36_EnhWk3					0	0
180	11	cg01739327	85955219	EED	-8.63399	7.06938e-16	Young	-586	Promoter	93_PromF3	RNF2		1	0	0	0
185	12	cg03677924	56849618	MIP	-8.61828	7.85812e-16	Young	13331	Intron	22_ReprPC6					0	0
187	3	cg10247798	52008826	ABHD14B	-8.60158	8.79218e-16	Young	8598	Intron	93_PromF3					0	0
190	1	cg09258479	47655861	PDZK1IP1	-8.57154	1.07586e-15	Young	-91	Promoter	91_PromF1					0	0
192	6	cg02286081	33043841	HLA-DPA1	-8.55565	1.19687e-15	Young	4713	Exon	49_EnhA8		EED	0	1	0	0
193	19	cg10052840	4558119	SEMA6B	-8.55386	1.21129e-15	Young	1651	Exon	35_EnhWk2					0	0
196	15	cg13327664	77898183	LINGO1	-8.5356	1.36899e-15	Young	26526	Intergenic_downstream	89_BivProm3					0	0
197	3	cg12577320	50304179	SEMA3B	-8.53442	1.37987e-15	Young	-861	Promoter	42_EnhA1					0	0
199	1	cg11836829	212605702	NENF	-8.522	1.49946e-15	Young	-527	Promoter	92_PromF2		SUZ12	0	1	0	0
200	2	cg05584950	86012847	ATOH8	-8.51958	1.52398e-15	Young	31938	Intron	43_EnhA2					0	0
202	19	cg26608718	15530737	AKAP8L	-8.51219	1.60111e-15	Young	-905	Promoter	44_EnhA3					0	0
203	20	cg17401106	3650493	ADAM33	-8.49485	1.79787e-15	Young	12244	fiveUTR	23_ReprPC7					0	0
207	8	cg04436528	143554875	ADGRB1	-8.47405	2.06568e-15	Young	9498	Intron	47_EnhA6					0	0
208	17	cg20067719	48623772	SPATA20	-8.46488	2.19607e-15	Young	3353	fiveUTR	48_EnhA7					0	0
209	2	cg11223252	86851318	RNF103-CHMP3	-8.45845	2.29215e-15	Young	96926	Intron	93_PromF3	RNF2		1	0	0	0
216	16	cg05469614	3142818	ZSCAN10	-8.42121	2.93717e-15	Young	6474	fiveUTR	23_ReprPC7					0	0
218	11	cg26166595	11998715	DKK3	-8.40912	3.18304e-15	Young	32201	Intron	42_EnhA1					0	0
223	11	cg17479956	44115929	EXT2	-8.37187	4.07557e-15	Young	18853	Intron	86_DNase1					0	0
224	16	cg03746976	58035805	USB1	-8.37061	4.10981e-15	Young	528	Promoter	96_PromF6					0	0
225	14	cg13593287	65289994	SPTB	-8.3685	4.16759e-15	Young	56606	Intron	91_PromF1					0	0
226	16	cg08578520	57496324	POLR2C	-8.34837	4.76223e-15	Young	-227	Promoter	99_TSS2	RNF2		1	0	0	0
230	16	cg09780767	85882097	COX4I1	-8.32566	5.53401e-15	Young	48924	Intergenic_downstream	23_ReprPC7		EZH2	0	1	0	0
231	5	cg18034299	172359680	ERGIC1	-8.32559	5.53655e-15	Young	98457	Intron	42_EnhA1					0	0
232	1	cg25256723	169555944	F5	-8.32553	5.53851e-15	Young	-175	Promoter	87_BivProm1					0	0
233	2	cg21972382	29339076	CLIP4	-8.32355	5.61163e-15	Young	18505	Intron	93_PromF3	RNF2	EED,EZH2,SUZ12	1	3	0	1
234	1	cg07388493	39491459	NDUFS5	-8.32194	5.67149e-15	Young	-508	Promoter	93_PromF3		EED	0	1	0	0
235	12	cg14195318	53644994	MFSD5	-8.31823	5.81254e-15	Young	-375	Promoter	91_PromF1	RNF2	EED	1	1	0	0
236	12	cg17183905	110253842	TRPV4	-8.31687	5.86469e-15	Young	17369	Intron	56_EnhA15					0	0
237	17	cg06474661	48239271	SGCA	-8.31421	5.96865e-15	Young	-4094	Promoter	92_PromF2	RNF2	EZH2	1	1	0	0
238	12	cg25095951	56435247	RPS26	-8.3133	6.0046e-15	Young	-438	Promoter	93_PromF3		EZH2	0	1	0	0
239	9	cg13850871	139583773	AGPAT2	-8.31147	6.07766e-15	Young	-1862	Promoter	55_EnhA14		EZH2	0	1	0	0
241	1	cg13385220	202250453	LGR6	-8.31014	6.13117e-15	Young	87335	Intron	45_EnhA4					0	0
243	9	cg13767625	135848623	GFI1B	-8.30275	6.43766e-15	Young	-5271	Promoter	21_ReprPC5					0	0
244	5	cg08234504	139013317	CXXC5	-8.2949	6.78006e-15	Young	-14983	Intergenic_upstream	68_TxEnh7	BMI1		1	0	0	0
245	17	cg24711367	41755339	MEOX1	-8.27848	7.55538e-15	Young	-16077	Intergenic_upstream	91_PromF1					0	0
246	2	cg26530942	232110727	ARMC9	-8.27328	7.81873e-15	Young	47433	Intron	66_TxEnh5					0	0
250	16	cg05405914	8972233	CARHSP1	-8.24963	9.13506e-15	Young	-9364	Promoter	32_Acet7					0	0
251	12	cg24427724	6234257	VWF	-8.24838	9.21064e-15	Young	-421	Promoter	35_EnhWk2					0	0
253	15	cg20726664	86168936	AKAP13	-8.23169	1.02785e-14	Young	245089	Intron	50_EnhA9					0	0
254	17	cg23798387	26972805	KIAA0100	-8.2313	1.0305e-14	Young	-628	Promoter	93_PromF3					0	0
256	9	cg14522767	127616124	WDR38	-8.22169	1.09761e-14	Young	428	Promoter	51_EnhA10					0	0
257	17	cg10277912	7216033	GPS2	-8.22119	1.10124e-14	Young	6493	threeUTR	65_TxEnh4					0	0
259	11	cg13944685	71710643	IL18BP	-8.21883	1.11842e-14	Young	685	fiveUTR	50_EnhA9					0	0
260	17	cg26748477	38516415	RARA	-8.21533	1.14437e-14	Young	29306	Intron	21_ReprPC5					0	0
261	15	cg24327132	72520632	PKM	-8.21391	1.15513e-14	Young	3094	Intron	92_PromF2		EED	0	1	0	0
263	22	cg02713951	46516291	MIRLET7B	-8.19762	1.28534e-14	Young	6725	Intergenic_downstream	32_Acet7					0	0
264	3	cg12623930	52008802	ABHD14B	-8.18084	1.43467e-14	Young	8622	Intron	93_PromF3					0	0
267	9	cg14507845	137418069	RXRA	-8.15085	1.74544e-14	Young	109066	Intergenic_downstream	43_EnhA2					0	0
268	19	cg17471102	5851255	FUT3	-8.14982	1.75733e-14	Young	229	Promoter	91_PromF1					0	0
269	3	cg17421623	119187570	POGLUT1	-8.14419	1.82305e-14	Young	-215	Promoter	93_PromF3					0	0
270	7	cg19663246	32339095	PDE1C	-8.13768	1.90223e-14	Young	-713	Promoter	88_BivProm2		EZH2,SUZ12	0	2	0	1
273	10	cg19499581	134955748	KNDC1	-8.1178	2.16565e-14	Young	-18223	Intergenic_upstream	21_ReprPC5					0	0
274	17	cg08214029	34391478	CCL18	-8.11606	2.19037e-14	Young	-165	Promoter	37_EnhWk4					0	0
276	6	cg26350754	33043868	HLA-DPA1	-8.0917	2.56687e-14	Young	4686	Exon	49_EnhA8		EED	0	1	0	0
278	11	cg09419102	65550444	AP5B1	-8.07832	2.80024e-14	Young	-2383	Promoter	89_BivProm3					0	0
279	17	cg23128056	39674626	KRT15	-8.06629	3.02803e-14	Young	643	Exon	53_EnhA12					0	0
281	12	cg27035734	86230557	RASSF9	-8.05817	3.19185e-14	Young	-240	Promoter	91_PromF1					0	0
284	2	cg06854842	26947187	KCNK3	-8.04845	3.39962e-14	Young	31606	Intron	42_EnhA1	RNF2	EED	1	1	0	0
287	11	cg07080372	796607	SLC25A22	-8.03728	3.65501e-14	Young	1661	Intron	93_PromF3					0	0
292	12	cg06492796	96883057	CDK17	-8.02372	3.99065e-14	Young	-88691	Intergenic_upstream	92_PromF2					0	0
294	12	cg01904393	51815083	SLC4A8	-8.00903	4.38882e-14	Young	29982	Intron	86_DNase1					0	0
296	15	cg18306747	74284008	STOML1	-8.00618	4.47058e-14	Young	2954	Intron	93_PromF3	RNF2		1	0	0	0
299	14	cg22805381	51760188	LINC00640	-7.99555	4.78864e-14	Young	-39923	Intergenic_upstream	32_Acet7					0	0
303	5	cg08770034	1118757	SLC12A7	-7.98036	5.2822e-14	Young	-6586	Promoter	91_PromF1					0	0
305	11	cg20063906	85929769	EED	-7.97117	5.6052e-14	Young	-26036	Intergenic_upstream	99_TSS2					0	0
306	16	cg12688670	29801602	BOLA2	-7.97048	5.63019e-14	Young	404024	Intron	93_PromF3	RNF2		1	0	0	0
309	11	cg16385335	71710614	IL18BP	-7.96255	5.92554e-14	Young	656	fiveUTR	50_EnhA9					0	0
311	20	cg27346545	1205378	RAD21L1	-7.94677	6.55978e-14	Young	-1386	Promoter	18_ReprPC2					0	0
313	9	cg13823169	139776893	TRAF2	-7.94149	6.78675e-14	Young	508	Promoter	92_PromF2					0	0
318	2	cg23119026	20776830	HS1BP3	-7.92364	7.61261e-14	Young	74033	Intergenic_downstream	49_EnhA8	BMI1,RNF2	EED	2	1	1	0
322	1	cg01910639	153507779	S100A6	-7.91126	8.24334e-14	Young	937	Exon	92_PromF2		EED	0	1	0	0
323	6	cg02091100	42123029	GUCA1A	-7.91088	8.26361e-14	Young	-115	Promoter	22_ReprPC6					0	0
324	2	cg14305711	62132430	COMMD1	-7.91081	8.26701e-14	Young	-372	Promoter	93_PromF3					0	0
329	17	cg27231068	19620291	SLC47A2	-7.89865	8.93879e-14	Young	2000	Intron	23_ReprPC7					0	0
331	16	cg04976151	57496328	POLR2C	-7.88184	9.95618e-14	Young	-223	Promoter	99_TSS2	RNF2		1	0	0	0
334	22	cg23850277	24114770	MMP11	-7.87028	1.07221e-13	Young	-266	Promoter	92_PromF2					0	0
338	11	cg21690489	46330260	CREB3L1	-7.84744	1.24094e-13	Young	31032	Intron	91_PromF1					0	0
340	3	cg11472786	13522261	HDAC11	-7.83702	1.32642e-13	Young	1037	Intron	93_PromF3					0	0
341	6	cg20592734	33142317	COL11A2	-7.83671	1.32906e-13	Young	17927	Exon	22_ReprPC6					0	0
342	8	cg25998745	142028625	PTK2	-7.81683	1.50897e-13	Young	-17213	Intergenic_upstream	32_Acet7					0	0
344	12	cg11826475	120704006	PXN	-7.81227	1.55346e-13	Young	-433	Promoter	91_PromF1					0	0
345	2	cg25320169	206641630	NRP2	-7.80919	1.58436e-13	Young	94406	threeUTR	66_TxEnh5					0	0
346	1	cg26575914	228397977	OBSCN-AS1	-7.80899	1.58628e-13	Young	3387	Intron	35_EnhWk2					0	0
347	10	cg18738190	73740291	ANAPC16	-7.80815	1.5948e-13	Young	119144	Intron	44_EnhA3	RNF2	EED	1	1	0	0
350	2	cg26837570	74710667	TTC31	-7.80221	1.65643e-13	Young	467	fiveUTR	93_PromF3					0	0
352	17	cg19286672	48242743	SGCA	-7.80038	1.6758e-13	Young	-622	Promoter	35_EnhWk2					0	0
353	13	cg26685941	95952902	ABCC4	-7.79535	1.73038e-13	Young	784	Promoter	93_PromF3		EED,EZH2	0	2	0	1
356	1	cg20700731	41951480	EDN2	-7.79125	1.77618e-13	Young	-1136	Promoter	32_Acet7	RNF2		1	0	0	0
359	6	cg07715777	33128963	COL11A2	-7.783	1.87198e-13	Young	16706	Intergenic_downstream	91_PromF1					0	0
362	16	cg11419186	81477373	CMIP	-7.76658	2.07812e-13	Young	-1401	Promoter	91_PromF1		EZH2	0	1	0	0
364	11	cg19926902	118015584	SCN4B	-7.75693	2.20949e-13	Young	8045	Intron	89_BivProm3					0	0
366	3	cg09624551	72128386	LINC00870	-7.75459	2.24251e-13	Young	-72022	Intron	48_EnhA7					0	0
368	11	cg00524486	1244110	MUC5B	-7.75132	2.28968e-13	Young	92530	Intron	89_BivProm3					0	0
372	19	cg05346491	48917104	GRIN2D	-7.74475	2.38716e-13	Young	18972	Intron	89_BivProm3					0	0
373	2	cg22737154	64631614	LGALSL	-7.74201	2.42894e-13	Young	-49713	Intergenic_upstream	42_EnhA1					0	0
376	17	cg21692159	36898937	PCGF2	-7.73025	2.61703e-13	Young	5623	Intron	42_EnhA1	BMI1		1	0	0	0
377	17	cg04161365	27230393	DHRS13	-7.73009	2.61976e-13	Young	-304	Promoter	92_PromF2					0	0
378	10	cg23341182	102046768	BLOC1S2	-7.72374	2.72728e-13	Young	-299	Promoter	93_PromF3	RNF2		1	0	0	0
382	11	cg25601886	2183420	INS	-7.71678	2.85025e-13	Young	-982	Promoter	9_HET2					0	0
383	3	cg14507891	49208514	KLHDC8B	-7.7101	2.97346e-13	Young	-503	Promoter	92_PromF2		EED,EZH2	0	2	0	1
385	2	cg01447660	69152678	GKN2	-7.69089	3.35759e-13	Young	27424	Intergenic_downstream	86_DNase1					0	0
386	6	cg09637963	14798944	JARID2	-7.68906	3.39658e-13	Young	-446790	Intergenic_upstream	60_EnhA19					0	0
387	22	cg01529201	20140202	CCDC188	-7.6839	3.50927e-13	Young	-2771	Promoter	23_ReprPC7					0	0
388	11	cg06029905	2155521	INS-IGF2	-7.68116	3.57038e-13	Young	26917	Intron	89_BivProm3					0	0
390	3	cg06205331	124303268	KALRN	-7.67244	3.77244e-13	Young	489710	Intron	87_BivProm1		EZH2,SUZ12	0	2	0	1
391	11	cg10602543	2016747	H19	-7.66865	3.8639e-13	Young	2317	Exon	35_EnhWk2		EZH2	0	1	0	0
394	17	cg18418479	4735500	MINK1	-7.65701	4.15807e-13	Young	-1134	Promoter	5_Quies3					0	0
395	1	cg12597839	110036141	CYB561D1	-7.65022	4.33987e-13	Young	-517	Promoter	91_PromF1					0	0
396	2	cg22112832	71098542	VAX2	-7.64697	4.4297e-13	Young	-29178	Intergenic_upstream	88_BivProm2					0	0
397	19	cg25806591	56011003	SSC5D	-7.63776	4.69413e-13	Young	11133	Intron	71_TxWk2					0	0
398	1	cg23995459	53191787	ZYG11B	-7.63029	4.92013e-13	Young	-343	Promoter	96_PromF6					0	0
399	3	cg00076555	49705435	BSN	-7.62295	5.15255e-13	Young	113513	threeUTR	23_ReprPC7					0	0
400	1	cg26935102	145470946	NBPF20	-7.61997	5.25016e-13	Young	1324135	Intron	93_PromF3		EED,EZH2	0	2	0	1
403	17	cg13390332	78971641	CHMP6	-7.61123	5.54651e-13	Young	6000	Intron	82_TxEx3					0	0
405	2	cg26424147	43055984	HAAO	-7.60158	5.89297e-13	Young	-36234	Intergenic_upstream	35_EnhWk2					0	0
406	5	cg16151960	133890280	JADE2	-7.59992	5.95458e-13	Young	30214	Intron	50_EnhA9					0	0
408	12	cg19944705	53242733	KRT78	-7.58912	6.3721e-13	Young	44	fiveUTR	22_ReprPC6					0	0
412	4	cg01300684	141230118	SCOC	-7.58411	6.57532e-13	Young	51678	Intron	42_EnhA1					0	0
413	11	cg12776156	848044	TSPAN4	-7.58266	6.63539e-13	Young	5220	Intron	68_TxEnh7					0	0
414	16	cg03396664	88479546	ZNF469	-7.58071	6.71719e-13	Young	-14333	Intergenic_upstream	23_ReprPC7					0	0
415	3	cg03447556	39230226	XIRP1	-7.57808	6.82887e-13	Young	3858	Exon	23_ReprPC7					0	0
417	1	cg16306706	42643274	FOXJ3	-7.57719	6.86697e-13	Young	158273	threeUTR	69_TxEnh8					0	0
418	22	cg23124451	39548131	CBX7	-7.57185	7.10038e-13	Young	406	Promoter	93_PromF3					0	0
421	16	cg00921350	50701499	SNX20	-7.56103	7.59831e-13	Young	13764	threeUTR	49_EnhA8		EED	0	1	0	0
423	17	cg14050954	7239574	ACAP1	-7.55589	7.84659e-13	Young	-274	Promoter	49_EnhA8					0	0
424	1	cg12409547	22222815	HSPG2	-7.55526	7.87759e-13	Young	40934	Intron	68_TxEnh7					0	0
425	7	cg26153045	73441834	ELN	-7.55308	7.98567e-13	Young	-592	Promoter	35_EnhWk2					0	0
426	20	cg16201146	19191526	SLC24A3	-7.54603	8.34524e-13	Young	-1764	Promoter	89_BivProm3		EZH2	0	1	0	0
428	19	cg01055871	48216390	EHD2	-7.54358	8.47414e-13	Young	-210	Promoter	29_Acet4					0	0
429	3	cg17133388	122102727	FAM162A	-7.53902	8.71884e-13	Young	-295	Promoter	93_PromF3					0	0
430	17	cg21584710	72306141	DNAI2	-7.53014	9.21583e-13	Young	35755	Intron	21_ReprPC5		EZH2	0	1	0	0
433	11	cg18587063	122940457	HSPA8	-7.52385	9.58515e-13	Young	-7271	Promoter	49_EnhA8					0	0
436	5	cg05713859	134240166	PCBD2	-7.51247	1.029e-12	Young	-643	Promoter	93_PromF3		EED	0	1	0	0
437	11	cg04666029	2552843	KCNQ1	-7.51056	1.0413e-12	Young	86622	Intron	86_DNase1					0	0
439	4	cg05106770	128545193	INTU	-7.48756	1.20165e-12	Young	-8894	Promoter	90_BivProm4		EZH2,SUZ12	0	2	0	1
440	19	cg14719352	49258131	FUT1	-7.48606	1.21293e-12	Young	515	Promoter	21_ReprPC5					0	0
442	1	cg22236626	212606819	NENF	-7.47935	1.26462e-12	Young	590	Promoter	96_PromF6		EED	0	1	0	0
444	20	cg03206537	44521739	CTSA	-7.47466	1.302e-12	Young	2148	Intron	83_TxEx4					0	0
445	3	cg15113803	129247119	RHO	-7.47412	1.30635e-12	Young	-362	Promoter	28_Acet3					0	0
447	1	cg02340851	150206137	ANP32E	-7.45804	1.44355e-12	Young	2366	Intron	92_PromF2					0	0
448	5	cg26513304	169780916	KCNIP1	-7.45739	1.44939e-12	Young	35	Exon	89_BivProm3					0	0
449	11	cg09633579	61395464	RPLP0P2	-7.45363	1.48357e-12	Young	12956	Intron	60_EnhA19					0	0
450	1	cg02833725	156696768	ISG20L2	-7.44449	1.57017e-12	Young	1442	Exon	96_PromF6					0	0
452	3	cg25564800	122234134	KPNA1	-7.44335	1.58123e-12	Young	-348	Promoter	96_PromF6					0	0
453	6	cg00229387	43445942	TJAP1	-7.4433	1.58175e-12	Young	681	fiveUTR	93_PromF3					0	0
454	5	cg17543112	131594335	PDLIM4	-7.43944	1.62003e-12	Young	984	Promoter	42_EnhA1					0	0
457	9	cg13657200	117266029	WHRN	-7.42905	1.72771e-12	Young	1706	Intron	90_BivProm4					0	0
458	22	cg26581200	30637461	LIF	-7.42852	1.73336e-12	Young	5378	threeUTR	32_Acet7					0	0
460	17	cg01502244	78188904	SGSH	-7.42496	1.77205e-12	Young	5294	Exon	82_TxEx3					0	0
461	3	cg18669588	52274051	TWF2	-7.42205	1.80422e-12	Young	-868	Promoter	92_PromF2					0	0
462	1	cg27428520	204100192	ETNK2	-7.41951	1.83281e-12	Young	21114	threeUTR	32_Acet7					0	0
466	2	cg11807280	66654644	MEIS1-AS3	-7.41029	1.94041e-12	Young	5957	Intron	89_BivProm3		EZH2,SUZ12	0	2	0	1
468	2	cg09683413	16400723	MYCN	-7.40274	2.03305e-12	Young	318677	Intergenic_downstream	59_EnhA18					0	0
469	17	cg14973055	72306038	DNAI2	-7.39721	2.10366e-12	Young	35652	Intron	21_ReprPC5		EZH2	0	1	0	0
470	10	cg12483947	72640100	SGPL1	-7.39552	2.12575e-12	Young	64396	threeUTR	86_DNase1					0	0
472	3	cg27589809	50650410	MAPKAPK3	-7.38981	2.20196e-12	Young	1117	Intron	49_EnhA8	RNF2		1	0	0	0
473	11	cg18879828	46942432	LRP4	-7.3876	2.23224e-12	Young	-2259	Promoter	43_EnhA2					0	0
475	4	cg25428494	84255411	HPSE	-7.38314	2.29451e-12	Young	894	Promoter	87_BivProm1		EZH2,SUZ12	0	2	0	1
478	1	cg08644498	46502608	PIK3R3	-7.37691	2.38443e-12	Young	25201	Intergenic_downstream	91_PromF1					0	0
481	17	cg08301612	43228571	HEXIM1	-7.37125	2.46911e-12	Young	3887	threeUTR	96_PromF6					0	0
484	2	cg26191447	191656418	GLS	-7.36514	2.5638e-12	Young	-89129	Intergenic_upstream	44_EnhA3					0	0
485	1	cg23999080	3319264	PRDM16	-7.36119	2.62689e-12	Young	333522	Intron	23_ReprPC7					0	0
486	2	cg01491071	206789816	INO80D	-7.36056	2.63703e-12	Young	161089	Intergenic_downstream	19_ReprPC3					0	0
488	1	cg03700669	28284100	SMPDL3B	-7.35735	2.68978e-12	Young	22596	Intron	70_TxWk1					0	0
490	1	cg05228408	11865352	MTHFR	-7.34282	2.94126e-12	Young	807	Promoter	93_PromF3	RNF2	EED	1	1	0	0
491	11	cg08686462	2171184	INS-IGF2	-7.33003	3.18165e-12	Young	11254	Intron	89_BivProm3		EZH2	0	1	0	0
495	14	cg22971594	23442770	AJUBA	-7.31773	3.43118e-12	Young	9077	Exon	65_TxEnh4					0	0
500	2	cg03171300	86307199	POLR1A	-7.30886	3.62286e-12	Young	26078	Intron	67_TxEnh6					0	0
502	1	cg24315209	205494299	CDK18	-7.3046	3.71878e-12	Young	20615	Exon	71_TxWk2					0	0
505	5	cg07260017	149492480	CSF1R	-7.29691	3.89824e-12	Young	454	Promoter	32_Acet7					0	0
508	11	cg02088673	61490404	DAGLA	-7.28834	4.10811e-12	Young	42499	Exon	66_TxEnh5					0	0
510	11	cg23003085	64084321	TRMT112	-7.28736	4.13296e-12	Young	711	threeUTR	96_PromF6	RNF2		1	0	0	0
512	5	cg07666840	142065761	FGF1	-7.28467	4.2014e-12	Young	11873	fiveUTR	91_PromF1					0	0
514	17	cg24420717	42426506	GRN	-7.2843	4.2109e-12	Young	4015	Intron	67_TxEnh6					0	0
515	7	cg26122963	100198944	PCOLCE-AS1	-7.28392	4.22065e-12	Young	2716	Intron	23_ReprPC7					0	0
516	11	cg27209729	64428925	NRXN2	-7.28219	4.26573e-12	Young	61734	Intron	43_EnhA2					0	0
522	11	cg22080436	4212471	RRM1	-7.27382	4.48971e-12	Young	75163	Intron	36_EnhWk3					0	0
526	1	cg25722983	36840028	STK40	-7.26521	4.73216e-12	Young	11456	Intron	92_PromF2	RNF2	EED	1	1	0	0
527	17	cg18490846	48845722	ANKRD40CL	-7.26513	4.73446e-12	Young	-846	Promoter	55_EnhA14					0	0
529	15	cg18576057	98982463	FAM169B	-7.26242	4.81352e-12	Young	75147	threeUTR	20_ReprPC4					0	0
530	4	cg00020991	169930429	CBR4	-7.2564	4.99348e-12	Young	1038	Intron	96_PromF6					0	0
534	12	cg00753885	57401797	ZBTB39	-7.24872	5.23302e-12	Young	-1501	Promoter	39_EnhWk6					0	0
535	3	cg14188401	134097684	AMOTL2	-7.24802	5.25569e-12	Young	-3426	Promoter	58_EnhA17					0	0
537	1	cg18133072	28287782	XKR8	-7.24132	5.47484e-12	Young	1278	Intron	92_PromF2					0	0
540	14	cg25268718	24604711	PSME1	-7.22752	5.95471e-12	Young	-666	Promoter	92_PromF2					0	0
541	6	cg13221458	160112632	SOD2	-7.22477	6.05515e-12	Young	1720	threeUTR	97_PromF7	RNF2		1	0	0	0
543	12	cg05157098	72059293	THAP2	-7.22166	6.17119e-12	Young	1616	Intron	97_PromF7					0	0
545	11	cg04172497	59382296	OSBP	-7.21818	6.30295e-12	Young	1320	Intron	93_PromF3					0	0
551	3	cg13066481	123372199	MYLK	-7.20981	6.63207e-12	Young	230949	Intron	42_EnhA1					0	0
552	6	cg00791074	151186169	MTHFD1L	-7.20918	6.65751e-12	Young	-645	Promoter	31_Acet6					0	0
553	22	cg05442902	21369010	P2RX6	-7.20667	6.76015e-12	Young	-432	Promoter	92_PromF2	RING1,RNF2		2	0	1	0
555	10	cg21115977	48416510	GDF2	-7.20431	6.85748e-12	Young	342	Exon	23_ReprPC7					0	0
556	1	cg13059495	3540478	TPRG1L	-7.2011	6.99286e-12	Young	-1077	Promoter	96_PromF6					0	0
558	12	cg02153528	56618648	NABP2	-7.19398	7.30172e-12	Young	523	Exon	93_PromF3					0	0
561	5	cg23012579	172359545	ERGIC1	-7.19271	7.35808e-12	Young	98322	Intron	42_EnhA1					0	0
562	1	cg10501210	207997020	LOC148696	-7.18964	7.49668e-12	Young	5296	Intergenic_downstream	99_TSS2					0	0
565	2	cg24986868	159312599	CCDC148	-7.17569	8.15839e-12	Young	665	Promoter	51_EnhA10; 96_PromF6					0	0
566	6	cg22483030	33043849	HLA-DPA1	-7.16825	8.5347e-12	Young	4705	Exon	49_EnhA8		EED	0	1	0	0
567	12	cg25932761	111760976	CUX2	-7.16763	8.56685e-12	Young	289148	Intron	23_ReprPC7					0	0
568	11	cg01875106	132287342	OPCML	-7.16732	8.58273e-12	Young	1115060	threeUTR	19_ReprPC3					0	0
570	19	cg06419793	11376508	DOCK6	-7.16275	8.82338e-12	Young	-3340	Promoter	91_PromF1	RNF2	EED	1	1	0	0
571	13	cg26497342	113812858	PROZ	-7.16137	8.89762e-12	Young	-110	Promoter	60_EnhA19	RNF2	EED	1	1	0	0
574	22	cg01264106	38071602	LGALS1	-7.14052	1.00933e-11	Young	-11	Promoter	93_PromF3					0	0
576	22	cg01407797	29168514	CCDC117	-7.13888	1.01937e-11	Young	-147	Promoter	92_PromF2		SUZ12	0	1	0	0
581	15	cg27219955	89377583	ACAN	-7.1301	1.07486e-11	Young	30909	Intron	43_EnhA2					0	0
582	12	cg22864266	49319673	FKBP11	-7.12675	1.09682e-11	Young	-344	Promoter	92_PromF2					0	0
583	4	cg00957901	41614842	LIMCH1	-7.12141	1.13273e-11	Young	252038	Intron	43_EnhA2					0	0
586	17	cg19587434	48624143	SPATA20	-7.11452	1.1808e-11	Young	3724	Intron	91_PromF1					0	0
588	9	cg00608779	132436490	PRRX2	-7.11052	1.2096e-11	Young	8570	Intron	23_ReprPC7					0	0
589	19	cg26968812	16186873	TPM4	-7.11034	1.21094e-11	Young	8556	Exon	93_PromF3	RNF2	EED	1	1	0	0
590	7	cg12469001	129650050	ZC3HC1	-7.1103	1.21121e-11	Young	30891	Intergenic_downstream	32_Acet7	RNF2	EED	1	1	0	0
592	2	cg18311633	155309539	GALNT13	-7.10694	1.23599e-11	Young	581113	threeUTR	57_EnhA16	BMI1		1	0	0	0
593	3	cg20300093	123138250	ADCY5	-7.10597	1.24322e-11	Young	29141	Intron	35_EnhWk2					0	0
594	7	cg01081096	150721518	ATG9B	-7.10388	1.25902e-11	Young	67	fiveUTR	53_EnhA12					0	0
596	17	cg09579932	3499165	TRPV1	-7.10082	1.28244e-11	Young	13539	Intron	71_TxWk2					0	0
597	14	cg19838043	104196038	ZFYVE21	-7.0983	1.30205e-11	Young	13957	Intron	65_TxEnh4					0	0
600	8	cg21448513	57103638	PLAG1	-7.09307	1.34362e-11	Young	20220	Intron	29_Acet4					0	0
602	5	cg02114954	176243013	UNC5A	-7.08755	1.389e-11	Young	5453	Intron	18_ReprPC2					0	0
603	19	cg14377791	40169912	LGALS17A	-7.08739	1.39034e-11	Young	-101	Promoter	49_EnhA8	BMI1	EED	1	1	0	0
604	19	cg01293740	54468790	CACNG8	-7.08699	1.39368e-11	Young	2500	Intron	89_BivProm3					0	0
605	3	cg03719380	49758394	RNF123	-7.08354	1.42291e-11	Young	31444	Intron	65_TxEnh4					0	0
606	11	cg07698783	47395915	SPI1	-7.0833	1.42494e-11	Young	4211	Intron	51_EnhA10					0	0
608	10	cg02840794	103825777	HPS6	-7.0803	1.4509e-11	Young	653	Exon	94_PromF4		SUZ12	0	1	0	0
611	16	cg00669390	85348945	MIR5093	-7.07697	1.48027e-11	Young	-9014	Promoter	23_ReprPC7		SUZ12	0	1	0	0
612	1	cg06724462	41266297	KCNQ4	-7.0761	1.48799e-11	Young	16613	Intron	89_BivProm3					0	0
614	10	cg07898573	99332289	ANKRD2	-7.0743	1.50418e-11	Young	33	fiveUTR	91_PromF1					0	0
615	14	cg21126506	76954980	ESRRB	-7.07089	1.53532e-11	Young	117290	Intron	22_ReprPC6					0	0
617	5	cg08836729	135401437	TGFBI	-7.06895	1.55324e-11	Young	4248	Intergenic_downstream	29_Acet4					0	0
619	1	cg05154390	36929274	MRPS15	-7.06297	1.61005e-11	Young	765	Promoter	93_PromF3					0	0
621	2	cg10926413	235940023	SH3BP4	-7.05725	1.66627e-11	Young	79395	Intron	74_Tx3					0	0
622	6	cg20052760	10510789	GCNT2	-7.05717	1.66704e-11	Young	18333	Intron	35_EnhWk2	RING1,RNF2		2	0	1	0
625	12	cg20408175	53693169	PFDN5	-7.05627	1.67607e-11	Young	3934	threeUTR	92_PromF2					0	0
626	6	cg20437276	33129085	COL11A2	-7.0533	1.70618e-11	Young	16585	Intergenic_downstream	42_EnhA1		EZH2	0	1	0	0
629	22	cg00343092	43547974	TSPO	-7.04932	1.74737e-11	Young	454	fiveUTR	93_PromF3	RING1,RNF2	EZH2	2	1	1	0
632	4	cg01102833	176986621	WDR17	-7.04737	1.7679e-11	Young	-364	Promoter	95_PromF5					0	0
634	2	cg13519373	219030898	CXCR1	-7.04537	1.78923e-11	Young	817	Promoter	52_EnhA11					0	0
635	3	cg20116935	50303757	SEMA3B	-7.04401	1.80388e-11	Young	-1282	Promoter	42_EnhA1					0	0
639	17	cg20556951	45934112	SP6	-7.03617	1.89056e-11	Young	-872	Promoter	89_BivProm3					0	0
640	1	cg20661303	226129561	LEFTY2	-7.03588	1.89394e-11	Young	-479	Promoter	35_EnhWk2					0	0
642	1	cg00323313	23054915	EPHB2	-7.03521	1.90147e-11	Young	17584	Intron	74_Tx3					0	0
643	10	cg27010834	99527173	SFRP5	-7.03448	1.90986e-11	Young	4582	threeUTR	71_TxWk2					0	0
646	2	cg07992484	106724161	UXS1	-7.03279	1.92928e-11	Young	86633	Intron	67_TxEnh6		EED	0	1	0	0
647	17	cg03272310	39704454	JUP	-7.03217	1.93638e-11	Young	223659	Intron	42_EnhA1					0	0
654	3	cg18343556	50316384	LSMEM2	-7.02022	2.07987e-11	Young	-134	Promoter	35_EnhWk2					0	0
655	11	cg22986597	65341001	FAM89B	-7.02006	2.08185e-11	Young	1181	threeUTR	83_TxEx4					0	0
656	12	cg04671742	6881997	LAG3	-7.01952	2.0886e-11	Young	327	fiveUTR	49_EnhA8					0	0
658	12	cg03747456	52586127	KRT80	-7.01251	2.17795e-11	Young	-343	Promoter	44_EnhA3					0	0
663	16	cg09308553	56763573	NUP93	-7.00039	2.34144e-11	Young	-444	Promoter	93_PromF3					0	0
664	7	cg03473532	131008743	MKLN1	-6.99895	2.36158e-11	Young	213888	Intron	38_EnhWk5					0	0
665	7	cg05724065	56160528	PSPH	-6.99039	2.48523e-11	Young	23561	fiveUTR	42_EnhA1					0	0
666	17	cg21452942	78056120	CCDC40	-6.98698	2.53639e-11	Young	45689	Intron	71_TxWk2					0	0
667	9	cg14396800	95996796	WNK2	-6.98633	2.54617e-11	Young	49584	Intron	23_ReprPC7					0	0
669	1	cg19936954	180148192	QSOX1	-6.98051	2.63602e-11	Young	24224	Intron	86_DNase1		SUZ12	0	1	0	0
671	10	cg22796704	49673534	ARHGAP22	-6.97803	2.67529e-11	Young	190775	Intron	68_TxEnh7					0	0
672	19	cg11621559	51681579	SIGLEC17P	-6.97717	2.68902e-11	Young	10995	Intron	22_ReprPC6					0	0
673	1	cg22424746	117753313	VTCN1	-6.97481	2.72697e-11	Young	268	Promoter	53_EnhA12					0	0
682	3	cg17631451	48507354	ATRIP	-6.95693	3.03301e-11	Young	19240	fiveUTR	93_PromF3	BMI1,RNF2		2	0	1	0
684	10	cg24711336	80063791	LINC00856	-6.95127	3.13675e-11	Young	55409	Intron	91_PromF1					0	0
688	3	cg02814858	129690199	TRH	-6.94271	3.30036e-11	Young	-3036	Promoter	89_BivProm3					0	0
691	10	cg12147622	74021432	DDIT4	-6.93879	3.37809e-11	Young	-12245	Intergenic_upstream	92_PromF2	RING1,RNF2	EED	2	1	1	0
693	8	cg15640503	145181395	HGH1	-6.93729	3.40825e-11	Young	-11276	Intergenic_upstream	86_DNase1					0	0
696	12	cg24926042	52799999	KRT82	-6.93166	3.52392e-11	Young	176	Exon	22_ReprPC6					0	0
698	17	cg06419432	25707535	TBC1D3P5	-6.93069	3.54432e-11	Young	-37180	Intergenic_upstream	42_EnhA1					0	0
700	6	cg03564606	35885504	SRPK1	-6.92937	3.57207e-11	Young	3452	Intron	63_TxEnh2					0	0
701	3	cg26614073	47517819	SCAP	-6.92921	3.57565e-11	Young	-375	Promoter	96_PromF6		EED	0	1	0	0
704	19	cg25782440	7979022	MAP2K7	-6.92439	3.67918e-11	Young	10257	threeUTR	22_ReprPC6					0	0
706	19	cg02301740	8804930	ACTL9	-6.92344	3.69995e-11	Young	4241	Intergenic_downstream	86_DNase1	RNF2		1	0	0	0
707	1	cg00392257	156696747	ISG20L2	-6.91747	3.83316e-11	Young	1463	Exon	96_PromF6					0	0
708	11	cg25994988	122652382	UBASH3B	-6.91613	3.86355e-11	Young	125984	Intron	86_DNase1					0	0
709	8	cg26847866	27492077	SCARA3	-6.91517	3.88573e-11	Young	500	Promoter	90_BivProm4		EZH2,SUZ12	0	2	0	1
714	7	cg01493685	111375789	DOCK4	-6.90097	4.22636e-11	Young	470672	Intron	43_EnhA2					0	0
716	2	cg06881421	67461943	LINC01829	-6.89439	4.3938e-11	Young	-19493	Intron	29_Acet4					0	0
720	20	cg03758021	62208140	HELZ2	-6.88916	4.53177e-11	Young	-2549	Promoter	36_EnhWk3					0	0
721	19	cg04259168	4517600	PLIN4	-6.88564	4.62699e-11	Young	115	Exon	35_EnhWk2					0	0
723	22	cg12346269	46322472	WNT7B	-6.88007	4.78148e-11	Young	50535	Intron	53_EnhA12					0	0
726	17	cg21325715	80297128	SECTM1	-6.87748	4.85526e-11	Young	-5208	Promoter	90_BivProm4	RNF2	EED	1	1	0	0
728	10	cg12619162	43867155	FXYD4	-6.87202	5.01413e-11	Young	63	Promoter	23_ReprPC7	RNF2		1	0	0	0
729	3	cg24389347	126277693	C3orf22	-6.87127	5.0364e-11	Young	64	fiveUTR	23_ReprPC7					0	0
731	19	cg10695490	49659299	HRC	-6.86718	5.15932e-11	Young	-619	Promoter	89_BivProm3	RING1,RNF2		2	0	1	0
732	11	cg15474711	118550461	TREH	-6.86572	5.20393e-11	Young	-81	Promoter	55_EnhA14		EED	0	1	0	0
733	16	cg26293512	58010433	TEPP	-6.86535	5.21532e-11	Young	94	Exon	35_EnhWk2	RNF2	EED	1	1	0	0
734	6	cg03990905	43265619	SLC22A7	-6.86517	5.22092e-11	Young	-379	Promoter	23_ReprPC7					0	0
735	14	cg22976533	105784090	PACS2	-6.85892	5.41666e-11	Young	16920	Intron	68_TxEnh7					0	0
737	1	cg14218629	204156575	KISS1	-6.85725	5.47008e-11	Young	9043	Intergenic_downstream	18_ReprPC2					0	0
738	3	cg03520471	97753623	GABRR3	-6.85692	5.48066e-11	Young	524	Promoter	19_ReprPC3					0	0
739	2	cg07197831	27503157	DNAJC5G	-6.85569	5.52055e-11	Young	4868	Intron	44_EnhA3	RNF2		1	0	0	0
741	19	cg13492223	5839901	FUT6	-6.85031	5.69823e-11	Young	-160	Promoter	55_EnhA14					0	0
742	11	cg15564267	63754708	OTUB1	-6.84881	5.74862e-11	Young	1383	Intron	96_PromF6					0	0
743	17	cg26673195	41052729	G6PC	-6.84839	5.76297e-11	Young	-85	Promoter	55_EnhA14					0	0
746	17	cg21870662	2241570	SGSM2	-6.84377	5.92185e-11	Young	764	Promoter	93_PromF3					0	0
750	4	cg18797590	15480643	CC2D2A	-6.83336	6.29565e-11	Young	9154	Intron	86_DNase1					0	0
752	20	cg02151301	30101785	HM13	-6.83303	6.3077e-11	Young	-456	Promoter	51_EnhA10					0	0
753	19	cg07123548	40896163	HIPK4	-6.8313	6.372e-11	Young	-69	Promoter	33_Acet8					0	0
756	20	cg00300969	31366486	DNMT3B	-6.82924	6.44954e-11	Young	16295	Intron	86_DNase1		SUZ12	0	1	0	0
757	22	cg21667215	24300612	GSTT2	-6.82803	6.49554e-11	Young	2780	Exon	5_Quies3					0	0
758	22	cg05856677	19739082	TBX1	-6.8275	6.51596e-11	Young	-5143	Promoter	89_BivProm3		EZH2	0	1	0	0
759	6	cg04095776	31106941	PSORS1C1	-6.82661	6.55028e-11	Young	24333	fiveUTR	23_ReprPC7					0	0
761	17	cg11447922	78161572	CARD14	-6.81592	6.97433e-11	Young	17781	Intron	91_PromF1		EZH2	0	1	0	0
763	15	cg06285340	74659901	CYP11A1	-6.81496	7.01344e-11	Young	179	fiveUTR	89_BivProm3					0	0
766	12	cg20029881	57545877	LRP1	-6.80943	7.24476e-11	Young	23595	Intron	42_EnhA1					0	0
772	11	cg14039301	296540	PGGHG	-6.79899	7.70189e-11	Young	2717	Intergenic_downstream	23_ReprPC7					0	0
773	16	cg27150460	67515916	ATP6V0D1	-6.79664	7.80853e-11	Young	-828	Promoter	96_PromF6					0	0
775	4	cg05369942	142228617	ZNF330	-6.79364	7.94685e-11	Young	86569	Intergenic_downstream	91_PromF1	BMI1	EED,EZH2	1	2	0	1
776	5	cg07521929	139742283	SLC4A9	-6.79303	7.9751e-11	Young	2496	Intron	27_Acet2					0	0
777	15	cg08932277	74627589	CCDC33	-6.79229	8.00985e-11	Young	98959	threeUTR	22_ReprPC6					0	0
778	11	cg18122696	1855389	SYT8	-6.7773	8.74354e-11	Young	6680	Intron	55_EnhA14					0	0
780	3	cg16866136	128568597	LOC653712	-6.77688	8.76506e-11	Young	21786	Intergenic_downstream	22_ReprPC6					0	0
783	12	cg04596060	114404600	RBM19	-6.76424	9.43688e-11	Young	-424	Promoter	93_PromF3; 92_PromF2					0	0
787	2	cg26976908	11065167	KCNF1	-6.76312	9.49897e-11	Young	13104	Intergenic_downstream	23_ReprPC7					0	0
788	2	cg03443986	65100572	LINC02245	-6.76266	9.52428e-11	Young	59008	Intergenic_downstream	97_PromF7		EED	0	1	0	0
789	9	cg13609861	133780848	FIBCD1	-6.76184	9.56973e-11	Young	33606	Intron	22_ReprPC6		EZH2	0	1	0	0
791	7	cg08337633	55602109	VOPP1	-6.76088	9.62358e-11	Young	38090	Intron	50_EnhA9	BMI1	EED,EZH2	1	2	0	1
793	11	cg18801806	118869385	CCDC84	-6.76073	9.6323e-11	Young	533	Promoter	93_PromF3					0	0
794	17	cg19413066	76965347	LGALS3BP	-6.76046	9.64744e-11	Young	10713	Intergenic_downstream	66_TxEnh5					0	0
796	10	cg26763486	124013672	TACC2	-6.75853	9.75636e-11	Young	264983	threeUTR	77_Tx6					0	0
797	12	cg09827071	57569262	LRP1	-6.7583	9.76986e-11	Young	46980	Exon	69_TxEnh8					0	0
798	16	cg03527867	4401940	CORO7-PAM16	-6.75571	9.9185e-11	Young	65021	Intron	44_EnhA3					0	0
799	11	cg25336198	2182618	INS	-6.75493	9.96354e-11	Young	-180	Promoter	22_ReprPC6					0	0
802	9	cg02268013	71650331	FXN	-6.75006	1.02504e-10	Young	-148	Promoter	97_PromF7					0	0
803	10	cg17964955	48390936	RBP3	-6.74876	1.03282e-10	Young	54	fiveUTR	22_ReprPC6					0	0
808	12	cg03510486	53264540	KRT78	-6.74493	1.05617e-10	Young	-21762	Intergenic_upstream	91_PromF1					0	0
810	16	cg07744912	3063680	CLDN9	-6.73845	1.09681e-10	Young	1223	Exon	89_BivProm3		EZH2	0	1	0	0
814	6	cg18635670	26539327	HMGN4	-6.73376	1.12716e-10	Young	755	Promoter	93_PromF3					0	0
815	1	cg20822990	17338766	ATP13A2	-6.73362	1.12802e-10	Young	-344	Promoter	95_PromF5					0	0
817	17	cg23110019	77181644	RBFOX3	-6.73048	1.14886e-10	Young	330585	Intron	17_ReprPC1					0	0
818	1	cg16989340	1084147	LINC01342	-6.72326	1.19813e-10	Young	11750	Intergenic_downstream	23_ReprPC7					0	0
820	17	cg04909432	72356237	BTBD17	-6.72181	1.20825e-10	Young	1720	Exon	21_ReprPC5					0	0
825	19	cg12580096	14017658	CC2D1A	-6.71611	1.24897e-10	Young	702	Promoter	96_PromF6					0	0
827	1	cg08468082	15334845	KAZN	-6.71121	1.285e-10	Young	409632	Intron	68_TxEnh7					0	0
828	17	cg04519462	77387741	RBFOX3	-6.71059	1.28966e-10	Young	124488	Intron	17_ReprPC1		EZH2	0	1	0	0
829	11	cg16616340	65712296	TSGA10IP	-6.70975	1.29599e-10	Young	-818	Promoter	27_Acet2					0	0
831	13	cg10288525	33455187	LINC00423	-6.70547	1.32853e-10	Young	30602	Intron	43_EnhA2					0	0
834	13	cg04308040	44942303	SERP2	-6.69928	1.37717e-10	Young	-5674	Promoter	43_EnhA2					0	0
835	15	cg02423618	97325725	SPATA8-AS1	-6.69789	1.38826e-10	Young	841	Promoter	9_HET2					0	0
836	6	cg06462220	30646756	PPP1R18	-6.69286	1.4294e-10	Young	8915	Intron	83_TxEx4					0	0
837	15	cg02313986	40672041	KNSTRN	-6.6918	1.43822e-10	Young	-2881	Promoter	44_EnhA3					0	0
842	12	cg04771285	117557630	TESC	-6.68645	1.4835e-10	Young	-20380	Intergenic_upstream	86_DNase1					0	0
843	6	cg20974826	33141040	COL11A2	-6.68467	1.49887e-10	Young	19204	Intron	23_ReprPC7					0	0
846	1	cg18660898	151030968	CDC42SE1	-6.68038	1.53658e-10	Young	1156	Intron	93_PromF3	BMI1	EED,SUZ12	1	2	0	1
848	11	cg23972551	68151664	LRP5	-6.67826	1.55551e-10	Young	71556	Intron	86_DNase1					0	0
850	19	cg00553487	42570406	GRIK5	-6.67694	1.56743e-10	Young	-450	Promoter	89_BivProm3	BMI1		1	0	0	0
854	6	cg13106156	33140934	COL11A2	-6.67134	1.61905e-10	Young	19310	Intron	23_ReprPC7					0	0
855	14	cg20323874	100240804	EML1	-6.66948	1.63662e-10	Young	36735	Intron	35_EnhWk2					0	0
857	6	cg19612068	33130024	COL11A2	-6.66667	1.66336e-10	Young	15645	Intergenic_downstream	91_PromF1					0	0
860	6	cg12753631	31566610	NCR3	-6.66341	1.695e-10	Young	-5849	Promoter	86_DNase1		EED	0	1	0	0
862	17	cg26750789	61987386	CSHL1	-6.66033	1.72549e-10	Young	1231	threeUTR	22_ReprPC6					0	0
863	14	cg12033216	59130157	DACT1	-6.65746	1.75433e-10	Young	24602	Intergenic_downstream	46_EnhA5					0	0
866	1	cg25107417	110319022	EPS8L3	-6.65613	1.76788e-10	Young	-12378	Intergenic_upstream	23_ReprPC7					0	0
869	15	cg10577534	67354460	SMAD3	-6.65136	1.81725e-10	Young	-3734	Promoter	55_EnhA14					0	0
873	20	cg01986263	58659848	C20orf197	-6.64387	1.89746e-10	Young	28869	Intergenic_downstream	21_ReprPC5					0	0
881	12	cg17139392	66430294	LLPH	-6.63316	2.01836e-10	Young	94238	Intergenic_downstream	32_Acet7					0	0
882	3	cg26158023	42881414	ACKR2	-6.63262	2.02464e-10	Young	30449	Intron	86_DNase1					0	0
884	17	cg02186748	48280370	COL1A1	-6.62832	2.07546e-10	Young	-1371	Promoter	90_BivProm4					0	0
885	1	cg12278474	5221357		-6.62684	2.09317e-10	Young	-402773	Intergenic_upstream	3_Quies1					0	0
886	1	cg15687600	59280952	LINC01135	-6.62504	2.11504e-10	Young	30129	Intron	92_PromF2	RING1,RNF2	EED,EZH2,SUZ12	2	3	1	1
888	2	cg00689213	79366964	REG1CP	-6.62053	2.17056e-10	Young	-1412	Promoter	56_EnhA15					0	0
889	11	cg23386330	13977556	SPON1	-6.61958	2.18257e-10	Young	-6627	Promoter	86_DNase1		EZH2	0	1	0	0
897	19	cg04329478	40169839	LGALS17A	-6.60816	2.3307e-10	Young	-174	Promoter	49_EnhA8		EED	0	1	0	0
898	3	cg03022541	128186859	DNAJB8-AS1	-6.60794	2.33358e-10	Young	4422	Intron	21_ReprPC5					0	0
899	11	cg08449144	1857919	SYT8	-6.60774	2.33637e-10	Young	2245	Intron	53_EnhA12					0	0
901	17	cg12317815	3379283	SPATA22	-6.60488	2.37506e-10	Young	37862	Intron	90_BivProm4					0	0
904	3	cg00238349	52187791	POC1A	-6.59835	2.4658e-10	Young	914	Promoter	92_PromF2					0	0
906	3	cg22379463	45260330	TMEM158	-6.59712	2.48334e-10	Young	7484	Intergenic_downstream	32_Acet7					0	0
907	12	cg07022048	52638592	KRT7	-6.5969	2.48638e-10	Young	11638	Intron	42_EnhA1					0	0
909	19	cg09799873	8385500	NDUFA7	-6.59288	2.54444e-10	Young	779	Promoter	93_PromF3					0	0
913	16	cg00175153	2012763	RPS2	-6.59051	2.57928e-10	Young	2063	Exon	65_TxEnh4					0	0
916	1	cg10628205	61547131	NFIA	-6.58587	2.64886e-10	Young	4185	Intron	92_PromF2	RNF2	EZH2	1	1	0	0
918	18	cg24952158	34338496	FHOD3	-6.5836	2.68354e-10	Young	460794	Intron	31_Acet6					0	0
920	1	cg00566320	32172204	COL16A1	-6.5829	2.69436e-10	Young	-2436	Promoter	29_Acet4					0	0
922	2	cg11989421	220427178	OBSL1	-6.5799	2.7412e-10	Young	9089	fiveUTR	66_TxEnh5					0	0
923	3	cg15485378	52828680	ITIH3	-6.57836	2.76549e-10	Young	-104	Promoter	23_ReprPC7					0	0
924	9	cg07276118	140331582	ENTPD8	-6.57819	2.76808e-10	Young	4318	threeUTR	55_EnhA14					0	0
926	2	cg03936870	47561578	EPCAM	-6.57721	2.78376e-10	Young	-34709	Intron	60_EnhA19	RNF2	EED	1	1	0	0
927	14	cg01035771	100788625	SLC25A47	-6.57682	2.78991e-10	Young	-1053	Promoter	23_ReprPC7					0	0
928	11	cg27262041	19654032	NAV2	-6.57661	2.7933e-10	Young	281761	Intron	45_EnhA4					0	0
929	10	cg10684486	12917286		-6.57582	2.80596e-10	Young	42153	Intergenic_downstream	36_EnhWk3					0	0
930	1	cg19412669	36839270	STK40	-6.57524	2.8153e-10	Young	12214	Intron	92_PromF2	RNF2		1	0	0	0
931	6	cg12939283	33044012	HLA-DPA1	-6.57506	2.81822e-10	Young	4542	Intron	49_EnhA8					0	0
935	19	cg16069910	17571528	NXNL1	-6.57298	2.85195e-10	Young	196	Exon	21_ReprPC5					0	0
936	11	cg11504740	67220043	GPR152	-6.57258	2.85848e-10	Young	156	fiveUTR	35_EnhWk2					0	0
937	10	cg19038027	134306852	INPP5A	-6.57169	2.87315e-10	Young	-44500	Intergenic_upstream	23_ReprPC7					0	0
940	15	cg19686152	52121542	TMOD3	-6.56935	2.91198e-10	Young	-283	Promoter	44_EnhA3					0	0
941	20	cg24170529	48956351	LINC01270	-6.56811	2.93264e-10	Young	47095	Intergenic_downstream	50_EnhA9					0	0
943	17	cg18988110	46035343	PRR15L	-6.56587	2.97045e-10	Young	-100	Promoter	55_EnhA14					0	0
944	6	cg24736412	116693156	DSE	-6.56558	2.97537e-10	Young	117820	Intron	93_PromF3	RNF2	EZH2	1	1	0	0
945	10	cg18295744	80872926	ZMIZ1	-6.56481	2.98856e-10	Young	44134	Intron	42_EnhA1					0	0
947	5	cg01056615	1140096	SLC12A7	-6.56278	3.02359e-10	Young	-27925	Intergenic_upstream	48_EnhA7					0	0
948	21	cg06171420	47058388	PCBP3	-6.56203	3.03647e-10	Young	-5294	Promoter	21_ReprPC5					0	0
952	12	cg21490635	13349273	EMP1	-6.55256	3.20544e-10	Young	-328	Promoter	92_PromF2					0	0
956	18	cg25436157	21018562	TMEM241	-6.54525	3.34229e-10	Young	-638	Promoter	97_PromF7					0	0
957	9	cg13428009	139383171	SEC16A	-6.54511	3.34481e-10	Young	-4961	Promoter	91_PromF1		EED	0	1	0	0
960	18	cg27109056	10410364	APCDD1	-6.54011	3.44185e-10	Young	-44260	Intergenic_upstream	36_EnhWk3					0	0
961	1	cg06324192	903543	PLEKHN1	-6.5398	3.44787e-10	Young	1666	Intron	89_BivProm3					0	0
962	16	cg03085549	75150819	LDHD	-6.53358	3.57251e-10	Young	-149	Promoter	91_PromF1	RNF2		1	0	0	0
963	13	cg05161682	111107167	COL4A2	-6.53273	3.58988e-10	Young	147536	Intron	66_TxEnh5					0	0
965	9	cg05823563	104249936	PGAP4	-6.53053	3.63524e-10	Young	-461	Promoter	90_BivProm4					0	0
966	14	cg16412573	72757840	RGS6	-6.52957	3.65506e-10	Young	359023	Intron	22_ReprPC6					0	0
968	14	cg01719405	62401258	SYT16	-6.52728	3.70321e-10	Young	-52544	Intergenic_upstream	53_EnhA12					0	0
969	17	cg21516384	78233839	RNF213	-6.52644	3.72101e-10	Young	-820	Promoter	93_PromF3	RNF2		1	0	0	0
971	18	cg24972087	77387841	CTDP1	-6.52403	3.77232e-10	Young	-51959	Intergenic_upstream	21_ReprPC5					0	0
972	22	cg13067816	24402088	GSTTP2	-6.52009	3.85813e-10	Young	-189	Promoter	36_EnhWk3					0	0
973	22	cg00792688	43793802	MPPED1	-6.51826	3.89836e-10	Young	-14217	Intergenic_upstream	21_ReprPC5					0	0
974	5	cg06711175	55543927	ANKRD55	-6.51802	3.9039e-10	Young	-14742	Intergenic_upstream	31_Acet6					0	0
976	10	cg26271970	88025555	GRID1	-6.51613	3.94616e-10	Young	100694	Intron	47_EnhA6					0	0
977	5	cg16339915	134785391	TIFAB	-6.51541	3.96225e-10	Young	2697	Exon	21_ReprPC5					0	0
978	19	cg23878206	50431425	IL4I1	-6.51448	3.98325e-10	Young	1562	fiveUTR	97_PromF7					0	0
979	2	cg05363871	11638870	E2F6	-6.51391	3.99628e-10	Young	-32568	Intergenic_upstream	91_PromF1	BMI1	EED	1	1	0	0
983	4	cg04006143	140217312	NDUFC1	-6.50811	4.13049e-10	Young	6392	Intron	92_PromF2	BMI1		1	0	0	0
984	16	cg03901431	85517684	GSE1	-6.5081	4.13051e-10	Young	-127344	Intergenic_upstream	71_TxWk2					0	0
985	17	cg17319889	48683678	CACNA1G	-6.50646	4.16944e-10	Young	45249	threeUTR	23_ReprPC7					0	0
988	21	cg14386999	44906672	LINC00313	-6.50232	4.26864e-10	Young	-8569	Promoter	23_ReprPC7					0	0
989	11	cg25371036	94500749	AMOTL1	-6.50066	4.3092e-10	Young	-759	Promoter	42_EnhA1					0	0
990	16	cg09899215	75150799	LDHD	-6.499	4.35007e-10	Young	-130	Promoter	95_PromF5; 91_PromF1	RNF2		1	0	0	0
993	4	cg00741986	2748332	TNIP2	-6.49257	4.51196e-10	Young	9770	Intron	83_TxEx4	BMI1	EED	1	1	0	0
994	11	cg25406518	61102165	DDB1	-6.49184	4.53077e-10	Young	7881	fiveUTR	91_PromF1	RNF2	EED	1	1	0	0
998	14	cg13785779	23887330	MYH7	-6.48714	4.65317e-10	Young	17539	Intron	23_ReprPC7					0	0
1003	8	cg14837598	21916635	DMTN	-6.48116	4.81379e-10	Young	5554	Intron	91_PromF1					0	0
1008	6	cg18688062	31146471	PSORS1C3	-6.47008	5.12607e-10	Young	-796	Promoter	51_EnhA10					0	0
1010	12	cg16785344	120703817	PXN	-6.46766	5.19686e-10	Young	-243	Promoter	92_PromF2		EED	0	1	0	0
1014	16	cg04313338	55735794	SLC6A2	-6.45568	5.56181e-10	Young	46252	Exon	86_DNase1					0	0
1019	14	cg07258507	23842125	IL25	-6.44857	5.78996e-10	Young	107	fiveUTR	22_ReprPC6					0	0
1021	11	cg04695027	65793986	CATSPER1	-6.44698	5.84211e-10	Young	1	fiveUTR	28_Acet3					0	0
1022	8	cg00820056	144265337	LY6H	-6.44662	5.85419e-10	Young	-23284	Intergenic_upstream	21_ReprPC5					0	0
1024	5	cg01119875	159737324	CCNJL	-6.43984	6.08276e-10	Young	29274	Intron	89_BivProm3					0	0
1027	1	cg07139440	151030981	CDC42SE1	-6.43005	6.42843e-10	Young	1143	Intron	93_PromF3	BMI1	EED,SUZ12	1	2	0	1
1028	19	cg14366490	17571825	NXNL1	-6.42964	6.44354e-10	Young	-101	Promoter	22_ReprPC6					0	0
1029	20	cg22298487	62174758	SRMS	-6.42911	6.46268e-10	Young	4098	Exon	40_EnhWk7					0	0
1033	6	cg15657588	32075763	TNXB	-6.42485	6.61989e-10	Young	1387	Intron	90_BivProm4					0	0
1036	15	cg10085741	74487890	STRA6	-6.42272	6.70005e-10	Young	14155	threeUTR	71_TxWk2					0	0
1037	1	cg10391102	3206316	PRDM16	-6.42186	6.73276e-10	Young	220574	Intron	23_ReprPC7					0	0
1040	6	cg00377681	37102603	PIM1	-6.41778	6.88941e-10	Young	-35318	Intergenic_upstream	42_EnhA1					0	0
1042	17	cg16671079	74868561	MGAT5B	-6.41147	7.13857e-10	Young	3763	Intron	45_EnhA4					0	0
1043	14	cg24058132	88459866	GALC	-6.41063	7.17262e-10	Young	142	fiveUTR	93_PromF3	RNF2	EED	1	1	0	0
1044	4	cg10512376	101440278	EMCN	-6.4092	7.23046e-10	Young	-1029	Promoter	61_EnhA20					0	0
1047	11	cg04999352	63304614	PLAAT4	-6.40599	7.36223e-10	Young	341	Promoter	92_PromF2					0	0
1049	9	cg25020204	136500234	DBH	-6.40484	7.41035e-10	Young	-1250	Promoter	89_BivProm3					0	0
1051	10	cg09758680	574553	DIP2C	-6.39885	7.66413e-10	Young	161054	Intron	74_Tx3					0	0
1053	8	cg00729699	21918075	DMTN	-6.39745	7.725e-10	Young	6994	Intron	91_PromF1		EZH2	0	1	0	0
1055	5	cg18725599	149590502	SLC6A7	-6.39602	7.78735e-10	Young	20982	threeUTR	60_EnhA19					0	0
1056	3	cg04357717	102156072	ZPLD1	-6.39484	7.83906e-10	Young	337984	Intron	20_ReprPC4					0	0
1057	1	cg11804721	153752529	SLC27A3	-6.39443	7.85698e-10	Young	4761	threeUTR	66_TxEnh5					0	0
1058	22	cg26373518	31518942	INPP5J	-6.39348	7.89941e-10	Young	14981	fiveUTR	95_PromF5					0	0
1060	17	cg06163904	78964779	CHMP6	-6.39329	7.90793e-10	Young	-861	Promoter	48_EnhA7					0	0
1061	6	cg24159636	18043467	KIF13A	-6.3921	7.96082e-10	Young	-55613	Intergenic_upstream	42_EnhA1		EED	0	1	0	0
1063	8	cg14755852	23386014	SLC25A37	-6.39109	8.00632e-10	Young	-348	Promoter	93_PromF3		EED	0	1	0	0
1067	16	cg23813257	3115286	IL32	-6.38876	8.11149e-10	Young	-27	Promoter	92_PromF2	RNF2	EED	1	1	0	0
1068	20	cg04071118	37555933	FAM83D	-6.3886	8.11916e-10	Young	978	Promoter	96_PromF6					0	0
1070	1	cg24402070	17046932	ESPNP	-6.38663	8.20925e-10	Young	-280	Promoter	23_ReprPC7					0	0
1071	1	cg07312601	19583887	MRTO4	-6.3864	8.21984e-10	Young	5812	Intron	80_TxEx1					0	0
1075	16	cg08236479	78005126	VAT1L	-6.37747	8.64287e-10	Young	182643	Intron	60_EnhA19					0	0
1076	17	cg00639656	27050360	RPL23A	-6.37736	8.6479e-10	Young	3360	Intron	83_TxEx4					0	0
1080	22	cg05007163	39266069	CBX6	-6.37369	8.8281e-10	Young	2188	threeUTR	83_TxEx4					0	0
1082	1	cg27446185	117753965	VTCN1	-6.37081	8.97189e-10	Young	-384	Promoter	53_EnhA12					0	0
1086	3	cg20516712	127270269	TPRA1	-6.36468	9.2855e-10	Young	29011	Intergenic_downstream	22_ReprPC6					0	0
1087	3	cg02047661	51976883	PARP3	-6.36441	9.29957e-10	Young	522	Promoter	92_PromF2					0	0
1089	3	cg03534410	12801112	TMEM40	-6.36267	9.39091e-10	Young	9843	Intron	32_Acet7					0	0
1090	2	cg15160524	218771426	TNS1	-6.36262	9.39349e-10	Young	37369	Intron	35_EnhWk2					0	0
1092	7	cg06239726	50517434	FIGNL1	-6.36147	9.45419e-10	Young	653	Promoter	96_PromF6					0	0
1093	12	cg07267600	2750053	CACNA1C	-6.36035	9.51345e-10	Young	587637	Intron	42_EnhA1					0	0
1095	17	cg26695387	21189768	MAP2K3	-6.35848	9.61386e-10	Young	1800	Intron	93_PromF3					0	0
1096	12	cg15778232	7081145	EMG1	-6.35689	9.69954e-10	Young	1201	Intron	97_PromF7					0	0
1099	6	cg11942910	167738425	TTLL2	-6.35481	9.8135e-10	Young	-149	Promoter	9_HET2					0	0
1101	11	cg19323289	19463903	NAV2	-6.3528	9.92446e-10	Young	91632	Intron	45_EnhA4	BMI1,RNF2	EED,EZH2	2	2	1	1
1103	17	cg12533496	26859931	FOXN1	-6.35174	9.98378e-10	Young	26653	Intron	53_EnhA12					0	0
1104	5	cg14600885	150040280	MYOZ3	-6.35018	1.00712e-09	Young	-122	Promoter	36_EnhWk3					0	0
1105	1	cg23207412	53638985	CPT2	-6.34967	1.00999e-09	Young	-23116	Intergenic_upstream	32_Acet7					0	0
1106	14	cg26182406	105491309	CDCA4	-6.34866	1.0157e-09	Young	-3884	Promoter	44_EnhA3		EED	0	1	0	0
1107	16	cg19464252	30675233	FBRS	-6.34687	1.02597e-09	Young	3990	Intron	65_TxEnh4					0	0
1109	12	cg19848940	112250795	MAPKAPK5-AS1	-6.3464	1.02866e-09	Young	28915	Intergenic_downstream	79_Tx8					0	0
1113	16	cg27409771	10711296	EMP2	-6.34207	1.05387e-09	Young	-36757	Intergenic_upstream	91_PromF1		EED	0	1	0	0
1114	1	cg19261426	228560439	OBSCN	-6.34207	1.05388e-09	Young	164608	Exon	35_EnhWk2	RNF2	EED	1	1	0	0
1115	4	cg21505886	1724428	TACC3	-6.34123	1.05882e-09	Young	1211	Intron	96_PromF6					0	0
1120	1	cg17861161	3184434	PRDM16	-6.33898	1.07222e-09	Young	198692	Intron	9_HET2					0	0
1124	22	cg02478149	38219117	GALR3	-6.33335	1.10647e-09	Young	-271	Promoter	17_ReprPC1					0	0
1127	7	cg09748749	65540429	ASL	-6.33236	1.11265e-09	Young	-346	Promoter	93_PromF3					0	0
1132	3	cg07222243	9920615	CIDEC	-6.3301	1.12676e-09	Young	147204	Intron	55_EnhA14		EED	0	1	0	0
1133	3	cg25425705	123782393	KALRN	-6.32926	1.13204e-09	Young	29851	Intron	35_EnhWk2		EZH2	0	1	0	0
1134	16	cg27081230	50715529	SNX20	-6.32921	1.1324e-09	Young	-266	Promoter	49_EnhA8		EED	0	1	0	0
1136	12	cg18070593	53891718	MAP3K12	-6.32636	1.15055e-09	Young	1725	Intron	74_Tx3					0	0
1138	16	cg02244274	85426680	MIR5093	-6.32205	1.17858e-09	Young	-86750	Intergenic_upstream	29_Acet4					0	0
1139	16	cg19423311	27413904	IL21R	-6.31988	1.19292e-09	Young	421	fiveUTR	50_EnhA9		EED,EZH2	0	2	0	1
1140	11	cg26468891	48077221	PTPRJ	-6.31951	1.1954e-09	Young	75111	Intron	50_EnhA9					0	0
1142	1	cg17453456	156094519	LMNA	-6.31619	1.21768e-09	Young	42150	Intron	92_PromF2					0	0
1143	5	cg01040890	180073780	FLT4	-6.31354	1.23587e-09	Young	2843	Intron	21_ReprPC5					0	0
1144	17	cg24870391	32612675	CCL11	-6.31317	1.23837e-09	Young	-12	Promoter	23_ReprPC7					0	0
1145	15	cg14307157	101939976	PCSK6	-6.31304	1.23927e-09	Young	90210	Intron	22_ReprPC6					0	0
1147	17	cg04257841	5976451	WSCD1	-6.31115	1.2524e-09	Young	4025	Intron	21_ReprPC5					0	0
1149	2	cg16944977	29203230	TOGARAM2	-6.3082	1.27315e-09	Young	-933	Promoter	36_EnhWk3					0	0
1151	1	cg08550490	204304657	PLEKHA6	-6.30753	1.27795e-09	Young	24399	Intron	60_EnhA19					0	0
1152	20	cg01718646	62400520	ZBTB46	-6.3042	1.30189e-09	Young	36335	Intron	66_TxEnh5					0	0
1153	6	cg21271420	164527436	QKI	-6.30376	1.30502e-09	Young	691762	Intergenic_downstream	35_EnhWk2	RNF2		1	0	0	0
1154	7	cg18395623	29986771	SCRN1	-6.30151	1.32153e-09	Young	43133	Intron	66_TxEnh5					0	0
1155	1	cg04457794	206317654	CTSE	-6.29597	1.3629e-09	Young	195	Promoter	55_EnhA14		EZH2	0	1	0	0
1156	5	cg04875020	176314231	HK3	-6.29469	1.37262e-09	Young	12101	Exon	71_TxWk2					0	0
1157	15	cg27192248	65285669	SPG21	-6.29464	1.37302e-09	Young	-3419	Promoter	51_EnhA10					0	0
1158	11	cg03632278	120056948	OAF	-6.29388	1.37887e-09	Young	-24798	Intergenic_upstream	35_EnhWk2					0	0
1159	19	cg21529807	42134478	CEACAM4	-6.29355	1.38134e-09	Young	-1037	Promoter	21_ReprPC5					0	0
1160	17	cg24088250	75252179	SEPTIN9	-6.29299	1.38567e-09	Young	-25312	Intergenic_upstream	32_Acet7		SUZ12	0	1	0	0
1162	11	cg21886186	120106598	POU2F3	-6.29198	1.39346e-09	Young	-750	Promoter	53_EnhA12		EZH2	0	1	0	0
1165	10	cg26610808	102046685	BLOC1S2	-6.29142	1.3978e-09	Young	-216	Promoter	93_PromF3	RNF2		1	0	0	0
1167	17	cg09655341	79618100	PDE6G	-6.28654	1.43626e-09	Young	5506	threeUTR	21_ReprPC5					0	0
1169	4	cg10937802	26177098	RBPJ	-6.28541	1.44531e-09	Young	-144233	Intergenic_upstream	29_Acet4					0	0
1171	1	cg20324858	154529936	UBE2Q1	-6.27973	1.49171e-09	Young	1183	Intron	96_PromF6					0	0
1172	2	cg10107473	46566094	EPAS1	-6.27932	1.4951e-09	Young	41553	Intron	68_TxEnh7					0	0
1175	19	cg04391391	13904774	ZSWIM4	-6.27689	1.51536e-09	Young	-1499	Promoter	32_Acet7					0	0
1176	7	cg18325389	116450458	CAPZA2	-6.27575	1.525e-09	Young	-666	Promoter	91_PromF1		EZH2	0	1	0	0
1183	12	cg13203811	58136245	AGAP2	-6.26884	1.58462e-09	Young	-302	Promoter	49_EnhA8					0	0
1184	19	cg23080427	15783503	CYP4F12	-6.26869	1.58592e-09	Young	-325	Promoter	91_PromF1					0	0
1185	1	cg17102325	35223055	GJB5	-6.26824	1.58993e-09	Young	2407	Exon	71_TxWk2					0	0
1186	5	cg06485139	176314364	HK3	-6.2674	1.59735e-09	Young	11968	Intron	71_TxWk2					0	0
1187	1	cg22112435	46664449	POMGNT1	-6.26578	1.61177e-09	Young	21527	Intron	93_PromF3	RNF2		1	0	0	0
1188	4	cg23836737	53411703	USP46	-6.26539	1.61524e-09	Young	111055	Intergenic_downstream	86_DNase1					0	0
1189	15	cg27366007	91479184	UNC45A	-6.26426	1.62538e-09	Young	5774	Exon	93_PromF3					0	0
1190	19	cg27333886	47713807	SAE1	-6.26398	1.62789e-09	Young	79727	threeUTR	42_EnhA1					0	0
1195	11	cg14191493	62760308	SLC22A8	-6.25745	1.68793e-09	Young	6662	threeUTR	22_ReprPC6					0	0
1197	19	cg11521325	48808268	CCDC114	-6.25607	1.70084e-09	Young	15063	Intron	22_ReprPC6					0	0
1198	17	cg18760496	48347164	TMEM92	-6.25523	1.70884e-09	Young	-1602	Promoter	32_Acet7					0	0
1199	2	cg01150918	130348025	PLAC9P1	-6.25521	1.70899e-09	Young	343865	Intergenic_downstream	4_Quies2					0	0
1202	10	cg02632200	46971658	SYT15	-6.25036	1.75557e-09	Young	-1057	Promoter	17_ReprPC1	RNF2	EZH2,SUZ12	1	2	0	1
1203	3	cg20747538	137838021	DZIP1L	-6.24838	1.77486e-09	Young	-3570	Promoter	86_DNase1					0	0
1204	2	cg17783174	235950763	SH3BP4	-6.24787	1.77985e-09	Young	90135	Exon	80_TxEx1					0	0
1206	6	cg21527370	109750590	PPIL6	-6.24552	1.80319e-09	Young	11783	Intron	43_EnhA2					0	0
1207	16	cg06222397	86953019	FOXL1	-6.24248	1.83376e-09	Young	340905	Intergenic_downstream	23_ReprPC7					0	0
1208	12	cg18037834	53445199	LOC283335	-6.24248	1.83381e-09	Young	3022	Intron	42_EnhA1					0	0
1209	5	cg21874213	139229292	NRG2	-6.24244	1.83419e-09	Young	193591	Intron	89_BivProm3		EZH2	0	1	0	0
1211	2	cg19372178	242126680	ANO7	-6.23963	1.86296e-09	Young	-1243	Promoter	23_ReprPC7					0	0
1212	9	cg00876267	139588516	AGPAT2	-6.23908	1.86856e-09	Young	-6605	Promoter	91_PromF1	RNF2		1	0	0	0
1213	10	cg07491858	81165685	ZCCHC24	-6.23881	1.87141e-09	Young	39697	Intron	68_TxEnh7					0	0
1215	17	cg16358867	72306008	DNAI2	-6.23577	1.90312e-09	Young	35622	Intron	21_ReprPC5		EZH2	0	1	0	0
1217	17	cg21602160	41003272	AOC3	-6.23488	1.91246e-09	Young	71	fiveUTR	90_BivProm4					0	0
1218	22	cg21402035	38219400	GALR3	-6.23477	1.91366e-09	Young	11	fiveUTR	17_ReprPC1					0	0
1220	11	cg08128650	65426704	RELA	-6.23325	1.92976e-09	Young	3738	Intron	80_TxEx1					0	0
1221	17	cg12856708	43442340	ARHGAP27	-6.23142	1.94939e-09	Young	41108	Intergenic_downstream	60_EnhA19					0	0
1222	6	cg12765567	33918728	MIR1275	-6.2309	1.95501e-09	Young	49099	Intergenic_downstream	55_EnhA14					0	0
1223	16	cg01015871	56599188	MT4	-6.23029	1.96157e-09	Young	227	Promoter	21_ReprPC5					0	0
1224	1	cg12065799	39324622	RRAGC	-6.22847	1.98139e-09	Young	15543	Intron	93_PromF3		EED	0	1	0	0
1225	3	cg03891319	52016838	ABHD14B	-6.22627	2.00572e-09	Young	586	Promoter	93_PromF3					0	0
1226	19	cg14284824	42751128	ERF	-6.22595	2.00916e-09	Young	3752	Intergenic_downstream	83_TxEx4					0	0
1227	4	cg06970472	40910981	APBB2	-6.22566	2.01238e-09	Young	305653	Intron	44_EnhA3		EED	0	1	0	0
1230	22	cg00721193	19966373	ARVCF	-6.22359	2.03559e-09	Young	37935	Intron	82_TxEx3					0	0
1231	5	cg02196805	131409637	CSF2	-6.2221	2.05232e-09	Young	152	Exon	51_EnhA10					0	0
1232	9	cg13835114	133327530	ASS1	-6.22177	2.05615e-09	Young	7436	Intron	42_EnhA1					0	0
1233	14	ch.14.1488981R	93077342	RIN3	-6.22155	2.05861e-09	Young	97217	Intron	43_EnhA2					0	0
1236	6	cg09130091	31838613	SLC44A4	-6.21779	2.10173e-09	Young	8209	Exon	60_EnhA19					0	0
1237	5	cg13590277	150019496	SYNPO	-6.21646	2.11725e-09	Young	38854	Intron	42_EnhA1					0	0
1239	19	cg19344626	16830749	NWD1	-6.21593	2.12344e-09	Young	-38	Promoter	91_PromF1					0	0
1244	11	cg24541550	10715360	MRVI1	-6.21336	2.15378e-09	Young	174	fiveUTR	42_EnhA1					0	0
1245	7	cg09076650	73424891	ELN	-6.21298	2.15825e-09	Young	-17535	Intergenic_upstream	35_EnhWk2					0	0
1247	2	cg27509105	39740720	MAP4K3-DT	-6.21061	2.18664e-09	Young	76942	Intron	44_EnhA3	RNF2	EED	1	1	0	0
1249	3	cg18333339	112885856	BOC	-6.20893	2.20696e-09	Young	-44556	Intergenic_upstream	42_EnhA1					0	0
1254	14	cg08257009	94812770	SERPINA6	-6.20609	2.24181e-09	Young	-23082	Intergenic_upstream	86_DNase1					0	0
1255	22	cg17035591	39437295	APOBEC3G	-6.20517	2.25323e-09	Young	622	Promoter	93_PromF3		EED	0	1	0	0
1256	8	cg16284000	21638355	GFRA2	-6.20356	2.27325e-09	Young	7990	Intron	22_ReprPC6					0	0
1257	11	cg10798225	448822	PTDSS2	-6.20327	2.27697e-09	Young	-1458	Promoter	92_PromF2					0	0
1260	14	cg08172927	101927997	MIR1247	-6.1984	2.33885e-09	Young	98762	Intergenic_downstream	18_ReprPC2					0	0
1262	14	cg08108868	90920921	LINC00642	-6.1947	2.38693e-09	Young	-653	Promoter	91_PromF1					0	0
1263	1	cg12446246	208418552	PLXNA2	-6.19288	2.41091e-09	Young	-887	Promoter	95_PromF5	RNF2		1	0	0	0
1267	19	cg14934280	47494587	ARHGAP35	-6.1895	2.45621e-09	Young	72654	Intron	44_EnhA3		EED	0	1	0	0
1270	16	cg00738897	85198673	LINC02139	-6.18692	2.49132e-09	Young	27917	Intergenic_downstream	43_EnhA2					0	0
1271	16	cg03879594	85207569	LINC02139	-6.18668	2.49456e-09	Young	36813	Intergenic_downstream	42_EnhA1	RING1,RNF2		2	0	1	0
1273	12	cg12800105	121972412	KDM2B	-6.1858	2.50668e-09	Young	46507	Exon	67_TxEnh6		EED	0	1	0	0
1276	1	cg08876103	39572323	MACF1	-6.18493	2.51874e-09	Young	22484	Intron	93_PromF3					0	0
1278	1	cg00667048	2314670	MORN1	-6.18235	2.55466e-09	Young	8322	Intron	37_EnhWk4					0	0
1281	15	cg05793288	42375586	PLA2G4D	-6.17973	2.59164e-09	Young	11165	Intron	21_ReprPC5					0	0
1283	16	cg07659529	87261323	C16orf95	-6.17715	2.62867e-09	Young	89702	Intron	32_Acet7					0	0
1284	12	cg23998391	57848560	INHBE	-6.17393	2.67552e-09	Young	-536	Promoter	60_EnhA19	RNF2	EED	1	1	0	0
1285	1	cg17034109	110036417	CYB561D1	-6.17275	2.69301e-09	Young	-241	Promoter	92_PromF2					0	0
1287	17	cg20317521	79026312	BAIAP2	-6.17142	2.71271e-09	Young	17365	Intron	68_TxEnh7					0	0
1288	14	cg26034811	105208219	ADSS1	-6.17061	2.72485e-09	Young	17685	Exon	71_TxWk2					0	0
1289	19	cg04349727	51457389	KLK5	-6.16908	2.74771e-09	Young	-1045	Promoter	5_Quies3					0	0
1291	10	cg26316423	6104137	IL2RA	-6.16777	2.76755e-09	Young	195	fiveUTR	49_EnhA8		EED	0	1	0	0
1292	6	cg10626305	21801442	CASC15	-6.16444	2.81863e-09	Young	136439	Intron	60_EnhA19					0	0
1294	1	cg10117719	36181173	C1orf216	-6.16421	2.82223e-09	Young	3616	threeUTR	83_TxEx4					0	0
1297	17	cg11339839	77901129	TBC1D16	-6.16197	2.85709e-09	Young	23527	Intergenic_downstream	55_EnhA14					0	0
1298	11	cg06622994	119032584	ABCG4	-6.16101	2.87204e-09	Young	12834	threeUTR	22_ReprPC6					0	0
1301	22	cg13370427	40743980	ADSL	-6.15923	2.90022e-09	Young	1476	Intron	97_PromF7					0	0
1302	7	cg17322774	158224817	PTPRN2	-6.15913	2.90186e-09	Young	155664	Intron	55_EnhA14					0	0
1303	3	cg23320649	50604613	C3orf18	-6.15655	2.94318e-09	Young	3844	Intron	95_PromF5		EZH2,SUZ12	0	2	0	1
1304	14	cg03156547	23525003	CDH24	-6.15564	2.95787e-09	Young	1743	fiveUTR	91_PromF1					0	0
1306	1	cg22512779	1064122	LINC01342	-6.15318	2.99798e-09	Young	-8274	Promoter	55_EnhA14					0	0
1308	8	cg22845912	134059874	TG	-6.15201	3.01731e-09	Young	180669	threeUTR	67_TxEnh6					0	0
1309	5	cg22788465	131398845	IL3	-6.15181	3.02067e-09	Young	2498	threeUTR	38_EnhWk5					0	0
1312	3	cg03530962	58475833	KCTD6	-6.14782	3.08726e-09	Young	-1990	Promoter	34_EnhWk1					0	0
1313	17	cg05292376	79095236	AATK	-6.1468	3.10456e-09	Young	44635	Exon	23_ReprPC7		EZH2	0	1	0	0
1315	1	cg00251125	228395450	OBSCN-AS1	-6.1453	3.13019e-09	Young	5914	Intron	35_EnhWk2					0	0
1317	5	cg17593472	142065676	FGF1	-6.14313	3.16756e-09	Young	11958	fiveUTR	91_PromF1					0	0
1318	1	cg12667125	36181447	C1orf216	-6.14307	3.16864e-09	Young	3342	Exon	83_TxEx4					0	0
1320	6	cg26823505	35765589	CLPS	-6.14221	3.18353e-09	Young	-468	Promoter	5_Quies3					0	0
1321	1	cg18943655	32209578	ADGRB2	-6.14167	3.19309e-09	Young	20069	Intron	71_TxWk2					0	0
1323	17	cg23350580	34592075		-6.13949	3.23139e-09	Young	216027	Intron	0_GapArtf1					0	0
1326	22	cg01234420	46453808	MIRLET7BHG	-6.13449	3.32078e-09	Young	4082	Exon	92_PromF2	RNF2		1	0	0	0
1327	17	cg04124526	42435351	FAM171A2	-6.13394	3.33077e-09	Young	5883	Intron	71_TxWk2					0	0
1328	14	cg17315426	23527629	CDH24	-6.13392	3.33121e-09	Young	-882	Promoter	83_TxEx4					0	0
1334	16	cg10624445	58006124	CNGB1	-6.13087	3.38729e-09	Young	-1104	Promoter	19_ReprPC3					0	0
1336	17	cg14256699	41836026	SOST	-6.12839	3.43343e-09	Young	129	Exon	21_ReprPC5					0	0
1337	17	cg25988830	76457764	DNAH17	-6.12744	3.45123e-09	Young	115711	Exon	23_ReprPC7		SUZ12	0	1	0	0
1338	1	cg11194994	160175974	PEA15	-6.1266	3.4672e-09	Young	849	Exon	93_PromF3					0	0
1341	16	cg03142002	85476529	MIR5093	-6.12461	3.50498e-09	Young	-136598	Intergenic_upstream	71_TxWk2					0	0
1342	17	cg27470213	76967695	LGALS3BP	-6.12371	3.52238e-09	Young	8365	Exon	42_EnhA1					0	0
1345	5	cg04216235	172738061	STC2	-6.12261	3.54347e-09	Young	16663	Intergenic_downstream	32_Acet7					0	0
1347	1	cg27069753	22303571	CELA3B	-6.11961	3.60192e-09	Young	153	Exon	23_ReprPC7					0	0
1350	2	cg26149739	60737387	BCL11A	-6.11674	3.65885e-09	Young	43245	Intron	74_Tx3					0	0
1355	11	cg05655457	58127944	OR5B17	-6.11292	3.7358e-09	Young	-1402	Promoter	28_Acet3					0	0
1356	17	cg23643343	1280152	YWHAE	-6.11285	3.73735e-09	Young	23403	Intron	63_TxEnh2					0	0
1361	17	cg18502099	77833495	CBX4	-6.11072	3.7809e-09	Young	-20282	Intergenic_upstream	22_ReprPC6					0	0
1364	12	cg00029284	111731203	CUX2	-6.1079	3.83947e-09	Young	259375	Intron	22_ReprPC6					0	0
1365	6	cg15219685	111580120	MFSD4B	-6.10654	3.86803e-09	Young	-361	Promoter	93_PromF3					0	0
1367	5	cg24711224	176561865	NSD1	-6.10639	3.87122e-09	Young	1785	Intron	93_PromF3		EZH2	0	1	0	0
1369	16	cg07855319	69123283	HAS3	-6.10407	3.92043e-09	Young	-16183	Intergenic_upstream	91_PromF1	RNF2		1	0	0	0
1371	20	cg10237088	30794611	PLAGL2	-6.1013	3.98007e-09	Young	934	Promoter	96_PromF6					0	0
1373	8	cg03485669	13016635	DLC1	-6.09957	4.01778e-09	Young	355793	Intron	44_EnhA3					0	0
1374	8	cg20988565	106334333	ZFPM2	-6.09882	4.03424e-09	Young	3186	Intron	90_BivProm4	RNF2		1	0	0	0
1376	11	cg12672540	2423328	TSSC4	-6.09634	4.0891e-09	Young	1610	Intron	83_TxEx4					0	0
1380	10	cg27438128	43951555	ZNF487	-6.09355	4.15165e-09	Young	18981	Intron	93_PromF3		EED	0	1	0	0
1381	19	cg20249566	16830739	NWD1	-6.09319	4.15965e-09	Young	-48	Promoter	91_PromF1					0	0
1390	1	cg16290275	208042910	CD34	-6.08425	4.36694e-09	Young	20926	Intergenic_downstream	92_PromF2					0	0
1391	1	cg24155190	201476619	CSRP1	-6.08303	4.39589e-09	Young	-233	Promoter	93_PromF3	RNF2	EZH2,SUZ12	1	2	0	1
1394	17	cg08816988	76893060	TIMP2	-6.08135	4.43623e-09	Young	28411	Intron	35_EnhWk2					0	0
1399	22	cg07219769	38071455	LGALS1	-6.07548	4.57992e-09	Young	-157	Promoter	92_PromF2					0	0
1400	6	cg11324712	166365124	LINC00473	-6.07487	4.59504e-09	Young	36402	Intron	71_TxWk2					0	0
1408	5	cg05901447	176811016	SLC34A1	-6.06793	4.77158e-09	Young	-415	Promoter	21_ReprPC5					0	0
1410	22	cg27131176	46450114	MIRLET7BHG	-6.06619	4.8168e-09	Young	388	Promoter	98_TSS1		EED	0	1	0	0
1411	11	cg05817709	63304098	PLAAT4	-6.06519	4.84292e-09	Young	-174	Promoter	92_PromF2					0	0
1412	1	cg24741666	3038707	PRDM16	-6.06506	4.84645e-09	Young	52965	Intron	23_ReprPC7					0	0
1414	6	cg24697648	32188317	NOTCH4	-6.06443	4.86306e-09	Young	3526	Exon	23_ReprPC7					0	0
1418	2	cg11014740	129079223	HS6ST1	-6.06039	4.97073e-09	Young	-3052	Promoter	92_PromF2					0	0
1421	3	cg21787567	126291441		-6.05744	5.05078e-09	Young	36034	fiveUTR	20_ReprPC4					0	0
1422	2	cg16909579	220424259	OBSL1	-6.05742	5.05128e-09	Young	12008	Intron	71_TxWk2					0	0
1423	19	cg06599169	17973311	RPL18A	-6.0573	5.05452e-09	Young	2624	Intron	65_TxEnh4					0	0
1426	7	cg18990588	175713	FAM20C	-6.05647	5.07732e-09	Young	-17255	Intergenic_upstream	37_EnhWk4					0	0
1427	3	cg14671809	55558213	ERC2	-6.05622	5.08427e-09	Young	944177	Intron	53_EnhA12					0	0
1428	3	cg22354646	58550723	FAM107A	-6.05481	5.12325e-09	Young	62613	threeUTR	32_Acet7					0	0
1431	1	cg11790699	32192936	ADGRB2	-6.05098	5.2307e-09	Young	36711	threeUTR	71_TxWk2					0	0
1432	3	cg13180098	129246923	RHO	-6.05064	5.24012e-09	Young	-558	Promoter	28_Acet3					0	0
1435	22	cg10649156	39688157	SNORD43	-6.0485	5.30133e-09	Young	26961	Intergenic_downstream	91_PromF1					0	0
1436	1	cg05809481	156696467	ISG20L2	-6.04824	5.30872e-09	Young	1743	Intron	96_PromF6					0	0
1437	3	cg04816013	123987591	KALRN	-6.04699	5.34482e-09	Young	174063	Exon	23_ReprPC7					0	0
1438	17	cg16950726	7317514	NLGN2	-6.04667	5.35396e-09	Young	6012	Intron	71_TxWk2					0	0
1443	11	cg23495995	65311181	LTBP3	-6.04428	5.42383e-09	Young	14517	Intron	66_TxEnh5					0	0
1445	7	cg26475742	150551373	AOC1	-6.04285	5.46591e-09	Young	25304	Intron	21_ReprPC5					0	0
1446	15	cg01652927	74229811	LOXL1	-6.04002	5.55015e-09	Young	11022	Intron	74_Tx3					0	0
1447	7	cg18529010	29271780	CHN2	-6.03914	5.57658e-09	Young	85580	Intron	58_EnhA17					0	0
1448	11	cg21518947	67222648	CABP4	-6.03905	5.57943e-09	Young	2762	Intron	23_ReprPC7					0	0
1450	1	cg12677330	47674509	TAL1	-6.0377	5.62024e-09	Young	15260	Intergenic_downstream	89_BivProm3		SUZ12	0	1	0	0
1454	6	cg16604233	33128923	COL11A2	-6.03383	5.73889e-09	Young	16746	Intergenic_downstream	91_PromF1					0	0
1455	11	cg10833685	123132564	CLMP	-6.0337	5.74311e-09	Young	-66557	Intergenic_upstream	91_PromF1		EED	0	1	0	0
1457	1	cg14893161	205819251	PM20D1	-6.03162	5.80788e-09	Young	24	fiveUTR	99_TSS2					0	0
1459	11	cg16709353	68856817	TPCN2	-6.02942	5.87737e-09	Young	40467	threeUTR	69_TxEnh8					0	0
1461	11	cg10985970	130316050	ADAMTS15	-6.0281	5.91957e-09	Young	-2819	Promoter	25_ReprPC9					0	0
1463	6	cg01526854	41900498	BYSL	-6.02562	5.9992e-09	Young	11533	threeUTR	80_TxEx1					0	0
1464	11	cg09188763	8285614	LMO1	-6.02497	6.02031e-09	Young	4567	Intron	88_BivProm2					0	0
1465	11	cg12731838	7914544	LOC283299	-6.02389	6.05563e-09	Young	12957	Intron	86_DNase1					0	0
1466	11	cg01132064	46382562	DGKZ	-6.02378	6.05904e-09	Young	28107	Intron	50_EnhA9					0	0
1468	11	cg12082129	117102463	PCSK7	-6.02267	6.09547e-09	Young	347	Promoter	93_PromF3					0	0
1471	1	cg23909633	207070539	IL24	-6.01844	6.23617e-09	Young	-248	Promoter	31_Acet6					0	0
1473	12	cg06899799	56650233	ANKRD52	-6.01763	6.26356e-09	Young	1909	Intron	83_TxEx4					0	0
1475	9	cg01305539	124328327	DAB2IP	-6.01755	6.26634e-09	Young	-1072	Promoter	36_EnhWk3					0	0
1477	10	cg14096855	5541823	CALML5	-6.01597	6.31978e-09	Young	-290	Promoter	33_Acet8					0	0
1478	3	cg16782084	133777381	SLCO2A1	-6.01579	6.32606e-09	Young	-28461	Intergenic_upstream	55_EnhA14					0	0
1480	1	cg16572957	2799354	TTC34	-6.01558	6.33321e-09	Young	-93124	Intergenic_upstream	9_HET2					0	0
1483	1	cg18222590	204290972	PLEKHA6	-6.00986	6.53161e-09	Young	38084	Intron	32_Acet7					0	0
1484	11	cg08924321	35663067	TRIM44	-6.0089	6.56533e-09	Young	-21286	Intergenic_upstream	43_EnhA2					0	0
1485	1	cg09113505	246955186	LINC01341	-6.00645	6.6527e-09	Young	15871	Intron	22_ReprPC6					0	0
1486	2	cg08123256	11074083	KCNF1	-6.0032	6.77015e-09	Young	22021	Intergenic_downstream	29_Acet4					0	0
1491	17	cg11992940	34094454	MMP28	-5.99714	6.99433e-09	Young	28185	Intron	23_ReprPC7					0	0
1493	17	cg19442493	77375519	RBFOX3	-5.99602	7.03688e-09	Young	136710	Intron	21_ReprPC5		EZH2	0	1	0	0
1496	20	cg00636737	62695569	TCEA2	-5.9954	7.06042e-09	Young	7394	Intron	96_PromF6					0	0
1497	13	cg19050940	76445108	LMO7DN	-5.99423	7.10485e-09	Young	-65	Promoter	90_BivProm4					0	0
1498	1	cg11314684	244006288	AKT3	-5.99336	7.13805e-09	Young	295	Promoter	44_EnhA3					0	0
1501	12	cg01182683	52586635	KRT80	-5.99159	7.20623e-09	Young	-852	Promoter	32_Acet7					0	0
1503	10	cg15256053	71634316	COL13A1	-5.99128	7.21827e-09	Young	72672	Intron	46_EnhA5					0	0
1504	19	cg27299588	5286082	PTPRS	-5.99091	7.23264e-09	Young	54731	Exon	82_TxEx3					0	0
1507	5	cg05265596	169695565	LCP2	-5.98788	7.35154e-09	Young	29256	Intron	49_EnhA8					0	0
1512	14	cg03519879	74227499	ELMSAN1	-5.98564	7.44057e-09	Young	26396	Intron	93_PromF3					0	0
1513	7	cg16810343	75898970	SRRM3	-5.98557	7.44351e-09	Young	67754	threeUTR	18_ReprPC2					0	0
1517	17	cg10986043	37820495	TCAP	-5.98245	7.56922e-09	Young	-1104	Promoter	91_PromF1					0	0
1518	7	cg20062492	55248572	EGFR	-5.9818	7.59587e-09	Young	161847	Exon	66_TxEnh5					0	0
1519	12	cg13657970	123333035	HIP1R	-5.98002	7.66879e-09	Young	13740	Exon	66_TxEnh5					0	0
1524	3	cg15606914	129262026	H1-8	-5.97613	7.83066e-09	Young	-31	Promoter	23_ReprPC7					0	0
1527	23	cg14942312	129519061	GPR119	-5.96833	8.16497e-09	Young	449	Exon	24_ReprPC8					0	0
1531	16	cg01960979	1611342	IFT140	-5.9661	8.26339e-09	Young	50766	Intron	67_TxEnh6					0	0
1535	2	cg10363926	109921282	SH3RF3	-5.96468	8.32662e-09	Young	175285	Intron	74_Tx3					0	0
1536	1	cg04896437	202076492	GPR37L1	-5.96323	8.39163e-09	Young	-15537	Intergenic_upstream	55_EnhA14					0	0
1539	16	cg03523538	29820460	BOLA2	-5.95872	8.59659e-09	Young	385166	threeUTR	83_TxEx4					0	0
1540	10	cg06825166	98119079	OPALIN	-5.95842	8.61065e-09	Young	12	fiveUTR	47_EnhA6					0	0
1542	17	cg14699839	74458485	AANAT	-5.95635	8.7065e-09	Young	9052	fiveUTR	23_ReprPC7					0	0
1543	1	cg23078123	68577796	GNG12-AS1	-5.95615	8.71595e-09	Young	279825	Intron	86_DNase1					0	0
1545	1	cg26368228	171770825	EEF1AKNMT	-5.95447	8.79468e-09	Young	20065	Intergenic_downstream	91_PromF1					0	0
1546	11	cg23200506	116694171	APOA4	-5.95417	8.80869e-09	Young	-161	Promoter	55_EnhA14					0	0
1547	6	cg23654219	31127527	TCF19	-5.95378	8.8273e-09	Young	1224	Intron	92_PromF2					0	0
1556	1	cg11952714	99126623	SNX7	-5.94742	9.13263e-09	Young	-612	Promoter	95_PromF5					0	0
1557	3	cg08690412	9240454	SRGAP3	-5.94562	9.22125e-09	Young	50914	Intron	47_EnhA6					0	0
1558	17	cg24185397	25659609	WSB1	-5.94435	9.28378e-09	Young	38503	Intergenic_downstream	93_PromF3	RNF2	EED	1	1	0	0
1560	17	cg20339692	28886062	TBC1D29P	-5.94379	9.31196e-09	Young	20	fiveUTR	33_Acet8					0	0
1561	5	cg13724550	142001033	FGF1	-5.94141	9.43086e-09	Young	76601	Intron	45_EnhA4					0	0
1565	18	cg13608166	77157986	NFATC1	-5.93809	9.59986e-09	Young	2214	Intron	89_BivProm3	RNF2	EZH2,SUZ12	1	2	0	1
1566	14	cg14120984	104627874	KIF26A	-5.93786	9.6114e-09	Young	22814	Intron	23_ReprPC7					0	0
1568	14	cg01022345	101317819	MEG3	-5.93767	9.62145e-09	Young	25374	Exon	74_Tx3					0	0
1569	6	cg00695799	149803087	ZC3H12D	-5.93665	9.67385e-09	Young	3060	Intron	92_PromF2					0	0
1572	1	cg18669381	16539088	ARHGEF19	-5.93474	9.77318e-09	Young	15	fiveUTR	60_EnhA19					0	0
1573	3	cg18578578	50262245	GNAI2	-5.93418	9.80238e-09	Young	-1478	Promoter	21_ReprPC5					0	0
1574	17	cg20842396	75614984	LOC100507351	-5.93346	9.84016e-09	Young	71962	Intergenic_downstream	48_EnhA7					0	0
1578	14	cg14977938	104190829	ZFYVE21	-5.92907	1.00734e-08	Young	8748	Intron	68_TxEnh7					0	0
1580	15	cg26836204	74506668	STRA6	-5.926	1.02399e-08	Young	-4623	Promoter	60_EnhA19					0	0
1582	11	cg14519515	67033594	GRK2	-5.92546	1.02697e-08	Young	-311	Promoter	92_PromF2					0	0
1586	2	cg15398497	26787764	FAM166C	-5.92055	1.05419e-08	Young	2283	Intron	18_ReprPC2					0	0
1587	10	cg17283083	71151990	HK1	-5.92041	1.05499e-08	Young	122234	Exon	65_TxEnh4					0	0
1588	1	cg20449726	15276987	KAZN	-5.91991	1.05781e-08	Young	351774	Intron	68_TxEnh7					0	0
1589	2	cg14597586	239046879	KLHL30	-5.91934	1.061e-08	Young	-484	Promoter	35_EnhWk2					0	0
1590	9	cg14257429	116570319	ZNF618	-5.91923	1.06167e-08	Young	-68243	Intergenic_upstream	43_EnhA2					0	0
1591	9	cg01605984	136216154	RPL7A	-5.91807	1.06823e-08	Young	1085	Intron	83_TxEx4					0	0
1592	22	cg05279387	21321253	AIFM3	-5.91782	1.06968e-08	Young	1835	Intron	89_BivProm3					0	0
1594	11	cg00757070	118827082	UPK2	-5.91502	1.08575e-08	Young	74	Exon	23_ReprPC7					0	0
1595	4	cg26210267	668877	MYL5	-5.91316	1.09654e-08	Young	1508	Exon	93_PromF3					0	0
1599	2	cg22575540	27505625	TRIM54	-5.91044	1.11258e-08	Young	328	Exon	88_BivProm2		SUZ12	0	1	0	0
1601	17	cg15139254	72829938	TMEM104	-5.90938	1.11883e-08	Young	57316	Intron	35_EnhWk2					0	0
1606	12	cg21370074	54942934	PDE1B	-5.90718	1.13201e-08	Young	-243	Promoter	87_BivProm1		EZH2	0	1	0	0
1607	14	cg10195687	74926396	MIR4709	-5.90445	1.14859e-08	Young	20511	Intergenic_downstream	53_EnhA12					0	0
1608	16	cg26808293	3072207	TNFRSF12A	-5.90375	1.15288e-08	Young	1894	threeUTR	92_PromF2	RNF2		1	0	0	0
1615	16	cg07829693	85775278	C16orf74	-5.89796	1.18893e-08	Young	9410	Exon	71_TxWk2					0	0
1618	15	cg25744476	93129807	LINC00930	-5.89772	1.19048e-08	Young	-14315	Intergenic_upstream	23_ReprPC7					0	0
1621	16	cg08310088	28081556	GSG1L	-5.89587	1.20224e-08	Young	-6727	Promoter	23_ReprPC7					0	0
1623	17	cg12197142	73629245	RECQL5	-5.89516	1.2068e-08	Young	34023	Intron	92_PromF2					0	0
1626	16	cg02803141	85244771	LINC00311	-5.8943	1.21231e-08	Young	-71792	Intergenic_upstream	32_Acet7					0	0
1627	2	cg09112476	232580215	MIR1244-2	-5.89293	1.22116e-08	Young	2192	Intergenic_downstream	91_PromF1					0	0
1628	20	cg19791606	19869398	RIN2	-5.8929	1.22139e-08	Young	2233	Intron	42_EnhA1					0	0
1629	1	cg05190718	116310712	CASQ2	-5.89283	1.22184e-08	Young	713	Promoter	36_EnhWk3					0	0
1630	1	cg26543539	156907349	ARHGEF11	-5.89251	1.2239e-08	Young	107812	Intron	82_TxEx3					0	0
1631	19	cg10498798	35843186	FFAR1	-5.8904	1.2377e-08	Young	741	Exon	23_ReprPC7					0	0
1633	22	cg00062437	23728539	CES5AP1	-5.88964	1.2427e-08	Young	-4227	Promoter	91_PromF1					0	0
1634	3	cg27329908	38671866	SCN5A	-5.88929	1.245e-08	Young	19297	Exon	23_ReprPC7					0	0
1637	17	cg17028259	1540171	SCARF1	-5.88707	1.25976e-08	Young	8911	Intron	71_TxWk2					0	0
1639	16	cg02450164	66493033	BEAN1	-5.88674	1.26203e-08	Young	31833	Intron	21_ReprPC5					0	0
1640	1	cg00095214	38272200	YRDC	-5.88376	1.28211e-08	Young	1664	Intron	75_Tx4					0	0
1647	19	cg08585489	35782865	MAG	-5.87664	1.33149e-08	Young	-123	Promoter	23_ReprPC7					0	0
1653	20	cg04522915	646942	SRXN1	-5.87197	1.36489e-08	Young	9880	Intron	21_ReprPC5					0	0
1654	15	cg16100244	93121689	LINC00930	-5.87148	1.36841e-08	Young	-6197	Exon	22_ReprPC6					0	0
1655	11	cg23629775	120433032	GRIK4	-5.8714	1.36899e-08	Young	50564	Intron	18_ReprPC2					0	0
1656	6	cg27042983	44063147	MRPL14	-5.871	1.37194e-08	Young	32043	Intergenic_downstream	55_EnhA14					0	0
1657	6	cg03731828	33129106	COL11A2	-5.87061	1.37479e-08	Young	16564	Intergenic_downstream	42_EnhA1		EZH2	0	1	0	0
1658	18	cg26914205	77865873	ADNP2	-5.87006	1.37878e-08	Young	-1041	Promoter	57_EnhA16					0	0
1661	4	cg11010122	100868318	DNAJB14	-5.86918	1.38525e-08	Young	-435	Promoter	93_PromF3		EED	0	1	0	0
1663	6	cg04772644	33165428	RXRB	-5.86763	1.39664e-08	Young	3201	Intron	83_TxEx4	RNF2		1	0	0	0
1664	16	cg05063895	2073518	SLC9A3R2	-5.86412	1.42284e-08	Young	-3351	Promoter	93_PromF3		EED	0	1	0	0
1665	1	cg05308819	155959156	ARHGEF2	-5.86411	1.42294e-08	Young	707	fiveUTR	92_PromF2					0	0
1669	1	cg01241450	3110867	PRDM16	-5.86133	1.44405e-08	Young	125125	Intron	23_ReprPC7		EZH2	0	1	0	0
1671	1	cg18169095	201353512	LAD1	-5.85872	1.46412e-08	Young	15156	threeUTR	32_Acet7					0	0
1677	22	cg05114959	50148372		-5.85382	1.50259e-08	Young	25585	Intergenic_downstream	23_ReprPC7					0	0
1678	9	cg13619074	857563	DMRT1	-5.85356	1.50463e-08	Young	15873	Intron	20_ReprPC4					0	0
1680	1	cg09076010	18022847	ARHGEF10L	-5.85257	1.51254e-08	Young	156517	Intron	60_EnhA19					0	0
1683	17	cg20998539	62208374	ERN1	-5.85012	1.53226e-08	Young	-872	Promoter	92_PromF2					0	0
1684	22	cg26394940	46449461	PRR34	-5.84871	1.54377e-08	Young	562	Promoter	99_TSS2					0	0
1688	19	cg19357849	8071093	ELAVL1	-5.84502	1.5741e-08	Young	-565	Promoter	93_PromF3					0	0
1691	6	cg11787828	97345624	NDUFAF4	-5.84409	1.58193e-08	Young	142	Exon	94_PromF4	RING1,RNF2	EED	2	1	1	0
1695	20	cg09552402	62282821	STMN3	-5.84178	1.60136e-08	Young	2141	Intron	88_BivProm2					0	0
1699	17	cg18345635	80186080	SLC16A3	-5.83904	1.62461e-08	Young	-201	Promoter	92_PromF2		EED,EZH2	0	2	0	1
1701	1	cg10949430	6496243	ESPN	-5.83754	1.63759e-08	Young	11395	Intron	21_ReprPC5					0	0
1703	17	cg13180252	18151277	FLII	-5.83633	1.6481e-08	Young	10952	Exon	65_TxEnh4					0	0
1705	2	cg00090431	241853101	MAB21L4	-5.83552	1.65511e-08	Young	-17529	Intergenic_upstream	32_Acet7					0	0
1707	2	cg00602811	145278564	ZEB2	-5.83433	1.66556e-08	Young	-606	Promoter	90_BivProm4					0	0
1710	8	cg22038738	42064673	PLAT	-5.8317	1.68884e-08	Young	520	Promoter	95_PromF5		SUZ12	0	1	0	0
1713	11	cg10001186	94882829	ENDOD1	-5.82968	1.70688e-08	Young	59855	Intergenic_downstream	42_EnhA1					0	0
1714	3	cg21756208	134146405	MIR4788	-5.82843	1.71823e-08	Young	-10263	Intergenic_upstream	45_EnhA4					0	0
1716	1	cg17983307	201181402	IGFN1	-5.82699	1.7313e-08	Young	21449	Exon	21_ReprPC5					0	0
1718	12	cg00792107	133181600	LRCOL1	-5.82645	1.73621e-08	Young	5436	Intron	17_ReprPC1		EZH2	0	1	0	0
1721	12	cg26099158	89646052	DUSP6	-5.8236	1.76251e-08	Young	100243	Intergenic_downstream	51_EnhA10					0	0
1722	4	cg01787559	3450770	HGFAC	-5.82084	1.78835e-08	Young	7044	Intron	23_ReprPC7					0	0
1724	9	cg01185470	134157096	FAM78A	-5.82026	1.79384e-08	Young	-5190	Promoter	17_ReprPC1					0	0
1725	12	cg22908581	6898975	CD4	-5.81955	1.8005e-08	Young	337	Promoter	92_PromF2		EZH2	0	1	0	0
1727	13	cg22004422	113740730	MCF2L	-5.81916	1.80426e-08	Young	117916	Intron	71_TxWk2					0	0
1728	3	cg25249068	133118940	BFSP2	-5.8184	1.81144e-08	Young	150	Exon	22_ReprPC6					0	0
1729	6	cg16431787	1082220	LINC01622	-5.81635	1.83115e-08	Young	19346	Intron	46_EnhA5		EZH2	0	1	0	0
1730	16	cg01839639	202542	HBZ	-5.8151	1.84327e-08	Young	-311	Promoter	17_ReprPC1					0	0
1731	9	cg14255824	71795999	TJP2	-5.81386	1.85532e-08	Young	59819	Intron	44_EnhA3; 45_EnhA4	RNF2		1	0	0	0
1732	11	cg08679180	73034459	ARHGEF17	-5.81335	1.86031e-08	Young	14796	Intron	42_EnhA1					0	0
1733	11	cg04321396	65480401	KAT5	-5.81265	1.86717e-08	Young	928	fiveUTR	96_PromF6					0	0
1734	7	cg14175438	121036729	FAM3C	-5.81074	1.88603e-08	Young	-307	Promoter	93_PromF3		EED	0	1	0	0
1736	19	cg06745001	49471563	GYS1	-5.80806	1.91276e-08	Young	25046	threeUTR	83_TxEx4					0	0
1737	19	cg21372914	7828144	CLEC4M	-5.80779	1.91549e-08	Young	109	fiveUTR	48_EnhA7					0	0
1738	10	cg04369919	76859383	DUSP13	-5.80774	1.916e-08	Young	9586	Intron	23_ReprPC7					0	0
1739	17	cg04879235	42018862	PPY	-5.80668	1.92677e-08	Young	970	Exon	22_ReprPC6					0	0
1740	12	cg07677157	66050928	HMGA2	-5.80623	1.93127e-08	Young	-166509	Intergenic_upstream	45_EnhA4	RNF2		1	0	0	0
1743	8	cg22441882	20040654	SLC18A1	-5.804	1.95412e-08	Young	62	fiveUTR	89_BivProm3					0	0
1744	9	cg11873854	139642875	LCN10	-5.80229	1.97175e-08	Young	104	Exon	23_ReprPC7					0	0
1748	3	cg11387368	195491945	MUC4	-5.79797	2.01705e-08	Young	46898	Exon	23_ReprPC7					0	0
1755	1	cg26221105	223914343	CAPN2	-5.79435	2.05575e-08	Young	25048	Intron	92_PromF2					0	0
1757	12	cg10207745	13529963	LINC01559	-5.79407	2.05877e-08	Young	-284	Promoter	55_EnhA14					0	0
1758	14	cg17345741	69472652	ACTN1-AS1	-5.79396	2.05997e-08	Young	26253	Intergenic_downstream	32_Acet7					0	0
1760	11	cg12738765	56345354	OR8U8	-5.79283	2.07219e-08	Young	202254	Intron	3_Quies1					0	0
1761	5	cg25332357	180238296	MGAT1	-5.79243	2.07658e-08	Young	4244	Intron	93_PromF3		EED	0	1	0	0
1763	19	cg17145190	13197029	NFIX	-5.79134	2.08851e-08	Young	90445	Intron	35_EnhWk2					0	0
1765	17	cg10924293	16836322	TNFRSF13B	-5.78971	2.10638e-08	Young	39079	Intron	22_ReprPC6					0	0
1766	11	cg01511567	57103631	SSRP1	-5.78938	2.11004e-08	Young	-280	Promoter	93_PromF3					0	0
1768	17	cg05188959	77174625	RBFOX3	-5.7882	2.12315e-08	Young	337604	Intron	21_ReprPC5		EZH2	0	1	0	0
1769	9	cg00157228	138682403	KCNT1	-5.7879	2.12648e-08	Young	88372	Intron	22_ReprPC6					0	0
1771	15	cg01019874	93588328	RGMA	-5.78645	2.14272e-08	Young	44114	Exon	66_TxEnh5					0	0
1773	1	cg23665568	85745053	LOC646626	-5.78577	2.15046e-08	Young	3012	Intron	42_EnhA1	RNF2		1	0	0	0
1774	11	cg12723492	126572385	KIRREL3	-5.78568	2.15144e-08	Young	298380	Intron	47_EnhA6					0	0
1776	14	cg01983373	101196130	DLK1	-5.78549	2.15353e-08	Young	2928	Intron	89_BivProm3					0	0
1777	9	cg00695112	71862747	TJP2	-5.78497	2.15943e-08	Young	126567	Intron	82_TxEx3					0	0
1778	16	cg05964640	84390897	ATP2C2	-5.78444	2.16544e-08	Young	-11236	Intergenic_upstream	91_PromF1					0	0
1779	15	cg13480902	101661529	CHSY1	-5.78397	2.17084e-08	Young	66736	Intergenic_downstream	32_Acet7					0	0
1781	7	cg00464046	134854551	CYREN	-5.78075	2.2078e-08	Young	1026	Intron	93_PromF3					0	0
1782	17	cg01620309	42856469	ADAM11	-5.77974	2.21955e-08	Young	19901	Intron	91_PromF1	RNF2		1	0	0	0
1784	1	cg02385474	233394797	PCNX2	-5.77955	2.22166e-08	Young	36661	Exon	81_TxEx2					0	0
1785	14	cg21207436	74815316	VRTN	-5.77897	2.2285e-08	Young	150	fiveUTR	60_EnhA19					0	0
1786	15	cg10586317	73979250	CD276	-5.77871	2.23156e-08	Young	2628	Intron	42_EnhA1					0	0
1787	9	cg13790576	139640661	LCN10	-5.77817	2.23784e-08	Young	2318	Intron	38_EnhWk5					0	0
1788	15	cg19433091	43426498	TMEM62	-5.7777	2.24337e-08	Young	776	fiveUTR	93_PromF3		EED,EZH2,SUZ12	0	3	0	1
1789	1	cg11425788	60136100	FGGY	-5.77726	2.24855e-08	Young	373475	Intron	60_EnhA19					0	0
1793	14	cg15963913	104196003	ZFYVE21	-5.77501	2.27524e-08	Young	13922	Intron	65_TxEnh4					0	0
1794	12	cg24506604	52579502	KRT80	-5.7743	2.28363e-08	Young	6281	fiveUTR	32_Acet7					0	0
1795	19	cg13771219	49176322	SEC1P	-5.77224	2.30851e-08	Young	35026	Intron	23_ReprPC7					0	0
1798	13	cg10929628	112169571	TEX29	-5.77126	2.32032e-08	Young	196557	Intergenic_downstream	89_BivProm3					0	0
1800	1	cg17803965	32281812	SPOCD1	-5.77073	2.32683e-08	Young	-232	Promoter	86_DNase1	RING1,RNF2	EED,SUZ12	2	2	1	1
1801	17	cg07169660	41467212	LINC00910	-5.77059	2.32846e-08	Young	-946	Promoter	51_EnhA10					0	0
1802	14	cg00851830	100201016	EML1	-5.77043	2.33044e-08	Young	-3052	Promoter	35_EnhWk2					0	0
1807	1	cg15500259	1002068	RNF223	-5.76686	2.37447e-08	Young	7619	Intergenic_downstream	89_BivProm3					0	0
1808	5	cg01142811	96144364	ERAP1	-5.76408	2.40919e-08	Young	5483	Intron	93_PromF3		EED	0	1	0	0
1809	13	cg06811800	114312105	ATP4B	-5.76371	2.41382e-08	Young	407	Promoter	23_ReprPC7					0	0
1811	16	cg04411841	58033649	ZNF319	-5.76039	2.45614e-08	Young	112	fiveUTR	93_PromF3					0	0
1812	13	cg02216780	46497736	ZC3H13	-5.76023	2.45826e-08	Young	44427	Intergenic_downstream	23_ReprPC7					0	0
1814	11	cg07464423	2869473	KCNQ1	-5.75909	2.4729e-08	Young	403252	threeUTR	23_ReprPC7					0	0
1816	19	cg03172991	13105728	NFIX	-5.75779	2.48978e-08	Young	-855	Promoter	92_PromF2	RNF2	EZH2,SUZ12	1	2	0	1
1819	12	cg06700226	5198019	KCNA5	-5.75674	2.50346e-08	Young	44935	Intergenic_downstream	31_Acet6					0	0
1822	11	cg07101980	77780019	NDUFC2-KCTD14	-5.75585	2.51509e-08	Young	11245	threeUTR	82_TxEx3					0	0
1823	17	cg20279493	42059996	PYY	-5.75581	2.5157e-08	Young	21840	Intron	17_ReprPC1					0	0
1824	16	cg03788090	233062	HBQ1	-5.75497	2.52672e-08	Young	2730	Intergenic_downstream	71_TxWk2					0	0
1825	17	cg18264284	63102478	RGS9	-5.75455	2.53224e-08	Young	-30977	Intergenic_upstream	42_EnhA1					0	0
1828	1	cg20607293	147112703	BCL9	-5.75292	2.55393e-08	Young	29326	Intergenic_downstream	86_DNase1					0	0
1832	16	cg09636661	69743901	NQO1	-5.75217	2.56404e-08	Young	16631	threeUTR	79_Tx8					0	0
1835	6	cg24196784	33866987	LINC01016	-5.75167	2.57064e-08	Young	-2303	Exon	22_ReprPC6					0	0
1840	17	cg10597359	16946995	MPRIP	-5.74853	2.6132e-08	Young	921	Promoter	93_PromF3					0	0
1842	1	cg21524899	225662606	ENAH	-5.74758	2.62617e-08	Young	40493	Intergenic_downstream	91_PromF1					0	0
1843	8	cg00661018	145769086	ARHGAP39	-5.74694	2.635e-08	Young	142107	Intron	71_TxWk2					0	0
1844	2	cg14214353	24235568	MFSD2B	-5.7465	2.641e-08	Young	2615	Intron	29_Acet4					0	0
1853	13	cg04089887	112574288	SOX1	-5.73808	2.7596e-08	Young	-147624	Intergenic_upstream	9_HET2					0	0
1854	6	cg17501210	166970252	RPS6KA2	-5.73803	2.76036e-08	Young	305518	Intron	44_EnhA3					0	0
1856	16	cg27244120	70610434	SF3B3	-5.73737	2.76989e-08	Young	52743	threeUTR	44_EnhA3		EED	0	1	0	0
1859	16	cg16404903	1982283	MSRB1	-5.73688	2.77697e-08	Young	11011	Intron	89_BivProm3					0	0
1860	8	cg22483449	22241331	SLC39A14	-5.73633	2.78494e-08	Young	16569	Intron	42_EnhA1					0	0
1861	21	cg11829416	44589030	CRYAA	-5.73618	2.78711e-08	Young	-110	Promoter	22_ReprPC6					0	0
1862	17	cg00314994	77919684	TBC1D16	-5.73535	2.79928e-08	Young	89972	Intron	66_TxEnh5		SUZ12	0	1	0	0
1865	10	cg03628800	129702726	PTPRE	-5.73354	2.82576e-08	Young	-2598	Promoter	55_EnhA14					0	0
1869	2	cg22253945	105858489	GPR45	-5.7296	2.88444e-08	Young	289	Exon	33_Acet8					0	0
1870	4	cg07465899	696400	PCGF3	-5.72909	2.89212e-08	Young	-3172	Promoter	57_EnhA16; 23_ReprPC7					0	0
1872	19	cg19211619	5913923	CAPS	-5.72813	2.90651e-08	Young	-270	Promoter	35_EnhWk2					0	0
1874	16	cg05915866	73090838	ZFHX3	-5.72713	2.92179e-08	Young	1695	Intron	90_BivProm4	RNF2	EZH2	1	1	0	0
1875	9	cg14582957	124517757	DAB2IP	-5.72696	2.92431e-08	Young	188358	Intron	35_EnhWk2					0	0
1876	22	cg13269407	46450107	MIRLET7BHG	-5.72687	2.92569e-08	Young	381	Promoter	98_TSS1		EED	0	1	0	0
1877	11	cg08138505	67118746	LOC100130987	-5.72637	2.93325e-08	Young	33436	threeUTR	50_EnhA9		EED	0	1	0	0
1884	17	cg23887396	26699551	SARM1	-5.72263	2.99097e-08	Young	14864	Intron	95_PromF5		EZH2,SUZ12	0	2	0	1
1885	21	cg05156137	35898975	RCAN1	-5.72188	3.00267e-08	Young	88406	Exon	93_PromF3					0	0
1889	15	cg02471940	62535343	C2CD4B	-5.71928	3.04365e-08	Young	-77862	Exon	22_ReprPC6					0	0
1893	16	cg01127059	3022847	PAQR4	-5.7161	3.0944e-08	Young	3505	threeUTR	66_TxEnh5					0	0
1895	6	cg09577986	33867227	LINC01016	-5.71494	3.11302e-08	Young	-2543	Promoter	22_ReprPC6					0	0
1896	1	cg16817426	45807214	TOE1	-5.71363	3.1344e-08	Young	1872	Exon	97_PromF7					0	0
1902	2	cg25218351	27505446	TRIM54	-5.70926	3.2063e-08	Young	149	fiveUTR	90_BivProm4		SUZ12	0	1	0	0
1904	5	cg00227093	149979838	SYNPO	-5.7085	3.21909e-08	Young	-804	Promoter	91_PromF1					0	0
1905	5	cg25553916	177558755	RMND5B	-5.70678	3.24801e-08	Young	727	Promoter	93_PromF3	BMI1	SUZ12	1	1	0	0
1906	1	cg00121374	3392638	ARHGEF16	-5.70658	3.25124e-08	Young	21491	Intron	66_TxEnh5					0	0
1908	20	cg14003143	42194975	SGK2	-5.7045	3.28657e-08	Young	26184	Exon	47_EnhA6					0	0
1912	21	cg06958537	40176950	ETS2	-5.70247	3.32138e-08	Young	-281	Promoter	92_PromF2		EED,EZH2,SUZ12	0	3	0	1
1913	1	cg09451092	159869223	CFAP45	-5.70142	3.33954e-08	Young	682	Promoter	5_Quies3					0	0
1914	5	cg26645237	157733288	CLINT1	-5.70073	3.3516e-08	Young	-447106	Intergenic_upstream	37_EnhWk4					0	0
1916	17	cg13049862	1384170	MYO1C	-5.69913	3.3796e-08	Young	11830	Exon	65_TxEnh4					0	0
1917	12	cg07217499	2416339	CACNA1C	-5.69879	3.38558e-08	Young	253923	Intron	60_EnhA19					0	0
1918	22	cg11037979	50101968	C22orf34	-5.69826	3.39478e-08	Young	-50779	Intergenic_upstream	15_HET8					0	0
1921	3	cg24323726	111314186	CD96	-5.69557	3.44253e-08	Young	53260	Intron	51_EnhA10					0	0
1922	16	cg00448560	49525727	ZNF423	-5.69505	3.45178e-08	Young	366102	Intron	91_PromF1					0	0
1923	21	cg13637731	45749343	CFAP410	-5.69394	3.47185e-08	Young	9941	threeUTR	66_TxEnh5					0	0
1926	19	cg27022827	3728751	TJP3	-5.69291	3.49045e-08	Young	20416	Intron	33_Acet8					0	0
1927	1	cg11933267	20466132	PLA2G2F	-5.69256	3.49662e-08	Young	309	Promoter	33_Acet8					0	0
1929	8	cg03183540	134931756	ST3GAL1	-5.69163	3.51368e-08	Young	-347573	Intergenic_upstream	46_EnhA5					0	0
1931	17	cg24457403	39770337	JUP	-5.68905	3.56096e-08	Young	157776	Intron	22_ReprPC6					0	0
1933	16	cg10151162	333104	LUC7L	-5.68763	3.5873e-08	Young	52461	fiveUTR	89_BivProm3					0	0
1934	7	cg04873577	121006948	FAM3C	-5.68694	3.60012e-08	Young	29473	Intron	75_Tx4					0	0
1937	6	cg02835756	41442369	FOXP4	-5.68436	3.6485e-08	Young	-71795	Intergenic_upstream	21_ReprPC5					0	0
1939	19	cg02406092	39876337	PAF1	-5.68297	3.67489e-08	Young	5497	threeUTR	82_TxEx3					0	0
1940	21	cg26403416	43771339	TFF2	-5.68258	3.68233e-08	Young	-132	Promoter	23_ReprPC7					0	0
1941	6	cg09594210	149353857	UST	-5.68218	3.68986e-08	Young	285586	Intron	44_EnhA3	BMI1	EED	1	1	0	0
1942	4	cg13726191	15940033	FGFBP1	-5.67982	3.7353e-08	Young	329	fiveUTR	53_EnhA12					0	0
1943	13	cg15868692	111005573	COL4A2	-5.67939	3.74361e-08	Young	45942	Intron	74_Tx3					0	0
1944	22	cg21268578	38029478	GGA1	-5.67922	3.74699e-08	Young	24997	threeUTR	92_PromF2	BMI1	EED	1	1	0	0
1947	6	cg02408532	29556369	GABBR1	-5.67707	3.7888e-08	Young	39635	Exon	20_ReprPC4					0	0
1948	21	cg12470092	37948808	CLDN14	-5.67688	3.79252e-08	Young	58	fiveUTR	23_ReprPC7					0	0
1949	11	cg09518195	68134211	LRP5	-5.67673	3.79555e-08	Young	54103	Intron	76_Tx5					0	0
1950	1	cg16389407	244376620	C1orf100	-5.67587	3.81252e-08	Young	-139317	Intergenic_upstream	30_Acet5					0	0
1953	22	cg16134515	18066242	SLC25A18	-5.67446	3.84033e-08	Young	23059	Exon	71_TxWk2					0	0
1955	19	cg12163871	47207843	PRKD2	-5.67254	3.87868e-08	Young	12540	Exon	86_DNase1					0	0
1956	13	cg12339531	113650822	MCF2L	-5.67224	3.8847e-08	Young	28008	Intron	55_EnhA14					0	0
[truncated: 2 more rows]

## Sheet: Middle
Rank	CHR	CpG	bp	Gene	T	P	EWASAgeGroup	distanceToTSS	main_Categories	stackHMM	PRC1_TFs	PRC2_TFs	PRC1_count	PRC2_count	PRC1	PRC2
1	6	cg16867657	11044877	ELOVL2	100.315	0	Middle	886	Promoter	87_BivProm1					0	0
2	15	cg04875128	31775895	OTUD7A	71.4089	0	Middle	386888	Exon	99_TSS2		EZH2,SUZ12	0	2	0	1
3	2	cg22454769	106015767	FHL2	70.0253	0	Middle	39462	Exon	95_PromF5	RING1,RNF2		2	0	1	0
4	2	cg06639320	106015739	FHL2	63.4071	0	Middle	39490	Exon	95_PromF5	RING1,RNF2		2	0	1	0
5	5	cg23500537	140419819	PCDHB1	58.6343	0	Middle	-11160	Intergenic_upstream	99_TSS2					0	0
7	7	cg08097417	130419133	KLF14	57.7986	0	Middle	-246	Promoter	87_BivProm1	RNF2	EZH2,SUZ12	1	2	0	1
9	20	cg07547549	44658225	SLC12A5	57.3242	0	Middle	7896	Intron	88_BivProm2		EED,EZH2	0	2	0	1
10	1	cg24466241	53308908	ZYG11A	56.6617	0	Middle	725	Promoter	87_BivProm1	RNF2	EZH2,SUZ12	1	2	0	1
11	6	cg21572722	11044894	ELOVL2-AS1	55.8301	0	Middle	903	Promoter	87_BivProm1					0	0
15	19	cg17110586	36454623	LRFN3	52.4597	0	Middle	26601	Intergenic_downstream	86_DNase1		EED	0	1	0	0
16	1	cg06784991	53308768	ZYG11A	52.4548	0	Middle	585	Promoter	87_BivProm1	RNF2	EED,EZH2,SUZ12	1	3	0	1
17	9	cg13649056	136474626	DBH	52.3419	0	Middle	-26859	Intergenic_upstream	88_BivProm2		EZH2	0	1	0	0
19	4	cg11970349	8582287	GPR78	50.9133	0	Middle	323	fiveUTR	88_BivProm2	RNF2	EED,EZH2	1	2	0	1
22	6	cg22736354	18122719	NHLRC1	50.0603	0	Middle	131	Exon	95_PromF5	RNF2		1	0	0	0
23	19	cg14556683	15342982	EPHX3	49.6566	0	Middle	875	Exon	88_BivProm2	RNF2	EZH2	1	1	0	0
25	17	cg11071401	48637194	CACNA1G-AS1	49.0812	0	Middle	2274	Intron	87_BivProm1		EZH2	0	1	0	0
26	14	cg03032497	61108227	SIX1	48.9648	0	Middle	7928	Intergenic_downstream	88_BivProm2	RNF2	EZH2,SUZ12	1	2	0	1
27	7	cg07955995	130419159	KLF14	48.9511	0	Middle	-272	Promoter	87_BivProm1	RNF2	EZH2,SUZ12	1	2	0	1
28	4	cg02650266	147558239	POU4F2	48.8992	0	Middle	-1805	Promoter	88_BivProm2		EZH2,SUZ12	0	2	0	1
30	6	cg06493994	25652602	SCGN	47.9877	0	Middle	173	fiveUTR	88_BivProm2		EED,EZH2	0	2	0	1
32	10	cg11705975	120354248	PRLHR	47.7957	0	Middle	911	Exon	88_BivProm2		EZH2	0	1	0	0
33	11	cg04940570	12696758	TEAD1	47.4941	0	Middle	789	Promoter	98_TSS1		EZH2	0	1	0	0
35	7	cg00094518	130418549	KLF14	47.2646	0	Middle	338	Exon	87_BivProm1		EZH2,SUZ12	0	2	0	1
36	8	cg16419235	57360613	PENK	47.1626	0	Middle	-1332	Promoter	88_BivProm2		EZH2	0	1	0	0
39	1	cg04400972	117665053	TRIM45	46.9017	0	Middle	-643	Promoter	93_PromF3	RNF2	EZH2,SUZ12	1	2	0	1
55	14	cg21845957	103988428	CKB	45.5135	0	Middle	767	Exon	95_PromF5		EZH2	0	1	0	0
57	6	cg23746497	105388668	LIN28B-AS1	45.4571	0	Middle	-266	Promoter	87_BivProm1	RNF2	EZH2,SUZ12	1	2	0	1
58	5	cg13954457	167956819	FBLL1	45.4526	0	Middle	237	Exon	87_BivProm1	RNF2	EZH2,SUZ12	1	2	0	1
62	19	cg05213896	50393653	IL4I1	45.248	0	Middle	39334	Exon	87_BivProm1	RNF2	EED,EZH2	1	2	0	1
63	3	cg09401099	156534380	LINC00886	45.2363	0	Middle	470	Promoter	95_PromF5		EZH2,SUZ12	0	2	0	1
66	6	cg17885226	105388731	LIN28B-AS1	45.04	0	Middle	-329	Promoter	87_BivProm1	RNF2	EZH2,SUZ12	1	2	0	1
67	17	cg00439658	72848669	GRIN2C	45.0298	0	Middle	7337	threeUTR	89_BivProm3	RNF2	EZH2	1	1	0	0
68	11	cg23091758	9025767	NRIP3	44.9739	0	Middle	-172	Promoter	87_BivProm1		EZH2,SUZ12	0	2	0	1
70	15	cg16717122	51973920	SCG3	44.6868	0	Middle	370	fiveUTR	87_BivProm1	RNF2		1	0	0	0
71	7	cg22282410	158380884	PTPRN2	44.5877	0	Middle	-403	Promoter	87_BivProm1		EZH2,SUZ12	0	2	0	1
79	12	cg00748589	11653486	LINC01252	44.1627	0	Middle	-47478	Intergenic_upstream	87_BivProm1		EZH2,SUZ12	0	2	0	1
86	4	cg07963234	5894923	CRMP1	43.8096	0	Middle	-139	Promoter	86_DNase1		EZH2	0	1	0	0
87	20	cg10320659	62959262	LINC00266-1	43.7884	0	Middle	37525	Intergenic_downstream	99_TSS2		EZH2	0	1	0	0
96	3	cg00481951	187387650	SST	43.1464	0	Middle	550	Promoter	89_BivProm3		EED,EZH2	0	2	0	1
97	19	cg00515457	35396203	LINC00904	42.9858	0	Middle	-6356	Promoter	88_BivProm2		EZH2,SUZ12	0	2	0	1
103	6	cg03738025	105388694	LIN28B-AS1	42.6718	0	Middle	-292	Promoter	87_BivProm1	RNF2	EZH2,SUZ12	1	2	0	1
104	4	cg23995914	10459228	ZNF518B	42.6004	0	Middle	-196	Promoter	95_PromF5		EZH2	0	1	0	0
109	8	cg05736768	105479248	DPYS	42.2972	0	Middle	28	fiveUTR	88_BivProm2		EZH2	0	1	0	0
112	13	cg18236477	26043066	ATP8A2	42.2564	0	Middle	96857	Intron	87_BivProm1		EZH2,SUZ12	0	2	0	1
113	8	cg18267374	24771273	NEFM	42.204	0	Middle	0	fiveUTR	87_BivProm1		EZH2	0	1	0	0
117	1	cg06335143	53308654	ZYG11A	42.0897	0	Middle	471	Promoter	87_BivProm1	RNF2	EED,EZH2,SUZ12	1	3	0	1
121	1	cg13806070	39957390	BMP8A	41.9692	0	Middle	72	fiveUTR	99_TSS2		EZH2	0	1	0	0
125	12	cg25778262	69327449	CPM	41.7903	0	Middle	29570	Intron	87_BivProm1	RNF2	EZH2,SUZ12	1	2	0	1
129	13	cg07920503	25745406	AMER2	41.6217	0	Middle	898	Exon	87_BivProm1		EZH2,SUZ12	0	2	0	1
134	19	cg07544187	19651235	CILP2	41.4059	0	Middle	2161	Exon	86_DNase1		EZH2	0	1	0	0
138	8	cg07502389	24771259	NEFM	41.2338	0	Middle	-14	threeUTR	87_BivProm1		EZH2	0	1	0	0
139	1	cg19560758	8086721	ERRFI1	41.1866	0	Middle	-328	Promoter	95_PromF5	RNF2		1	0	0	0
145	17	cg14328457	37381475	STAC2	40.9697	0	Middle	564	Promoter	87_BivProm1	RNF2	EZH2,SUZ12	1	2	0	1
148	3	cg03607117	53080440	SFMBT1	40.8082	0	Middle	-351	Promoter	95_PromF5		EZH2	0	1	0	0
153	2	cg11176990	39187533	ARHGEF33	40.4531	0	Middle	41029	Exon	99_TSS2	RNF2	EZH2,SUZ12	1	2	0	1
162	3	cg11084334	9594264	LHFPL4	40.3734	0	Middle	1221	Exon	88_BivProm2		EED,EZH2,SUZ12	0	3	0	1
169	17	cg07365960	72848535	GRIN2C	40.2562	0	Middle	7471	threeUTR	88_BivProm2	RNF2	EZH2	1	1	0	0
173	14	cg16038120	29235196	FOXG1	40.1639	0	Middle	-1081	Promoter	87_BivProm1	RNF2	EZH2,SUZ12	1	2	0	1
174	2	cg21117668	242498349	BOK-AS1	40.0878	0	Middle	208	fiveUTR	95_PromF5		EZH2,SUZ12	0	2	0	1
181	5	cg00059225	151304357	GLRA1	39.8688	0	Middle	39	fiveUTR	86_DNase1		EED,EZH2	0	2	0	1
186	19	cg26890189	47951302	SLC8A2	39.7929	0	Middle	24004	Exon	88_BivProm2	RNF2	EZH2	1	1	0	0
187	1	cg08231710	1566687	MMP23B	39.7874	0	Middle	-872	Promoter	88_BivProm2		EZH2	0	1	0	0
189	19	cg07060551	51198381	SHANK1	39.7171	0	Middle	21813	Intron	89_BivProm3					0	0
198	20	cg11667020	21378045	NKX2-4	39.5585	9.77746e-308	Middle	1	fiveUTR	88_BivProm2		EZH2,SUZ12	0	2	0	1
205	1	cg01281911	47882686	FOXE3	39.384	2.61946e-305	Middle	942	Exon	89_BivProm3	RNF2	EZH2,SUZ12	1	2	0	1
208	8	cg18898125	24770381	NEFM	39.3439	9.44336e-305	Middle	-892	Promoter	88_BivProm2					0	0
209	16	cg07336350	54322127	IRX3	39.3381	1.13797e-304	Middle	-1750	Promoter	17_ReprPC1	RNF2	EZH2,SUZ12	1	2	0	1
213	14	cg25078444	29235193	FOXG1	39.2134	6.10552e-303	Middle	-1084	Promoter	87_BivProm1	RNF2	EZH2,SUZ12	1	2	0	1
214	1	cg20591472	110008990	SYPL2	39.2106	6.67984e-303	Middle	-110	Promoter	87_BivProm1	RNF2	EZH2,SUZ12	1	2	0	1
221	13	cg15466862	112722333	SOX1	38.9852	8.75466e-300	Middle	420	Exon	88_BivProm2		EZH2,SUZ12	0	2	0	1
223	8	cg23208513	101118377	RGS22	38.8688	3.5297e-298	Middle	-34	Promoter	87_BivProm1		EZH2,SUZ12	0	2	0	1
230	7	cg04084157	100809049	VGF	38.7262	3.23791e-296	Middle	-197	Promoter	87_BivProm1	RING1,RNF2	EZH2	2	1	1	0
236	16	cg06279276	67184164	B3GNT9	38.7017	7.03041e-296	Middle	737	threeUTR	87_BivProm1		EZH2	0	1	0	0
237	8	cg17694795	67874366	TCF24	38.6827	1.28324e-295	Middle	458	Promoter	87_BivProm1		EZH2,SUZ12	0	2	0	1
241	8	cg00384539	70983567	PRDM14	38.6004	1.73385e-294	Middle	-6	Promoter	88_BivProm2		EZH2	0	1	0	0
245	14	cg22392276	103988476	CKB	38.5112	2.89517e-293	Middle	719	Exon	95_PromF5	RNF2	EZH2	1	1	0	0
252	1	cg18815943	47882314	FOXE3	38.3799	1.81064e-291	Middle	570	Exon	87_BivProm1	RNF2	EZH2,SUZ12	1	2	0	1
256	7	cg00745389	32467435	LOC100130673	38.3209	1.15993e-290	Middle	30671	Intergenic_downstream	88_BivProm2		EED,EZH2,SUZ12	0	3	0	1
266	4	cg10192893	41747895	PHOX2B	38.0463	6.39445e-287	Middle	3091	Exon	17_ReprPC1		EZH2,SUZ12	0	2	0	1
271	17	cg16477091	56833000	PPM1E	37.9837	4.53629e-286	Middle	-229	Promoter	87_BivProm1	BMI1,RNF2	EZH2	2	1	1	0
276	5	cg09017434	16179660	MARCHF11	37.9268	2.68851e-285	Middle	236	Exon	89_BivProm3		EZH2	0	1	0	0
278	8	cg06522288	77586439	ZFHX4-AS1	37.9161	3.74755e-285	Middle	9070	Intron	87_BivProm1	RNF2	EED,EZH2,SUZ12	1	3	0	1
282	10	cg13327545	22623548	SPAG6	37.8672	1.72641e-284	Middle	-10826	Intergenic_upstream	87_BivProm1	RNF2	EZH2,SUZ12	1	2	0	1
284	22	cg08362785	40814878	MRTFA	37.815	8.80868e-284	Middle	217811	Exon	65_TxEnh4					0	0
285	2	cg01158574	11809997	NTSR2	37.803	1.27824e-283	Middle	331	Exon	88_BivProm2	RNF2	EED,EZH2	1	2	0	1
288	10	cg18425434	118429648	C10orf82	37.7866	2.13259e-283	Middle	126	fiveUTR	99_TSS2					0	0
292	17	cg26307359	27332646	SEZ6	37.723	1.54583e-282	Middle	811	Promoter	89_BivProm3		EZH2,SUZ12	0	2	0	1
299	19	cg02571816	38747378	PPP1R14A	37.5207	8.32486e-280	Middle	-148	Promoter	87_BivProm1	RNF2	EED,EZH2	1	2	0	1
301	5	cg00332937	72740460	BTF3	37.4871	2.35294e-279	Middle	-53789	Intergenic_upstream	88_BivProm2	RNF2	EZH2,SUZ12	1	2	0	1
302	2	cg09295081	11810183	NTSR2	37.4854	2.48074e-279	Middle	145	Exon	89_BivProm3	RNF2	EED,EZH2	1	2	0	1
305	4	cg19766441	25657365	SLC34A2	37.4208	1.84017e-278	Middle	-70	Promoter	88_BivProm2		EZH2,SUZ12	0	2	0	1
306	1	cg00116092	217313044	ESRRG	37.4146	2.22998e-278	Middle	-1948	Promoter	89_BivProm3	RNF2	EZH2,SUZ12	1	2	0	1
307	19	cg09515953	38747355	PPP1R14A	37.4081	2.7224e-278	Middle	-125	Promoter	87_BivProm1	RNF2	EED,EZH2	1	2	0	1
308	2	cg19714279	237077920	GBX2	37.4016	3.33458e-278	Middle	-1269	Promoter	88_BivProm2		EZH2,SUZ12	0	2	0	1
311	3	cg12943155	127347978	PODXL2	37.3682	9.35678e-278	Middle	-24	Promoter	86_DNase1					0	0
312	12	cg12878812	119419696	SRRM4	37.3538	1.46433e-277	Middle	396	Exon	88_BivProm2					0	0
316	1	cg13902210	110754436	KCNC4	37.3365	2.49877e-277	Middle	1100	Exon	87_BivProm1		EZH2,SUZ12	0	2	0	1
320	18	cg03602280	11148914	PIEZO2	37.2863	1.17779e-276	Middle	-154	Promoter	87_BivProm1		EZH2,SUZ12	0	2	0	1
321	4	cg17953764	48492845	ZAR1	37.2471	3.95534e-276	Middle	536	Exon	88_BivProm2		EZH2,SUZ12	0	2	0	1
325	19	cg17861230	18343901	PDE4C	37.1979	1.80618e-275	Middle	22327	fiveUTR	88_BivProm2	RNF2	EZH2	1	1	0	0
326	13	cg02547394	112721789	SOX1	37.1603	5.74838e-275	Middle	-124	Promoter	88_BivProm2	RNF2	EZH2,SUZ12	1	2	0	1
329	9	cg21159778	117266918	WHRN	37.133	1.33662e-274	Middle	817	Exon	95_PromF5	RNF2	EZH2,SUZ12	1	2	0	1
330	21	cg15108590	44494906	CBS	37.1156	2.28122e-274	Middle	1565	Intron	87_BivProm1	RING1,RNF2	EED,EZH2	2	2	1	1
333	13	cg13917662	100548513	CLYBL	37.0772	7.45353e-274	Middle	289594	threeUTR	88_BivProm2		EZH2	0	1	0	0
335	17	cg17269633	42733600	MEIOC	37.0586	1.3186e-273	Middle	-162	Promoter	88_BivProm2	RNF2	EZH2	1	1	0	0
340	10	cg12377139	22634218	SPAG6	36.9553	3.16238e-272	Middle	-156	Promoter	88_BivProm2	RNF2	EZH2,SUZ12	1	2	0	1
343	13	cg22900415	20736075	GJA3	36.9067	1.40639e-271	Middle	-893	Promoter	88_BivProm2		EZH2,SUZ12	0	2	0	1
350	3	cg07806886	120626899	STXBP5L	36.8443	9.53532e-271	Middle	-151	Promoter	87_BivProm1					0	0
362	2	cg12848065	207507528	FAM237A	36.737	2.54952e-269	Middle	386	Promoter	88_BivProm2		EZH2	0	1	0	0
365	1	cg25410668	28241577	RPA2	36.7178	4.58086e-269	Middle	-342	Promoter	95_PromF5	RNF2	EED	1	1	0	0
366	2	cg09676860	130737664	RAB6C-AS1	36.7065	6.47088e-269	Middle	380	fiveUTR	99_TSS2		EZH2,SUZ12	0	2	0	1
371	4	cg00663077	188916709	ZFP42	36.507	2.85059e-266	Middle	-216	Promoter	26_Acet1					0	0
372	2	cg24436906	242498081	BOK-AS1	36.5052	3.01898e-266	Middle	476	Promoter	95_PromF5		EZH2	0	1	0	0
374	19	cg07640648	39993697	DLL3	36.4995	3.58333e-266	Middle	4140	Exon	91_PromF1	RNF2		1	0	0	0
377	10	cg13848598	115804578	ADRB1	36.4463	1.81532e-265	Middle	772	Exon	87_BivProm1		EZH2,SUZ12	0	2	0	1
380	8	cg00034076	85096037	RALYL	36.3931	9.13748e-265	Middle	584	fiveUTR	88_BivProm2		EZH2	0	1	0	0
382	17	cg10137837	6926742	BCL6B	36.3895	1.01976e-264	Middle	373	Promoter	87_BivProm1		EZH2	0	1	0	0
383	20	cg15529692	55840433	BMP7	36.3809	1.32426e-264	Middle	1273	Intron	88_BivProm2	RNF2	EZH2,SUZ12	1	2	0	1
384	8	cg16219603	57360586	PENK	36.3567	2.76592e-264	Middle	-1305	Promoter	88_BivProm2		EZH2	0	1	0	0
388	13	cg11354629	28366598	GSX1	36.2603	5.16444e-263	Middle	-182	Promoter	88_BivProm2		EZH2,SUZ12	0	2	0	1
391	13	cg16705627	112721950	SOX1	36.2133	2.14501e-262	Middle	37	fiveUTR	88_BivProm2	RNF2	EZH2,SUZ12	1	2	0	1
392	6	cg17380661	100912946	SIM1	36.1965	3.57031e-262	Middle	-142	Promoter	87_BivProm1	RNF2	EZH2,SUZ12	1	2	0	1
397	7	cg12534424	127992316	PRRT4	36.1352	2.28055e-261	Middle	9422	Exon	88_BivProm2	RNF2	EZH2	1	1	0	0
398	5	cg15672768	140741220	PCDHGA1	36.1277	2.86649e-261	Middle	30968	Exon	12_HET5					0	0
403	17	cg12127472	42733724	MEIOC	36.0511	2.90597e-260	Middle	-38	Promoter	88_BivProm2	RNF2	EZH2	1	1	0	0
413	17	cg12781700	42733729	MEIOC	35.9073	2.22549e-258	Middle	-33	Promoter	88_BivProm2	RNF2	EZH2	1	1	0	0
415	11	cg02973171	82443614	FAM181B	35.8887	3.89004e-258	Middle	1291	Exon	88_BivProm2	RNF2	EZH2,SUZ12	1	2	0	1
416	7	cg04528819	130418315	KLF14	35.8848	4.37321e-258	Middle	572	Exon	88_BivProm2		EZH2,SUZ12	0	2	0	1
418	5	cg13557668	135265931	FBXL21P	35.849	1.28717e-257	Middle	-75	Promoter	87_BivProm1		EED,EZH2	0	2	0	1
420	5	cg07851675	2755540	C5orf38	35.7891	7.80212e-257	Middle	3279	Intergenic_downstream	88_BivProm2	RNF2	EZH2,SUZ12	1	2	0	1
421	10	cg16541931	25463757	GPR158-AS1	35.7667	1.52679e-256	Middle	1447	Intron	95_PromF5		EZH2,SUZ12	0	2	0	1
423	12	cg08622677	3601306	PRMT8	35.7557	2.12717e-256	Middle	110791	Intron	88_BivProm2		EZH2	0	1	0	0
427	20	cg19054524	21686273	PAX1	35.7072	9.13003e-256	Middle	-23	Promoter	88_BivProm2	RNF2	EZH2,SUZ12	1	2	0	1
430	21	cg00495860	38065524	SIM2	35.6799	2.06927e-255	Middle	-6466	Promoter	88_BivProm2	RNF2	EZH2,SUZ12	1	2	0	1
431	14	cg12920180	31344444	COCH	35.6749	2.41022e-255	Middle	703	Promoter	87_BivProm1	RNF2	EZH2,SUZ12	1	2	0	1
437	6	cg21684012	100912906	SIM1	35.5466	1.12504e-253	Middle	-101	Promoter	87_BivProm1	RNF2	EZH2,SUZ12	1	2	0	1
438	12	cg16498194	130647874	FZD10	35.5463	1.13577e-253	Middle	870	Exon	88_BivProm2	RNF2	EZH2,SUZ12	1	2	0	1
444	5	cg19885761	175223646	CPLX2	35.4432	2.47774e-252	Middle	36	fiveUTR	88_BivProm2		EZH2	0	1	0	0
448	16	cg09851951	54323498	IRX3	35.4148	5.78333e-252	Middle	-3120	Promoter	88_BivProm2		EZH2,SUZ12	0	2	0	1
451	4	cg10189695	8582300	GPR78	35.3945	1.0597e-251	Middle	336	fiveUTR	88_BivProm2	RNF2	EED,EZH2	1	2	0	1
454	3	cg03900143	147111660	ZIC4	35.3772	1.77312e-251	Middle	12935	Intron	87_BivProm1	BMI1	EZH2	1	1	0	0
459	7	cg12597389	8482235	NXPH1	35.3265	8.05313e-251	Middle	8650	Intron	88_BivProm2		EZH2,SUZ12	0	2	0	1
462	17	cg25309759	34068225	RASL10B	35.284	2.85546e-250	Middle	9546	Exon	88_BivProm2	RNF2	EZH2,SUZ12	1	2	0	1
463	4	cg15957394	7941823	AFAP1	35.2815	3.07607e-250	Middle	-170	Promoter	95_PromF5		EED	0	1	0	0
466	5	cg16435923	140744155	PCDHGA1	35.2591	5.98019e-250	Middle	33903	Exon	12_HET5					0	0
469	3	cg19099050	9594382	LHFPL4	35.2079	2.74056e-249	Middle	1103	fiveUTR	88_BivProm2		EED,EZH2,SUZ12	0	3	0	1
471	10	cg23944251	25464719	GPR158-AS1	35.1674	9.1401e-249	Middle	485	Exon	88_BivProm2	RNF2	EZH2,SUZ12	1	2	0	1
476	19	cg05962092	49575664	KCNA7	35.0875	9.79381e-248	Middle	533	Exon	88_BivProm2	RNF2	EZH2,SUZ12	1	2	0	1
484	2	cg14674720	219827930	CDK5R2	35.005	1.13021e-246	Middle	3580	Intergenic_downstream	87_BivProm1		EED,EZH2	0	2	0	1
491	5	cg13650304	140745619	PCDHGA1	34.9184	1.46535e-245	Middle	35367	Exon	12_HET5					0	0
493	10	cg23016129	22634224	SPAG6	34.9052	2.16172e-245	Middle	-150	Promoter	88_BivProm2	RNF2	EZH2,SUZ12	1	2	0	1
494	20	cg12497914	2674285	EBF4	34.9049	2.18627e-245	Middle	761	Promoter	87_BivProm1		EZH2,SUZ12	0	2	0	1
497	7	cg25234732	56183885	PSPH	34.8861	3.80292e-245	Middle	204	fiveUTR	88_BivProm2					0	0
498	6	cg12744820	137814960	OLIG3	34.8824	4.24177e-245	Middle	570	Exon	88_BivProm2	RNF2	EZH2,SUZ12	1	2	0	1
501	9	cg23804481	79521093	PRUNE2	34.8607	8.06063e-245	Middle	-90	Promoter	99_TSS2	RNF2	EZH2,SUZ12	1	2	0	1
502	19	cg04865692	50831762	KCNC3	34.8563	9.1757e-245	Middle	871	Exon	88_BivProm2	RNF2	EZH2	1	1	0	0
507	14	cg16086620	93389557	CHGA	34.8246	2.3372e-244	Middle	112	fiveUTR	88_BivProm2					0	0
509	1	cg18451114	38511677	POU3F1	34.8214	2.57128e-244	Middle	772	Exon	88_BivProm2		EZH2,SUZ12	0	2	0	1
512	5	cg15168727	72599228	TMEM174	34.7921	6.0954e-244	Middle	130206	Intergenic_downstream	88_BivProm2	RNF2	EZH2,SUZ12	1	2	0	1
514	14	cg15802091	65009101	HSPA2	34.7776	9.36413e-244	Middle	1915	Exon	87_BivProm1		EZH2	0	1	0	0
526	10	cg15475851	105037349	INA	34.6297	7.27923e-242	Middle	429	Exon	87_BivProm1		EZH2,SUZ12	0	2	0	1
528	6	cg03350900	107955689	SOBP	34.6247	8.42971e-242	Middle	144372	Exon	88_BivProm2					0	0
531	1	cg08169949	28241532	RPA2	34.5907	2.2882e-241	Middle	-296	Promoter	95_PromF5	RING1,RNF2	EED	2	1	1	0
535	21	cg13588023	43187227	RIPK4	34.559	5.80049e-241	Middle	21	fiveUTR	87_BivProm1		EZH2,SUZ12	0	2	0	1
536	13	cg04047221	112723477	SOX1	34.5495	7.66991e-241	Middle	1564	threeUTR	88_BivProm2	RNF2	EZH2,SUZ12	1	2	0	1
537	22	cg00884093	46932648	CELSR1	34.5486	7.86659e-241	Middle	418	Exon	88_BivProm2		EZH2,SUZ12	0	2	0	1
542	3	cg10943458	120627085	STXBP5L	34.506	2.74669e-240	Middle	35	fiveUTR	87_BivProm1	BMI1	EZH2	1	1	0	0
548	18	cg00875989	44774054	SKOR2	34.471	7.66648e-240	Middle	1499	Exon	88_BivProm2		EZH2,SUZ12	0	2	0	1
551	7	cg24853724	28997403	TRIL	34.4535	1.27749e-239	Middle	625	Exon	87_BivProm1	RNF2	EZH2,SUZ12	1	2	0	1
555	1	cg17326555	119535693	TBX15	34.3788	1.13784e-238	Middle	-3515	Promoter	17_ReprPC1	RNF2	EZH2,SUZ12	1	2	0	1
556	5	cg26333652	2750758	IRX2	34.3757	1.24654e-238	Middle	1010	Intron	87_BivProm1		EZH2	0	1	0	0
557	17	cg26161329	56832991	PPM1E	34.3748	1.28065e-238	Middle	-238	Promoter	87_BivProm1	BMI1,RNF2	EZH2	2	1	1	0
565	19	cg13378934	47910580	MEIS3	34.3168	6.97464e-238	Middle	12204	Intron	89_BivProm3		EZH2	0	1	0	0
569	15	cg23413924	45427734	DUOX1	34.3018	1.07893e-237	Middle	5542	fiveUTR	89_BivProm3		EZH2,SUZ12	0	2	0	1
570	19	cg22557662	38747374	PPP1R14A	34.3006	1.11964e-237	Middle	-144	Promoter	87_BivProm1	RNF2	EED,EZH2	1	2	0	1
579	2	cg07640800	80529315	CTNNA2	34.2223	1.09707e-236	Middle	1116958	threeUTR	17_ReprPC1		EZH2,SUZ12	0	2	0	1
583	2	cg12757011	162281111	TBR1	34.2177	1.25734e-236	Middle	8491	threeUTR	88_BivProm2	RNF2	EZH2,SUZ12	1	2	0	1
587	15	cg04090392	83952774	BNC1	34.2003	2.08374e-236	Middle	693	Promoter	87_BivProm1	RNF2	EZH2,SUZ12	1	2	0	1
588	2	cg12206199	39187543	ARHGEF33	34.1921	2.64979e-236	Middle	41039	Exon	99_TSS2	RNF2	EZH2,SUZ12	1	2	0	1
592	15	cg08364767	40212176	GPR176	34.1631	6.16623e-236	Middle	916	Exon	95_PromF5	RNF2	EZH2	1	1	0	0
596	1	cg15007156	14925135	KAZN	34.1023	3.61663e-235	Middle	-77	Promoter	87_BivProm1		EZH2	0	1	0	0
599	13	cg22757824	110960186	COL4A2	34.0816	6.5957e-235	Middle	555	Promoter	95_PromF5	RNF2	EZH2,SUZ12	1	2	0	1
602	2	cg16832267	18060102	KCNS3	34.0768	7.59103e-235	Middle	988	Promoter	95_PromF5		EZH2	0	1	0	0
607	3	cg18252903	147072643	ZIC4	34.0233	3.58843e-234	Middle	37573	Intergenic_downstream	88_BivProm2	RNF2	EZH2,SUZ12	1	2	0	1
611	1	cg03664992	39957393	BMP8A	33.9707	1.65207e-233	Middle	75	fiveUTR	99_TSS2		EZH2	0	1	0	0
612	19	cg20119148	18344195	PDE4C	33.9661	1.88598e-233	Middle	22033	fiveUTR	88_BivProm2	RNF2	EED,EZH2	1	2	0	1
614	10	cg00824018	105037661	INA	33.9527	2.78296e-233	Middle	741	Exon	87_BivProm1		EZH2,SUZ12	0	2	0	1
624	18	cg23267759	19751335	GATA6	33.8455	6.20399e-232	Middle	1931	Exon	87_BivProm1	RNF2	EZH2,SUZ12	1	2	0	1
627	2	cg24938830	210636539	UNC80	33.8287	1.00849e-231	Middle	-178	Promoter	99_TSS2		EED,EZH2,SUZ12	0	3	0	1
629	15	cg03399905	79576060	ANKRD34C-AS1	33.8198	1.30329e-231	Middle	226	Exon	88_BivProm2		EED,EZH2,SUZ12	0	3	0	1
630	1	cg22851420	40149650	HPCAL4	33.8153	1.48584e-231	Middle	7438	Exon	88_BivProm2	RNF2	EZH2,SUZ12	1	2	0	1
632	19	cg10836101	30020886	VSTM2B	33.8052	1.98985e-231	Middle	3395	Exon	88_BivProm2	RNF2	EZH2,SUZ12	1	2	0	1
637	19	cg05923226	15121516	CCDC105	33.7295	1.77065e-230	Middle	-22	Promoter	88_BivProm2		EZH2	0	1	0	0
640	15	cg10676084	27017560	GABRB3	33.7249	2.02098e-230	Middle	167125	Exon	88_BivProm2		EZH2	0	1	0	0
644	1	cg07149609	170630734	PRRX1	33.6893	5.64634e-230	Middle	-2579	Promoter	87_BivProm1	RNF2	EZH2,SUZ12	1	2	0	1
645	5	cg04598517	1445542	SLC6A3	33.6855	6.29763e-230	Middle	0	fiveUTR	88_BivProm2		EZH2,SUZ12	0	2	0	1
648	19	cg15415136	38042418	ZNF571-AS1	33.6697	9.93511e-230	Middle	2567	fiveUTR	2_GapArtf3					0	0
649	1	cg18770350	236849966	ACTN2	33.667	1.07442e-229	Middle	196	fiveUTR	99_TSS2	RNF2	EZH2,SUZ12	1	2	0	1
651	6	cg23953820	30851051	DDR1	33.6565	1.45239e-229	Middle	357	Promoter	92_PromF2		EED	0	1	0	0
652	7	cg12348202	158381023	PTPRN2	33.6102	5.50734e-229	Middle	-542	Promoter	88_BivProm2		EZH2,SUZ12	0	2	0	1
653	18	cg27641522	53447560	TCF4	33.5952	8.49092e-229	Middle	-144372	Intron	95_PromF5	RNF2	EZH2,SUZ12	1	2	0	1
654	15	cg04140663	83315922	CPEB1	33.5902	9.78158e-229	Middle	805	fiveUTR	87_BivProm1	RING1,RNF2	EZH2,SUZ12	2	2	1	1
655	17	cg19179801	37381836	STAC2	33.5862	1.09852e-228	Middle	203	fiveUTR	87_BivProm1		EZH2,SUZ12	0	2	0	1
656	17	cg12892303	42733592	MEIOC	33.586	1.10546e-228	Middle	-170	Promoter	88_BivProm2	RNF2	EZH2	1	1	0	0
658	3	cg25645064	147096130	ZIC4	33.583	1.20344e-228	Middle	14086	Intergenic_downstream	88_BivProm2	RNF2	EZH2	1	1	0	0
659	22	cg12451153	37099549	CACNG2	33.5825	1.2227e-228	Middle	-859	Promoter	99_TSS2	RNF2	EZH2	1	1	0	0
661	5	cg02071447	151304542	GLRA1	33.5685	1.82712e-228	Middle	-145	Promoter	89_BivProm3		EZH2	0	1	0	0
664	14	cg20585530	60975912	SIX6	33.5627	2.16264e-228	Middle	-25	Promoter	88_BivProm2	RNF2	EZH2,SUZ12	1	2	0	1
670	5	cg21800232	79866368	ANKRD34B	33.5287	5.74665e-228	Middle	-64	Promoter	87_BivProm1		EED,EZH2	0	2	0	1
674	19	cg26918756	10624954	S1PR5	33.5103	9.73956e-228	Middle	3713	Exon	88_BivProm2	RNF2	EZH2,SUZ12	1	2	0	1
677	5	cg19456953	95768418	PCSK1	33.4737	2.78379e-227	Middle	566	Promoter	88_BivProm2	RNF2	EZH2,SUZ12	1	2	0	1
686	7	cg16288089	97361408	TAC1	33.3967	2.53673e-226	Middle	137	fiveUTR	88_BivProm2	RNF2	EZH2,SUZ12	1	2	0	1
687	11	cg19320476	82443592	FAM181B	33.3848	3.55984e-226	Middle	1313	Exon	88_BivProm2	RNF2	EZH2,SUZ12	1	2	0	1
689	1	cg18279094	63790044	FOXD3	33.371	5.29208e-226	Middle	1314	Exon	88_BivProm2	RNF2	EZH2,SUZ12	1	2	0	1
692	16	cg04324917	87734877	KLHDC4	33.3632	6.62041e-226	Middle	8396	threeUTR	67_TxEnh6					0	0
698	5	cg18635552	3599719	IRX1	33.3333	1.55542e-225	Middle	3551	Exon	88_BivProm2		EZH2,SUZ12	0	2	0	1
705	7	cg01287975	97361241	TAC1	33.268	1.00724e-224	Middle	-30	Promoter	87_BivProm1	RNF2	EZH2,SUZ12	1	2	0	1
706	5	cg21915313	140774426	PCDHGA1	33.2647	1.10657e-224	Middle	64174	Exon	12_HET5					0	0
707	7	cg27392792	158380886	PTPRN2	33.2636	1.14315e-224	Middle	-405	Promoter	87_BivProm1		EZH2,SUZ12	0	2	0	1
714	1	cg25104105	14925198	KAZN	33.1987	7.27967e-224	Middle	-15	Promoter	87_BivProm1		EZH2	0	1	0	0
717	4	cg01829241	8582249	GPR78	33.1947	8.168e-224	Middle	285	fiveUTR	88_BivProm2	RNF2	EED,EZH2	1	2	0	1
718	5	cg18902090	140306249	PCDHA1	33.193	8.57608e-224	Middle	140373	Intron	87_BivProm1		SUZ12	0	1	0	0
719	8	cg08483876	145910754	ARHGAP39	33.1874	1.00667e-223	Middle	439	Promoter	95_PromF5					0	0
722	9	cg05863502	140771990	CACNA1B	33.1331	4.72533e-223	Middle	-251	Promoter	88_BivProm2		EZH2	0	1	0	0
723	4	cg09112514	55096230	PDGFRA	33.1221	6.47372e-223	Middle	852410	Intron	87_BivProm1		EZH2,SUZ12	0	2	0	1
725	1	cg03422911	237205295	RYR2	33.1137	8.21782e-223	Middle	-407	Promoter	88_BivProm2					0	0
727	9	cg14620572	127215669	ADGRD2	33.11	9.12738e-223	Middle	2246	Exon	88_BivProm2	RNF2		1	0	0	0
729	18	cg05945059	56940463	RAX	33.0985	1.26618e-222	Middle	161	fiveUTR	88_BivProm2	RNF2	EZH2,SUZ12	1	2	0	1
730	7	cg26718878	96647882	DLX6-AS1	33.0912	1.55662e-222	Middle	-4505	Promoter	17_ReprPC1	RNF2	EZH2,SUZ12	1	2	0	1
742	19	cg02100819	29284511	LINC00906	33.0098	1.57897e-221	Middle	-171526	Intergenic_upstream	88_BivProm2		EZH2,SUZ12	0	2	0	1
747	12	cg27076669	69327457	CPM	32.9847	3.22226e-221	Middle	29562	Intron	87_BivProm1	RNF2	EZH2,SUZ12	1	2	0	1
750	14	cg05168491	38080446	FOXA1	32.9633	5.90487e-221	Middle	-16121	Intergenic_upstream	88_BivProm2		EZH2	0	1	0	0
754	8	cg17101296	145925708	ARHGAP39	32.9387	1.18836e-220	Middle	-14514	Intergenic_upstream	87_BivProm1		EZH2	0	1	0	0
755	3	cg07558287	127347884	PODXL2	32.9261	1.69817e-220	Middle	-118	Promoter	86_DNase1	RNF2	EZH2	1	1	0	0
757	3	cg17280346	147126703	ZIC1	32.8998	3.57537e-220	Middle	-477	Promoter	88_BivProm2		EZH2,SUZ12	0	2	0	1
760	15	cg15824707	45403733	DUOX2	32.8819	5.95255e-220	Middle	2625	Exon	18_ReprPC2		EZH2	0	1	0	0
761	11	cg26595278	32009163	RCN1	32.8817	5.98122e-220	Middle	171049	Intron	88_BivProm2	RNF2	EZH2,SUZ12	1	2	0	1
766	19	cg06713632	49576056	KCNA7	32.8578	1.17607e-219	Middle	141	fiveUTR	89_BivProm3	RNF2	EZH2,SUZ12	1	2	0	1
767	20	cg21200656	21378072	NKX2-4	32.842	1.84094e-219	Middle	-26	Promoter	88_BivProm2		EZH2,SUZ12	0	2	0	1
775	2	cg27213509	176947228	EVX2	32.7584	1.95908e-218	Middle	1461	Intron	17_ReprPC1	RNF2	EZH2,SUZ12	1	2	0	1
776	20	cg21200408	21378211	NKX2-4	32.7489	2.56422e-218	Middle	-164	Promoter	88_BivProm2		EZH2,SUZ12	0	2	0	1
777	15	cg02983424	97491433	SPATA8	32.7479	2.63127e-218	Middle	164754	Intergenic_downstream	88_BivProm2		EZH2,SUZ12	0	2	0	1
779	19	cg27052113	47951305	SLC8A2	32.7205	5.70479e-218	Middle	24001	Exon	88_BivProm2	RNF2	EZH2	1	1	0	0
780	14	cg04961582	95239464	GSC	32.7151	6.64634e-218	Middle	-2965	Promoter	88_BivProm2	RNF2	EZH2,SUZ12	1	2	0	1
782	12	cg24611446	113917737	LHX5	32.6814	1.72366e-217	Middle	-7860	Promoter	88_BivProm2	RNF2	EZH2,SUZ12	1	2	0	1
786	3	cg17321954	120626881	STXBP5L	32.6536	3.76897e-217	Middle	-169	Promoter	87_BivProm1					0	0
787	19	cg06572160	50831901	KCNC3	32.6479	4.43469e-217	Middle	732	Exon	87_BivProm1	RNF2	EZH2	1	1	0	0
790	1	cg00484358	110610995	ALX3	32.6344	6.48168e-217	Middle	2326	Intron	88_BivProm2	RNF2	EZH2,SUZ12	1	2	0	1
792	15	cg01153166	96874702	NR2F2	32.6262	8.16202e-217	Middle	5545	fiveUTR	95_PromF5	BMI1,RNF2	EZH2,SUZ12	2	2	1	1
796	12	cg27315191	33593049	SYT10	32.6096	1.30494e-216	Middle	-296	Promoter	88_BivProm2		EZH2	0	1	0	0
797	20	cg22682811	21372462	NKX2-4	32.5856	2.56415e-216	Middle	5584	Intergenic_downstream	88_BivProm2	RNF2	EZH2,SUZ12	1	2	0	1
800	2	cg11857704	3750952	ALLC	32.5803	2.97812e-216	Middle	8741	Intergenic_downstream	17_ReprPC1		EZH2	0	1	0	0
802	10	cg19912142	119494671	EMX2OS	32.5675	4.26537e-216	Middle	-190093	Intergenic_upstream	88_BivProm2	RNF2	EZH2,SUZ12	1	2	0	1
805	11	cg06329574	69634334	FGF3	32.557	5.73059e-216	Middle	-142	Promoter	18_ReprPC2		EZH2,SUZ12	0	2	0	1
810	19	cg10741153	29284353	LINC00906	32.5079	2.28063e-215	Middle	-171684	Intergenic_upstream	88_BivProm2		EZH2,SUZ12	0	2	0	1
812	11	cg18987410	124791197	HEPACAM	32.4777	5.32005e-215	Middle	15110	Exon	95_PromF5	RNF2	EZH2,SUZ12	1	2	0	1
813	10	cg24488891	25464132	GPR158-AS1	32.4621	8.23751e-215	Middle	1072	Intron	87_BivProm1		EZH2,SUZ12	0	2	0	1
817	6	cg00777627	166075755	PDE10A	32.4262	2.25987e-214	Middle	-167	Promoter	99_TSS2	RNF2	EZH2	1	1	0	0
818	14	cg10281977	105070864	TMEM179	32.4186	2.79302e-214	Middle	232	Exon	87_BivProm1		EZH2,SUZ12	0	2	0	1
819	1	cg03391684	14925524	KAZN	32.402	4.44979e-214	Middle	311	Exon	87_BivProm1	RNF2	EZH2	1	1	0	0
822	3	cg16181396	147126206	ZIC1	32.3759	9.26382e-214	Middle	-974	Promoter	88_BivProm2	RNF2	EZH2,SUZ12	1	2	0	1
824	16	cg16429499	3597151	NLRC3	32.3644	1.2755e-213	Middle	30240	Intron	66_TxEnh5					0	0
825	8	cg17783401	54790518	RGS20	32.3597	1.45622e-213	Middle	26150	Intron	87_BivProm1	RNF2	EED,EZH2,SUZ12	1	3	0	1
826	14	cg16582779	29237202	FOXG1	32.3524	1.78924e-213	Middle	924	Exon	88_BivProm2	RNF2	EZH2,SUZ12	1	2	0	1
829	9	cg01237333	113530	FOXD4	32.314	5.23362e-213	Middle	4887	Intergenic_downstream	88_BivProm2	RNF2	EZH2,SUZ12	1	2	0	1
830	2	cg10751726	132121314	RAB6D	32.3057	6.61122e-213	Middle	416	fiveUTR	7_Quies5	RNF2	EZH2,SUZ12	1	2	0	1
833	8	cg14338425	120220799	MAL2	32.2742	1.59469e-212	Middle	189	Exon	99_TSS2; 87_BivProm1		EZH2	0	1	0	0
834	12	cg16065021	127940654	LINC02393	32.2661	1.99973e-212	Middle	-425508	Intergenic_upstream	88_BivProm2		EZH2	0	1	0	0
838	7	cg14871932	44185323	GCK	32.2454	3.55989e-212	Middle	43698	Exon	87_BivProm1	RNF2	EZH2,SUZ12	1	2	0	1
842	2	cg13347071	210636748	UNC80	32.2187	7.52168e-212	Middle	31	fiveUTR	99_TSS2		EZH2,SUZ12	0	2	0	1
846	7	cg24497732	42278077	GLI3	32.1977	1.35021e-211	Middle	-1460	Promoter	95_PromF5		EZH2	0	1	0	0
849	16	cg00459119	12172834	SNX29	32.1801	2.20837e-211	Middle	102232	Intron	67_TxEnh6					0	0
851	22	cg12373771	17601381	TMEM121B	32.1611	3.74816e-211	Middle	875	Exon	87_BivProm1		EZH2	0	1	0	0
852	20	cg02898293	25061762	VSX1	32.1596	3.91048e-211	Middle	1252	Intron	17_ReprPC1		EZH2	0	1	0	0
853	3	cg04738965	147127662	ZIC1	32.1539	4.58294e-211	Middle	481	fiveUTR	88_BivProm2		EZH2,SUZ12	0	2	0	1
854	10	cg06291867	92617162	HTR7	32.1446	5.92894e-211	Middle	508	Exon	87_BivProm1	RNF2	EZH2,SUZ12	1	2	0	1
855	10	cg12610471	22634199	SPAG6	32.1436	6.0953e-211	Middle	-175	Promoter	88_BivProm2	RNF2	EZH2,SUZ12	1	2	0	1
856	2	cg19711579	182545562	NEUROD1	32.1242	1.04859e-210	Middle	-170	Promoter	88_BivProm2		EZH2,SUZ12	0	2	0	1
860	12	cg10906284	63544430	AVPR1A	32.1066	1.7101e-210	Middle	2159	Exon	87_BivProm1	RNF2	EZH2,SUZ12	1	2	0	1
866	19	cg08461949	52104632	LINC01530	32.0491	8.48647e-210	Middle	-6999	Promoter	48_EnhA7		EZH2	0	1	0	0
867	7	cg18724565	5633068	FSCN1	32.0447	9.57589e-210	Middle	632	Exon	95_PromF5	RNF2	EZH2	1	1	0	0
868	19	cg27353143	38308057	LOC644554	32.0422	1.02631e-209	Middle	6	Exon	95_PromF5					0	0
871	19	cg00593900	10206746	ANGPTL6	32.0144	2.22208e-209	Middle	6678	Exon	92_PromF2	RING1,RNF2		2	0	1	0
872	5	cg02336143	140769170	PCDHGA1	32.0117	2.39803e-209	Middle	58918	fiveUTR	12_HET5					0	0
873	12	cg09105193	69327238	CPM	32.008	2.65873e-209	Middle	29781	Intron	95_PromF5	RNF2	EZH2,SUZ12	1	2	0	1
875	20	cg17729667	25566382	NINL	31.9981	3.49686e-209	Middle	-230	Promoter	99_TSS2					0	0
876	14	cg01302656	29254853	LINC01551	31.9976	3.54546e-209	Middle	12943	Exon	87_BivProm1	RNF2	EZH2,SUZ12	1	2	0	1
880	15	cg24369989	78933807	CHRNB4	31.9678	8.1054e-209	Middle	19066	Intron	87_BivProm1	RNF2	EZH2	1	1	0	0
883	16	cg24333473	3493428	ZNF597	31.9483	1.39281e-208	Middle	61	fiveUTR	98_TSS1		EED	0	1	0	0
888	13	cg13974192	53775410	OLFM4	31.905	4.6356e-208	Middle	172535	Intergenic_downstream	88_BivProm2		EZH2	0	1	0	0
890	11	cg02994974	13984544	SPON1	31.864	1.44153e-207	Middle	360	Exon	87_BivProm1		EZH2,SUZ12	0	2	0	1
893	14	cg01739725	38071393	FOXA1	31.8431	2.57163e-207	Middle	-7069	Promoter	17_ReprPC1		EZH2	0	1	0	0
896	10	cg18565342	124714098	C10orf88	31.8188	5.04865e-207	Middle	-180	Promoter	95_PromF5	RING1,RNF2		2	0	1	0
897	3	cg06737494	172167644	GHSR	31.8133	5.86324e-207	Middle	-1398	Promoter	88_BivProm2		EZH2,SUZ12	0	2	0	1
900	8	cg26290632	91094847	CALB1	31.7799	1.4796e-206	Middle	259	Exon	87_BivProm1	BMI1	EED,EZH2	1	2	0	1
901	14	cg18299578	29235928	FOXG1	31.7656	2.19442e-206	Middle	-349	Promoter	99_TSS2		EZH2	0	1	0	0
903	8	cg24928391	55370336	SOX17	31.7572	2.76469e-206	Middle	-159	Promoter	17_ReprPC1		EZH2,SUZ12	0	2	0	1
909	11	cg04547675	13986162	SPON1	31.7006	1.32006e-205	Middle	1978	Intron	87_BivProm1		EZH2,SUZ12	0	2	0	1
910	14	cg01078871	39901508	FBXO33	31.6972	1.45069e-205	Middle	195	fiveUTR	94_PromF4	RNF2	EED,EZH2,SUZ12	1	3	0	1
914	1	cg08739433	113051925	WNT2B	31.6825	2.17513e-205	Middle	41885	Exon	87_BivProm1	RNF2	EZH2,SUZ12	1	2	0	1
917	12	cg16733705	85667616	ALX1	31.6474	5.72107e-205	Middle	-6420	Promoter	88_BivProm2	RNF2	EZH2,SUZ12	1	2	0	1
919	13	cg03085377	48893376	RB1	31.6453	6.06292e-205	Middle	15493	Intron	49_EnhA8					0	0
925	14	cg14507337	60978161	SIX6	31.593	2.55836e-204	Middle	2223	threeUTR	88_BivProm2	RNF2	EZH2,SUZ12	1	2	0	1
928	20	cg00246386	2674548	EBF4	31.5824	3.42994e-204	Middle	1024	Intron	87_BivProm1		EZH2,SUZ12	0	2	0	1
929	8	cg11051055	11058145	XKR6	31.5811	3.55085e-204	Middle	729	Exon	95_PromF5		EZH2	0	1	0	0
930	7	cg02383785	127808848	MIR129-1	31.5721	4.54858e-204	Middle	-39076	Intergenic_upstream	17_ReprPC1		EED,EZH2,SUZ12	0	3	0	1
934	22	cg06268694	46932642	CELSR1	31.5586	6.6069e-204	Middle	424	Exon	88_BivProm2		EZH2,SUZ12	0	2	0	1
938	2	cg00912580	135169533	MGAT5	31.5212	1.84682e-203	Middle	157703	Intron	92_PromF2		EED,EZH2	0	2	0	1
940	17	cg21882300	64831087	CACNG5	31.5038	2.97631e-203	Middle	-147	Promoter	89_BivProm3		EZH2	0	1	0	0
941	4	cg01503065	155411806	DCHS2	31.499	3.39229e-203	Middle	1123	Exon	88_BivProm2	RNF2	EZH2,SUZ12	1	2	0	1
943	3	cg05700079	147126961	ZIC1	31.4958	3.70126e-203	Middle	-220	Promoter	88_BivProm2		EZH2	0	1	0	0
944	1	cg02656891	34642519	C1orf94	31.4778	6.066e-203	Middle	9895	Intron	18_ReprPC2		EZH2,SUZ12	0	2	0	1
945	4	cg09221867	134071663	PCDH10	31.4731	6.90348e-203	Middle	1193	Exon	87_BivProm1		EZH2,SUZ12	0	2	0	1
946	7	cg15311814	35296213	TBX20	31.4674	8.08661e-203	Middle	-2502	Promoter	17_ReprPC1		EZH2,SUZ12	0	2	0	1
947	14	cg17466535	20929606	PIP4P1	31.4503	1.29091e-202	Middle	30	fiveUTR	99_TSS2	RNF2	EED	1	1	0	0
948	19	cg19996355	19729375	PBX4	31.4371	1.85394e-202	Middle	349	Exon	95_PromF5	RNF2	EED	1	1	0	0
951	5	cg06577205	15500714	FBXL7	31.4293	2.29931e-202	Middle	409	fiveUTR	95_PromF5		EZH2	0	1	0	0
952	6	cg07103129	50787964	TFAP2B	31.4276	2.40998e-202	Middle	1525	Intron	88_BivProm2	RNF2	EZH2,SUZ12	1	2	0	1
959	5	cg12456714	16180393	MARCHF11	31.3948	5.91907e-202	Middle	-496	Exon	88_BivProm2		EZH2,SUZ12	0	2	0	1
962	14	cg16271600	23450522	AJUBA	31.3806	8.73544e-202	Middle	1325	Exon	95_PromF5		EZH2	0	1	0	0
968	9	cg20300246	139096747	LHX3	31.3379	2.80743e-201	Middle	207	Promoter	17_ReprPC1		EZH2	0	1	0	0
970	11	cg12161228	89224506	NOX4	31.3327	3.23372e-201	Middle	98272	fiveUTR	95_PromF5		EZH2	0	1	0	0
972	18	cg12709412	21083001	RMC1	31.3182	4.81456e-201	Middle	-433	Promoter	94_PromF4	RNF2	EED	1	1	0	0
975	22	cg12068816	40390595	FAM83F	31.2963	8.7642e-201	Middle	-358	Promoter	88_BivProm2	RNF2	EZH2,SUZ12	1	2	0	1
976	19	cg02997982	41082291	SPTBN4	31.2942	9.28032e-201	Middle	110143	threeUTR	95_PromF5					0	0
980	8	cg20219381	101118083	RGS22	31.2656	2.02563e-200	Middle	260	Promoter	87_BivProm1		EZH2,SUZ12	0	2	0	1
981	8	cg24848035	101118525	RGS22	31.261	2.29931e-200	Middle	-181	Promoter	87_BivProm1		EZH2,SUZ12	0	2	0	1
982	20	cg12307787	48099359	KCNB1	31.2453	3.52323e-200	Middle	1130	Intron	88_BivProm2		EED,EZH2	0	2	0	1
983	4	cg14704921	53728654	RASL11B	31.243	3.75418e-200	Middle	159	fiveUTR	95_PromF5	RNF2		1	0	0	0
987	19	cg24909548	36736272	ZNF565	31.2068	1.00814e-199	Middle	-30287	Intergenic_upstream	87_BivProm1					0	0
988	8	cg11701471	54164051	OPRK1	31.2	1.21263e-199	Middle	142	fiveUTR	88_BivProm2		EZH2,SUZ12	0	2	0	1
989	16	cg05542681	744328	FBXL16	31.1948	1.39815e-199	Middle	11496	threeUTR	88_BivProm2		EZH2,SUZ12	0	2	0	1
992	14	cg15384598	24045549	JPH4	31.1822	1.97068e-199	Middle	2459	Exon	88_BivProm2		EZH2	0	1	0	0
993	10	cg13654588	120354081	PRLHR	31.1776	2.23119e-199	Middle	1078	Exon	88_BivProm2		EZH2	0	1	0	0
998	19	cg13786089	3869086	ZFR2	31.155	4.13744e-199	Middle	-59	Promoter	88_BivProm2	RNF2	EZH2	1	1	0	0
999	5	cg18297751	140798971	PCDHGA1	31.1498	4.77119e-199	Middle	88719	Exon	12_HET5					0	0
1003	8	cg23290344	24771466	NEFM	31.1272	8.80744e-199	Middle	192	threeUTR	87_BivProm1		EZH2,SUZ12	0	2	0	1
1004	12	cg10778288	113917994	LHX5	31.1261	9.08232e-199	Middle	-8118	Promoter	88_BivProm2	RNF2	EZH2,SUZ12	1	2	0	1
1005	6	cg13782301	32116875	PRRT1	31.1257	9.1799e-199	Middle	3984	threeUTR	87_BivProm1		EZH2	0	1	0	0
1010	13	cg25081106	88324169	SLITRK5	31.1201	1.0696e-198	Middle	-700	Promoter	87_BivProm1		EZH2,SUZ12	0	2	0	1
1014	14	cg14020846	103674272	LINC00605	31.0987	1.91501e-198	Middle	-18908	Intergenic_upstream	87_BivProm1	RNF2	EZH2,SUZ12	1	2	0	1
1016	15	cg00237475	68118521	SKOR1	31.0978	1.96423e-198	Middle	6479	Exon	88_BivProm2	RNF2	EZH2,SUZ12	1	2	0	1
1017	2	cg04749646	217236630	MARCHF4	31.0973	1.98874e-198	Middle	119	fiveUTR	87_BivProm1		EZH2	0	1	0	0
1020	4	cg06083330	147561203	POU4F2	31.0779	3.37513e-198	Middle	1158	Exon	17_ReprPC1	RNF2	EZH2,SUZ12	1	2	0	1
1023	17	cg16969368	57642752	DHX40	31.0645	4.85161e-198	Middle	-134	Promoter	93_PromF3	BMI1,RING1,RNF2	EED,SUZ12	3	2	1	1
1024	5	cg11299854	132083184	CCNI2	31.0597	5.52711e-198	Middle	47	fiveUTR	87_BivProm1		EZH2,SUZ12	0	2	0	1
1025	5	cg01135780	158527707	EBF1	31.059	5.63646e-198	Middle	-920	Exon	95_PromF5	RNF2	EED,EZH2,SUZ12	1	3	0	1
1026	8	cg03301200	99954557	STK3	31.0446	8.335e-198	Middle	241	Promoter	87_BivProm1	RNF2	EZH2,SUZ12	1	2	0	1
1031	3	cg04061117	9594385	LHFPL4	31.019	1.66749e-197	Middle	1100	fiveUTR	88_BivProm2		EED,EZH2,SUZ12	0	3	0	1
1034	1	cg10966582	17085860	CROCC	31.0063	2.35499e-197	Middle	19092	fiveUTR	89_BivProm3		EZH2	0	1	0	0
1043	5	cg04136610	5139878	ADAMTS16	30.9577	8.81503e-197	Middle	-564	Promoter	87_BivProm1		EZH2,SUZ12	0	2	0	1
1044	3	cg26692003	13063165	IQSEC1	30.9488	1.12134e-196	Middle	51451	Intron	91_PromF1					0	0
1045	6	cg22235018	50692150	TFAP2D	30.9399	1.42627e-196	Middle	10893	Intron	17_ReprPC1	RNF2	EZH2,SUZ12	1	2	0	1
1053	6	cg14176752	100913250	SIM1	30.8953	4.77744e-196	Middle	-446	Promoter	87_BivProm1	RNF2	EZH2,SUZ12	1	2	0	1
1055	18	cg17939805	44773988	SKOR2	30.8921	5.20761e-196	Middle	1565	Exon	88_BivProm2		EZH2,SUZ12	0	2	0	1
1057	15	cg18920097	35045695	GJD2	30.8811	7.0125e-196	Middle	1086	Intron	17_ReprPC1		EED,EZH2	0	2	0	1
1058	8	cg23294090	139509672	FAM135B	30.8764	7.971e-196	Middle	-607	Promoter	88_BivProm2		EZH2,SUZ12	0	2	0	1
1059	8	cg10964367	1771973	ARHGEF10	30.8761	8.03609e-196	Middle	-176	Promoter	98_TSS1	RING1,RNF2		2	0	1	0
1060	5	cg23495748	175223636	CPLX2	30.8741	8.46908e-196	Middle	26	fiveUTR	88_BivProm2		EZH2	0	1	0	0
1061	2	cg03545227	220173100	PTPRN	30.8561	1.37992e-195	Middle	1194	Intron	99_TSS2	RNF2	EED,SUZ12	1	2	0	1
1062	1	cg18184411	53309261	ZYG11A	30.853	1.49803e-195	Middle	1078	Intron	87_BivProm1		EZH2,SUZ12	0	2	0	1
1064	18	cg13164537	67624071	CD226	30.8362	2.35989e-195	Middle	160	fiveUTR	49_EnhA8					0	0
1068	9	cg12052661	140772545	CACNA1B	30.8199	3.67065e-195	Middle	304	Exon	88_BivProm2		EZH2	0	1	0	0
1071	19	cg14055896	54481859	CACNG8	30.8053	5.4399e-195	Middle	15569	Intron	88_BivProm2		EZH2	0	1	0	0
1073	11	cg11762839	17565885	USH1C	30.7944	7.30644e-195	Middle	77	fiveUTR	87_BivProm1		EZH2	0	1	0	0
1075	8	cg04598121	57358505	PENK	30.7771	1.16506e-194	Middle	776	Exon	88_BivProm2	RNF2	EZH2,SUZ12	1	2	0	1
1078	1	cg25465938	181455006	CACNA1E	30.7603	1.8359e-194	Middle	2320	Intron	88_BivProm2		EZH2,SUZ12	0	2	0	1
1081	7	cg02498722	5632954	FSCN1	30.7426	2.954e-194	Middle	518	Exon	95_PromF5	RNF2		1	0	0	0
1083	18	cg22646528	32073466	DTNA	30.7312	4.01613e-194	Middle	212	fiveUTR	95_PromF5		EED,EZH2	0	2	0	1
1085	1	cg04552470	20669792	VWA5B1	30.7271	4.48623e-194	Middle	52380	Exon	88_BivProm2		EZH2	0	1	0	0
1086	19	cg20106459	55866087	COX6B2	30.722	5.1556e-194	Middle	375	fiveUTR	88_BivProm2		EZH2	0	1	0	0
1090	5	cg07870307	140743780	PCDHGA1	30.712	6.73979e-194	Middle	33528	Intron	12_HET5					0	0
1091	6	cg22858308	143095613	HIVEP2	30.6791	1.63671e-193	Middle	170724	Exon	67_TxEnh6					0	0
1094	11	cg05106294	12031097	DKK3	30.6711	2.02974e-193	Middle	218	Promoter	95_PromF5					0	0
1100	15	cg12400336	30114871	TJP1	30.6154	9.07405e-193	Middle	-166	Promoter	95_PromF5	RNF2	EZH2	1	1	0	0
1102	19	cg26163578	57154589	SMIM17	30.6141	9.38948e-193	Middle	62	Promoter	9_HET2		EZH2	0	1	0	0
1105	4	cg03204605	7941837	AFAP1	30.5897	1.81241e-192	Middle	-184	Promoter	95_PromF5		EED	0	1	0	0
1112	2	cg05099387	177053292	HAGLR	30.5637	3.64026e-192	Middle	393	Promoter	87_BivProm1	RNF2	EZH2,SUZ12	1	2	0	1
1113	11	cg11413039	125774447	DDX25	30.5529	4.86956e-192	Middle	186	Exon	87_BivProm1	RNF2	EZH2	1	1	0	0
1114	5	cg17712694	16180068	MARCHF11	30.5357	7.71402e-192	Middle	-172	Promoter	88_BivProm2		EZH2	0	1	0	0
1119	15	cg02900766	58357319	ALDH1A2	30.4894	2.66903e-191	Middle	214142	Intron	88_BivProm2	RNF2	EZH2,SUZ12	1	2	0	1
1125	1	cg15937641	117529619	PTGFRN	30.4387	1.03904e-190	Middle	76930	threeUTR	67_TxEnh6					0	0
1126	17	cg06168050	30677336	ZNF207	30.4298	1.31784e-190	Middle	179	fiveUTR	94_PromF4	RNF2	EED,SUZ12	1	2	0	1
1130	11	cg06892009	79151611	TENM4	30.413	2.06909e-190	Middle	83	fiveUTR	95_PromF5		EZH2,SUZ12	0	2	0	1
1132	3	cg23967169	68981503	TAFA4	30.4081	2.35771e-190	Middle	257	fiveUTR	87_BivProm1	RNF2	EZH2,SUZ12	1	2	0	1
1133	14	cg02360199	103674159	LINC00605	30.3931	3.52298e-190	Middle	-18795	Intergenic_upstream	95_PromF5	RNF2	EZH2,SUZ12	1	2	0	1
1134	5	cg10530883	3596207	IRX1	30.3853	4.33835e-190	Middle	39	fiveUTR	89_BivProm3					0	0
1135	13	cg24690071	100635352	ZIC2	30.3851	4.35809e-190	Middle	1326	Exon	88_BivProm2		EZH2	0	1	0	0
1137	1	cg17484671	31158158	MATN1-AS1	30.3808	4.88941e-190	Middle	-33461	Intergenic_upstream	88_BivProm2		EZH2	0	1	0	0
1139	15	cg03024760	27215997	GABRG3	30.3704	6.45625e-190	Middle	-432	Promoter	88_BivProm2		EZH2,SUZ12	0	2	0	1
1140	14	cg04839289	24045274	JPH4	30.3548	9.79169e-190	Middle	2734	Exon	88_BivProm2		EZH2	0	1	0	0
1141	2	cg03451670	236579469	AGAP1	30.3243	2.20938e-189	Middle	176736	Intron	99_TSS2					0	0
1142	1	cg09547767	39957387	BMP8A	30.3142	2.89119e-189	Middle	69	fiveUTR	99_TSS2		EZH2	0	1	0	0
1144	21	cg00686880	43186522	RIPK4	30.3116	3.10211e-189	Middle	726	Promoter	87_BivProm1	RNF2	EZH2,SUZ12	1	2	0	1
1145	5	cg23065934	16180266	MARCHF11	30.3071	3.49949e-189	Middle	-370	Promoter	88_BivProm2		EZH2	0	1	0	0
1147	10	cg21383487	22624094	SPAG6	30.2974	4.5346e-189	Middle	-10280	Intergenic_upstream	87_BivProm1		EZH2,SUZ12	0	2	0	1
1148	1	cg23605843	26735630	LIN28A	30.2968	4.60299e-189	Middle	-1638	Promoter	88_BivProm2		EZH2	0	1	0	0
1151	8	cg08992872	91095058	CALB1	30.2692	9.60957e-189	Middle	48	fiveUTR	88_BivProm2	BMI1,RNF2	EED,EZH2	2	2	1	1
1152	6	cg26422161	1313211	FOXQ1	30.2626	1.14475e-188	Middle	536	Exon	87_BivProm1		EZH2,SUZ12	0	2	0	1
1155	19	cg05661282	58220370	ZNF776	30.2594	1.24658e-188	Middle	27033	fiveUTR	95_PromF5					0	0
1159	2	cg06288154	130737494	RAB6C-AS1	30.2357	2.34355e-188	Middle	550	fiveUTR	87_BivProm1		EZH2,SUZ12	0	2	0	1
1160	16	cg05550276	52580524	TOX3	30.2346	2.41301e-188	Middle	1189	Intron	87_BivProm1		EZH2	0	1	0	0
1162	6	cg01230796	25652698	SCGN	30.2297	2.75535e-188	Middle	269	fiveUTR	88_BivProm2		EED,EZH2	0	2	0	1
1163	19	cg24229589	19651962	CILP2	30.2282	2.86843e-188	Middle	2888	Exon	87_BivProm1		EED	0	1	0	0
1167	21	cg23057648	40984763	B3GALT5	30.2135	4.2376e-188	Middle	56394	Intron	87_BivProm1		EZH2	0	1	0	0
1169	3	cg02519751	147126753	ZIC1	30.2088	4.8028e-188	Middle	-428	Promoter	88_BivProm2		EZH2,SUZ12	0	2	0	1
1172	10	cg24109980	50818707	CHAT	30.1993	6.17554e-188	Middle	1566	fiveUTR	88_BivProm2		EZH2,SUZ12	0	2	0	1
1176	19	cg11909748	52956674	ZNF578	30.1914	7.63688e-188	Middle	-155	Promoter	99_TSS2					0	0
1179	4	cg03045635	9783198	DRD5	30.1786	1.07119e-187	Middle	-60	Promoter	17_ReprPC1		EZH2	0	1	0	0
1181	8	cg17457560	32405851	NRG1	30.1667	1.47024e-187	Middle	908940	fiveUTR	95_PromF5		EED,SUZ12	0	2	0	1
1185	11	cg08364561	31846844	RCN1	30.148	2.42105e-187	Middle	8730	Intron	17_ReprPC1	RNF2	EZH2,SUZ12	1	2	0	1
1186	4	cg08474859	85414016	NKX6-1	30.1461	2.54129e-187	Middle	5370	Intergenic_downstream	88_BivProm2	RNF2	EZH2,SUZ12	1	2	0	1
1187	17	cg10673984	58677844	PPM1D	30.1385	3.11289e-187	Middle	300	Exon	94_PromF4					0	0
1194	4	cg08209133	48485624	SLC10A4	30.1164	5.59291e-187	Middle	264	Exon	87_BivProm1	RNF2	EZH2,SUZ12	1	2	0	1
1195	7	cg06555468	2094790	MAD1L1	30.1154	5.75399e-187	Middle	177792	Intron	66_TxEnh5					0	0
1198	2	cg01956624	231902416	C2orf72	30.1023	8.1432e-187	Middle	135	Exon	99_TSS2		EZH2,SUZ12	0	2	0	1
1199	22	cg11377136	46658960	PKDREJ	30.1013	8.36209e-187	Middle	258	Exon	99_TSS2		EZH2,SUZ12	0	2	0	1
1204	19	cg12214908	47910549	MEIS3	30.091	1.09869e-186	Middle	12235	Intron	89_BivProm3		EZH2	0	1	0	0
1205	1	cg02987928	16553456	CPLANE2	30.0871	1.22003e-186	Middle	10203	Intergenic_downstream	88_BivProm2		EZH2	0	1	0	0
1208	3	cg11359984	123603539	MYLK	30.074	1.72633e-186	Middle	-390	Promoter	95_PromF5					0	0
1209	8	cg25230074	32405792	NRG1	30.065	2.19216e-186	Middle	908881	fiveUTR	99_TSS2		EED,SUZ12	0	2	0	1
1210	2	cg14001664	132088801	PLEKHB2	30.0615	2.40568e-186	Middle	226381	Intron	89_BivProm3		EZH2	0	1	0	0
1213	17	cg13029847	27333273	SEZ6	30.0402	4.22886e-186	Middle	184	Promoter	88_BivProm2					0	0
1215	10	cg23805357	25464139	GPR158-AS1	30.0278	5.87669e-186	Middle	1065	Intron	87_BivProm1		EZH2,SUZ12	0	2	0	1
1216	2	cg22856324	72371255	CYP26B1	30.0266	6.05402e-186	Middle	3735	Exon	88_BivProm2	RNF2	EZH2,SUZ12	1	2	0	1
1219	10	cg06567373	102483843	PAX2	30.0152	8.19705e-186	Middle	-21624	Intergenic_upstream	17_ReprPC1		EZH2,SUZ12	0	2	0	1
1220	15	cg02318784	27213174	GABRG3	30.0126	8.78619e-186	Middle	-3254	Promoter	88_BivProm2		EZH2,SUZ12	0	2	0	1
1226	15	cg08107689	29033901	LOC100289656	29.9785	2.16562e-185	Middle	512	Exon	89_BivProm3					0	0
1228	20	cg17526301	62793452	MYT1	29.9779	2.19993e-185	Middle	10308	Intron	89_BivProm3		EED,EZH2	0	2	0	1
1229	17	cg01449663	8926249	NTN1	29.9724	2.5432e-185	Middle	1390	Exon	87_BivProm1	RNF2	EZH2,SUZ12	1	2	0	1
1236	17	cg08169394	11143830	SHISA6	29.9442	5.36224e-185	Middle	-909	Promoter	88_BivProm2		EZH2	0	1	0	0
1238	15	cg07721203	58357922	ALDH1A2	29.94	5.98745e-185	Middle	213539	fiveUTR	87_BivProm1	RNF2	EZH2,SUZ12	1	2	0	1
1240	6	cg22367191	10425648	TFAP2A	29.9374	6.42064e-185	Middle	-5852	Promoter	88_BivProm2	RNF2	EZH2,SUZ12	1	2	0	1
1241	5	cg12483476	178421711	GRM6	29.9333	7.1474e-185	Middle	412	Exon	88_BivProm2		EZH2,SUZ12	0	2	0	1
1242	11	cg10290276	2291754	ASCL2	29.9309	7.63158e-185	Middle	427	fiveUTR	88_BivProm2	RNF2	EZH2,SUZ12	1	2	0	1
1245	20	cg00960305	22558297	LINC00261	29.9214	9.78888e-185	Middle	982	Promoter	88_BivProm2	RNF2	EZH2,SUZ12	1	2	0	1
1250	11	cg21011139	7695245	CYB5R2	29.9037	1.56399e-184	Middle	-251	Promoter	95_PromF5	RNF2	EZH2	1	1	0	0
1254	20	cg24975842	57416221	GNAS-AS1	29.8903	2.22911e-184	Middle	9736	Intron	17_ReprPC1		EZH2,SUZ12	0	2	0	1
1255	17	cg00654814	74865068	MGAT5B	29.8863	2.47864e-184	Middle	270	fiveUTR	87_BivProm1		EZH2,SUZ12	0	2	0	1
1256	3	cg15060599	13974467	FGD5P1	29.8743	3.39846e-184	Middle	-86	Promoter	99_TSS2					0	0
1258	20	cg16793866	24451518	SYNDIG1	29.8635	4.52072e-184	Middle	1683	Intron	87_BivProm1	RNF2	EZH2,SUZ12	1	2	0	1
1260	13	cg07756788	30532829	LINC00544	29.8568	5.39297e-184	Middle	22162	Intergenic_downstream	48_EnhA7					0	0
1261	20	cg26332061	2674697	EBF4	29.8538	5.83308e-184	Middle	1173	Intron	88_BivProm2	RNF2	EZH2,SUZ12	1	2	0	1
1262	4	cg07171111	10462903	ZNF518B	29.8529	5.98064e-184	Middle	-3871	Promoter	87_BivProm1	RING1,RNF2	EZH2	2	1	1	0
1266	15	cg19965221	30114474	TJP1	29.8386	8.70556e-184	Middle	231	fiveUTR	95_PromF5		EZH2	0	1	0	0
1268	5	cg14685796	50265660	PARP8	29.8329	1.01381e-183	Middle	302889	Intergenic_downstream	88_BivProm2	RNF2	EZH2,SUZ12	1	2	0	1
1271	17	cg15001747	35292587	LHX1	29.8146	1.63986e-183	Middle	-2184	Promoter	88_BivProm2	RNF2	EZH2,SUZ12	1	2	0	1
1277	1	cg27504802	231298651	TRIM67	29.7958	2.69371e-183	Middle	-22	Promoter	87_BivProm1	RNF2	EZH2,SUZ12	1	2	0	1
1278	13	cg14842777	112723226	SOX1	29.7872	3.37524e-183	Middle	1313	threeUTR	88_BivProm2	RNF2	EZH2,SUZ12	1	2	0	1
1280	10	cg03237606	63212265	TMEM26	29.7615	6.63464e-183	Middle	942	Promoter	87_BivProm1		EZH2,SUZ12	0	2	0	1
1282	5	cg06933824	172110579	NEURL1B	29.7477	9.55738e-183	Middle	42303	Exon	89_BivProm3	RNF2	EZH2	1	1	0	0
1284	3	cg10506882	35681627	ARPP21	29.7426	1.09154e-182	Middle	961	fiveUTR	88_BivProm2	RNF2	EZH2,SUZ12	1	2	0	1
1285	11	cg11284797	18067816	TPH1	29.7417	1.11675e-182	Middle	-5482	Promoter	88_BivProm2		EZH2,SUZ12	0	2	0	1
1287	1	cg25026529	91183051	BARHL2	29.7403	1.16112e-182	Middle	-258	Promoter	88_BivProm2	RNF2	EZH2,SUZ12	1	2	0	1
1288	7	cg00552235	100943163	IFT22	29.7366	1.27946e-182	Middle	21929	Intergenic_downstream	88_BivProm2		EZH2	0	1	0	0
1292	2	cg13401339	24272928	FKBP1B	29.7156	2.21958e-182	Middle	344	Promoter	95_PromF5		EZH2	0	1	0	0
1294	20	cg14597908	57414960	GNAS-AS1	29.7064	2.82446e-182	Middle	10997	fiveUTR	88_BivProm2		EZH2	0	1	0	0
1295	1	cg06215569	110611465	ALX3	29.7056	2.89036e-182	Middle	1856	Intron	88_BivProm2	BMI1,RNF2	EZH2,SUZ12	2	2	1	1
1296	16	cg09051775	52580266	TOX3	29.6923	4.09154e-182	Middle	1447	Intron	87_BivProm1		EZH2	0	1	0	0
1297	13	cg02067712	28364724	GSX1	29.6918	4.14898e-182	Middle	-2055	Promoter	89_BivProm3		EZH2,SUZ12	0	2	0	1
1298	20	cg17832991	18039927	OVOL2	29.6878	4.60566e-182	Middle	-1406	Promoter	88_BivProm2	RNF2	EZH2,SUZ12	1	2	0	1
1300	8	cg23973429	102504746	GRHL2	29.6828	5.25917e-182	Middle	78	fiveUTR	88_BivProm2		EED,EZH2,SUZ12	0	3	0	1
1302	6	cg00613752	110300308	GPR6	29.6736	6.69084e-182	Middle	10	fiveUTR	88_BivProm2		EZH2,SUZ12	0	2	0	1
1304	2	cg07892413	129076032	HS6ST1	29.6709	7.17931e-182	Middle	138	Exon	99_TSS2					0	0
1306	2	cg01410359	38302230	CYP1B1	29.6622	9.02398e-182	Middle	1092	Exon	87_BivProm1	RNF2	EZH2,SUZ12	1	2	0	1
1307	10	cg10056132	50887731	CHAT	29.6572	1.0281e-181	Middle	65381	fiveUTR	88_BivProm2		EZH2	0	1	0	0
1308	16	cg09016242	51185110	SALL1	29.6567	1.04217e-181	Middle	72	fiveUTR	95_PromF5		EZH2	0	1	0	0
1309	14	cg15341124	102027734	DIO3	29.6541	1.1169e-181	Middle	46	fiveUTR	17_ReprPC1		EZH2	0	1	0	0
1310	7	cg21685565	2883529	GNA12	29.643	1.49549e-181	Middle	429	Exon	94_PromF4					0	0
1314	19	cg08230695	47220755	PRKD2	29.6361	1.79009e-181	Middle	-372	Promoter	94_PromF4					0	0
1318	14	cg03523785	29234981	FOXG1	29.6255	2.36244e-181	Middle	-1296	Promoter	88_BivProm2	RNF2	EZH2,SUZ12	1	2	0	1
1322	2	cg19761848	237076815	GBX2	29.6144	3.16006e-181	Middle	-164	Promoter	87_BivProm1		EZH2,SUZ12	0	2	0	1
1323	3	cg04970117	45838037	SLC6A20	29.6142	3.18086e-181	Middle	-2	Promoter	87_BivProm1		EZH2,SUZ12	0	2	0	1
1324	11	cg26365854	44330903	ALX4	29.6126	3.31283e-181	Middle	812	Promoter	88_BivProm2	RNF2	EZH2,SUZ12	1	2	0	1
1325	12	cg14029489	49689463	PRPH	29.6115	3.41598e-181	Middle	554	Exon	88_BivProm2	RNF2	EZH2,SUZ12	1	2	0	1
1326	14	cg23479730	99681757	BCL11B	29.6095	3.59307e-181	Middle	56064	Intron	49_EnhA8		EZH2	0	1	0	0
1329	2	cg20930114	110372285	SOWAHC	29.6001	4.59758e-181	Middle	374	Exon	95_PromF5					0	0
1331	14	cg26972272	57283582	OTX2-AS1	29.5843	6.9524e-181	Middle	4858	Intron	88_BivProm2	RNF2	EZH2,SUZ12	1	2	0	1
1334	20	cg24924779	49639998	KCNG1	29.5773	8.35214e-181	Middle	-323	Promoter	95_PromF5	RNF2	EZH2,SUZ12	1	2	0	1
1338	5	cg02328239	37837463	GDNF	29.5751	8.86544e-181	Middle	2318	Intron	95_PromF5		EZH2,SUZ12	0	2	0	1
1340	18	cg05176991	24128116	KCTD1	29.5742	9.07525e-181	Middle	109248	Exon	98_TSS1	RNF2	EZH2	1	1	0	0
1344	5	cg17030173	16180062	MARCHF11	29.5588	1.358e-180	Middle	-166	Promoter	88_BivProm2		EZH2	0	1	0	0
1345	7	cg08528826	139168305	KLRG2	29.5511	1.65856e-180	Middle	151	Exon	87_BivProm1	RNF2	EZH2,SUZ12	1	2	0	1
1349	1	cg12764034	75602846	LHX8	29.5392	2.26547e-180	Middle	8727	fiveUTR	88_BivProm2	RNF2	EZH2,SUZ12	1	2	0	1
1350	1	cg24884142	119532056	TBX15	29.5392	2.26768e-180	Middle	122	fiveUTR	88_BivProm2	RNF2	EZH2,SUZ12	1	2	0	1
1353	5	cg16400492	140306213	PCDHA1	29.5268	3.13243e-180	Middle	140337	Intron	87_BivProm1		SUZ12	0	1	0	0
1354	2	cg01196788	19561709	OSR1	29.526	3.19756e-180	Middle	-3337	Promoter	87_BivProm1	RNF2	EZH2,SUZ12	1	2	0	1
1355	8	cg00688447	55379910	SOX17	29.5259	3.20624e-180	Middle	9416	Intergenic_downstream	88_BivProm2	RNF2	EZH2,SUZ12	1	2	0	1
1357	2	cg06983551	111435583	BUB1	29.5187	3.87173e-180	Middle	100	fiveUTR	98_TSS1					0	0
1363	6	cg03840594	99283553	POU3F2	29.4933	7.52484e-180	Middle	973	Exon	87_BivProm1	RNF2	EZH2,SUZ12	1	2	0	1
1365	4	cg09354241	13540850	NKX3-2	29.4923	7.71687e-180	Middle	5264	Intergenic_downstream	88_BivProm2	RNF2	EZH2,SUZ12	1	2	0	1
1367	12	cg10782923	56329731	DGKA	29.4812	1.03331e-179	Middle	4785	fiveUTR	50_EnhA9					0	0
1373	5	cg16150752	16180072	MARCHF11	29.469	1.4184e-179	Middle	-176	Promoter	88_BivProm2		EZH2	0	1	0	0
1374	4	cg03544320	5894691	CRMP1	29.4637	1.62812e-179	Middle	93	Exon	89_BivProm3	RNF2	EZH2,SUZ12	1	2	0	1
1378	14	cg02036261	57276057	OTX2	29.453	2.15497e-179	Middle	1136	Intron	88_BivProm2	RNF2	EZH2,SUZ12	1	2	0	1
1379	15	cg22580173	39873304	THBS1	29.4453	2.63783e-179	Middle	24	fiveUTR	95_PromF5		EED,EZH2	0	2	0	1
1382	5	cg03323696	59189120	PDE4D	29.4327	3.66198e-179	Middle	594804	Exon	88_BivProm2		EZH2	0	1	0	0
1383	14	cg23318063	58332751	SLC35F4	29.429	4.03529e-179	Middle	-159	Promoter	89_BivProm3		EZH2,SUZ12	0	2	0	1
1385	11	cg22213242	66083573	CD248	29.417	5.51386e-179	Middle	941	Exon	90_BivProm4					0	0
1386	5	cg11670605	41510851	PLCXD3	29.416	5.661e-179	Middle	-122	Promoter	90_BivProm4	RNF2	EZH2,SUZ12	1	2	0	1
1389	6	cg18501647	32117379	PRRT1	29.4098	6.65376e-179	Middle	3480	Exon	89_BivProm3					0	0
1394	20	cg03140968	21686264	PAX1	29.399	8.81089e-179	Middle	-32	Promoter	88_BivProm2	RNF2	EZH2,SUZ12	1	2	0	1
1395	6	cg01889237	137816623	OLIG3	29.3982	9.00231e-179	Middle	-1092	Promoter	89_BivProm3		EZH2,SUZ12	0	2	0	1
1403	2	cg10523019	227700458	RHBDD1	29.3671	2.02627e-178	Middle	-212	Promoter	93_PromF3	RING1,RNF2	EED,EZH2	2	2	1	1
1406	7	cg20592700	5230083	WIPI2	29.3573	2.61e-178	Middle	248	fiveUTR	98_TSS1					0	0
1408	10	cg19701540	134600915	NKX6-2	29.3483	3.29967e-178	Middle	-1379	Promoter	88_BivProm2	RNF2	EZH2,SUZ12	1	2	0	1
1410	2	cg21426003	237076811	GBX2	29.3466	3.45509e-178	Middle	-160	Promoter	87_BivProm1		EZH2,SUZ12	0	2	0	1
1411	1	cg02582387	20879813	FAM43B	29.3449	3.60877e-178	Middle	881	Exon	87_BivProm1	RNF2	EZH2,SUZ12	1	2	0	1
1412	12	cg09440289	15475990	PTPRO	29.3428	3.81245e-178	Middle	799	Promoter	87_BivProm1		EZH2,SUZ12	0	2	0	1
1415	19	cg26842024	16436122	KLF2	29.3362	4.53006e-178	Middle	471	Exon	95_PromF5		EZH2,SUZ12	0	2	0	1
1416	5	cg22087053	140751506	PCDHGA1	29.3294	5.39527e-178	Middle	41254	Exon	12_HET5					0	0
1417	7	cg27618240	20824770	SP8	29.327	5.74944e-178	Middle	1737	Exon	87_BivProm1		EZH2,SUZ12	0	2	0	1
1418	1	cg03984502	151805661	RORC	29.3237	6.25854e-178	Middle	-1314	Promoter	55_EnhA14					0	0
1422	8	cg26330518	24770342	NEFM	29.311	8.71726e-178	Middle	-931	Promoter	88_BivProm2					0	0
1423	11	cg22346124	2291677	ASCL2	29.3057	1.00078e-177	Middle	504	fiveUTR	88_BivProm2	RNF2	EZH2,SUZ12	1	2	0	1
1426	4	cg10341154	164265442	NPY5R	29.3013	1.12293e-177	Middle	351	Promoter	87_BivProm1	RNF2	EZH2,SUZ12	1	2	0	1
1427	14	cg13023870	37124018	PAX9	29.2998	1.16538e-177	Middle	-2754	Promoter	17_ReprPC1	RNF2	EZH2,SUZ12	1	2	0	1
1428	14	cg26354128	93897195	UNC79	29.2956	1.29959e-177	Middle	97630	Intron	87_BivProm1		EZH2	0	1	0	0
1438	19	cg22891500	23653996	ZNF91	29.2611	3.18797e-177	Middle	-75727	Intergenic_upstream	26_Acet1		EZH2	0	1	0	0
1439	3	cg05371578	147128157	ZIC1	29.2514	4.10189e-177	Middle	976	Exon	87_BivProm1	RNF2	EZH2,SUZ12	1	2	0	1
1440	15	cg09275667	55881083	PYGO1	29.2424	5.17532e-177	Middle	-33	Promoter	95_PromF5		EZH2,SUZ12	0	2	0	1
1442	4	cg23893898	6247571	WFS1	29.2405	5.45001e-177	Middle	-24006	Intergenic_upstream	88_BivProm2					0	0
1444	8	cg05419198	145753896	C8orf82	29.2333	6.56414e-177	Middle	561	Promoter	99_TSS2					0	0
1446	7	cg18961681	32467657	LOC100130673	29.226	7.93168e-177	Middle	30449	Intergenic_downstream	88_BivProm2		EED,EZH2,SUZ12	0	3	0	1
1448	15	cg08095196	35047023	GJD2	29.2246	8.2324e-177	Middle	-242	Promoter	88_BivProm2		EZH2,SUZ12	0	2	0	1
1449	17	cg07963349	74072957	GALR2	29.2207	9.09942e-177	Middle	2065	Exon	88_BivProm2	RNF2	EZH2,SUZ12	1	2	0	1
1453	3	cg17393267	192127356	FGF12	29.209	1.23188e-176	Middle	318031	Intron	87_BivProm1		EED,EZH2,SUZ12	0	3	0	1
1455	21	cg04753583	47062565	PCBP3	29.2002	1.54676e-176	Middle	-1117	Promoter	87_BivProm1		EZH2	0	1	0	0
1458	6	cg18471993	100917416	SIM1	29.1874	2.15755e-176	Middle	-4611	Promoter	17_ReprPC1	RNF2	EZH2,SUZ12	1	2	0	1
1460	3	cg20985755	24536474	THRB-AS1	29.178	2.75338e-176	Middle	896	Promoter	95_PromF5		EZH2	0	1	0	0
1465	15	cg26517663	60295294	FOXB1	29.1645	3.90303e-176	Middle	-1126	Promoter	17_ReprPC1		EZH2,SUZ12	0	2	0	1
1466	10	cg02456226	18429703	CACNB2	29.1615	4.22001e-176	Middle	97	Exon	95_PromF5		EZH2,SUZ12	0	2	0	1
1467	13	cg15653173	112723034	SOX1	29.1607	4.30847e-176	Middle	1121	Exon	88_BivProm2	RNF2	EZH2,SUZ12	1	2	0	1
1475	16	cg03757784	22826113	HS3ST2	29.1217	1.18207e-175	Middle	253	Exon	88_BivProm2		EZH2,SUZ12	0	2	0	1
1477	20	cg06779449	42544663	TOX2	29.1182	1.29626e-175	Middle	1171	Intron	87_BivProm1		EZH2,SUZ12	0	2	0	1
1478	3	cg10245988	12046420	SYN2	29.1171	1.33329e-175	Middle	558	Exon	88_BivProm2		EZH2	0	1	0	0
1483	14	cg06966811	57276789	OTX2	29.0907	2.64066e-175	Middle	404	Promoter	88_BivProm2	RNF2	EZH2,SUZ12	1	2	0	1
1487	13	cg05344430	28366600	GSX1	29.0783	3.63761e-175	Middle	-180	Promoter	88_BivProm2		EZH2,SUZ12	0	2	0	1
1488	11	cg02318971	64739714	MAJIN	29.0771	3.75405e-175	Middle	-158	Promoter	87_BivProm1	RNF2		1	0	0	0
1491	7	cg04427498	20830657	SP8	29.0746	4.00421e-175	Middle	-4150	Promoter	88_BivProm2	RNF2	EZH2,SUZ12	1	2	0	1
1492	3	cg12595013	147128123	ZIC1	29.0674	4.82408e-175	Middle	942	Exon	87_BivProm1	RNF2	EZH2,SUZ12	1	2	0	1
1493	16	cg07102001	87734816	KLHDC4	29.0541	6.80211e-175	Middle	8457	threeUTR	67_TxEnh6					0	0
1495	5	cg17508591	140214138	PCDHA1	29.051	7.3643e-175	Middle	48262	Exon	12_HET5					0	0
1511	4	cg20128928	104640560	TACR3	28.9897	3.57964e-174	Middle	412	Exon	88_BivProm2		EZH2	0	1	0	0
1512	21	cg01419679	46294237	PTTG1IP	28.9855	3.99026e-174	Middle	-419	Promoter	93_PromF3	RNF2	EZH2	1	1	0	0
1514	1	cg04455430	50886920	DMRTA2	28.9807	4.51014e-174	Middle	2198	Exon	88_BivProm2	RNF2	EZH2,SUZ12	1	2	0	1
1515	6	cg08797106	26021008	H3C1	28.9786	4.76179e-174	Middle	290	Exon	93_PromF3	RING1,RNF2	EED	2	1	1	0
1518	2	cg08613144	133428836	LYPD1	28.9591	7.88438e-174	Middle	233	fiveUTR	87_BivProm1	RNF2	EZH2,SUZ12	1	2	0	1
1521	5	cg08957484	132083532	CCNI2	28.9544	8.89266e-174	Middle	395	Exon	87_BivProm1	RNF2	EED,EZH2,SUZ12	1	3	0	1
1522	4	cg21523251	8582110	GPR78	28.9362	1.42275e-173	Middle	146	Exon	89_BivProm3		EZH2	0	1	0	0
1523	2	cg23850283	114261369	FOXD4L1	28.9352	1.45698e-173	Middle	4708	Intergenic_downstream	87_BivProm1	RNF2	EZH2,SUZ12	1	2	0	1
1524	17	cg22264930	15244482	TEKT3	28.935	1.46502e-173	Middle	475	Promoter	87_BivProm1	RNF2	EZH2	1	1	0	0
1525	7	cg03366574	2764599	AMZ1	28.9332	1.53401e-173	Middle	22490	Intergenic_downstream	66_TxEnh5					0	0
1528	16	cg00683332	51188697	SALL1	28.9221	2.04499e-173	Middle	-3515	Promoter	88_BivProm2		EZH2	0	1	0	0
1529	1	cg22059812	19992564	HTR6	28.9189	2.21682e-173	Middle	784	Exon	88_BivProm2		EZH2	0	1	0	0
1531	2	cg22232500	134024266	NCKAP5	28.9051	3.16137e-173	Middle	301764	Intron	95_PromF5		EZH2	0	1	0	0
1532	11	cg12782992	9026055	NRIP3	28.8961	3.99129e-173	Middle	-459	Promoter	87_BivProm1		EZH2	0	1	0	0
1533	5	cg02004641	140306181	PCDHA1	28.893	4.31739e-173	Middle	140305	Intron	87_BivProm1		SUZ12	0	1	0	0
1535	16	cg11220950	2042693	SYNGR3	28.8901	4.65349e-173	Middle	2747	Exon	87_BivProm1	RING1,RNF2		2	0	1	0
1536	5	cg26485937	140802432	PCDHGA1	28.8877	4.9494e-173	Middle	92180	Exon	12_HET5					0	0
1539	2	cg07974511	63283013	OTX1	28.8755	6.77465e-173	Middle	5821	Exon	88_BivProm2	RNF2	EZH2,SUZ12	1	2	0	1
1541	12	cg21232015	133424221	CHFR	28.8733	7.17515e-173	Middle	39982	Intron	65_TxEnh4					0	0
1543	1	cg20482698	236849994	ACTN2	28.8638	9.14028e-173	Middle	224	fiveUTR	99_TSS2	RNF2	EZH2,SUZ12	1	2	0	1
1545	1	cg21407196	46751975	LRRC41	28.8621	9.55956e-173	Middle	17062	Exon	65_TxEnh4					0	0
1551	10	cg19392831	120355756	PRLHR	28.8517	1.24822e-172	Middle	-596	Promoter	88_BivProm2		EZH2	0	1	0	0
1552	1	cg01444397	7844450	PER3	28.8505	1.28693e-172	Middle	70	fiveUTR	98_TSS1	RING1,RNF2		2	0	1	0
1554	1	cg15617155	63785321	LINC00466	28.8449	1.48812e-172	Middle	-2420	Promoter	88_BivProm2	RNF2	EZH2,SUZ12	1	2	0	1
1556	11	cg24543696	12031046	DKK3	28.8359	1.87459e-172	Middle	269	Promoter	95_PromF5					0	0
1557	2	cg01154505	112940409	FBLN7	28.8286	2.25832e-172	Middle	44447	Exon	49_EnhA8					0	0
1559	13	cg19407095	112721778	SOX1	28.8256	2.43963e-172	Middle	-135	Promoter	88_BivProm2	RNF2	EZH2,SUZ12	1	2	0	1
1562	18	cg14306734	34833938	CELF4	28.8236	2.57261e-172	Middle	312061	Intron	99_TSS2	RNF2	EZH2	1	1	0	0
1564	14	cg11880727	63512265	KCNH5	28.8135	3.33122e-172	Middle	56318	Intron	87_BivProm1		EZH2	0	1	0	0
1570	15	cg19821713	96909816	NR2F2	28.7913	5.88782e-172	Middle	33248	Intergenic_downstream	17_ReprPC1	RNF2	EZH2,SUZ12	1	2	0	1
1571	17	cg14122138	36719737	SRCIN1	28.7897	6.1393e-172	Middle	42445	Exon	88_BivProm2	RNF2	EZH2,SUZ12	1	2	0	1
1573	16	cg19064258	22826117	HS3ST2	28.7872	6.53763e-172	Middle	257	Exon	88_BivProm2		EZH2,SUZ12	0	2	0	1
1575	12	cg05170326	7125723	LPCAT3	28.7846	6.99768e-172	Middle	118	fiveUTR	94_PromF4		EED	0	1	0	0
1579	3	cg12892506	147113918	ZIC4	28.7609	1.28276e-171	Middle	10677	Exon	88_BivProm2	RNF2	EZH2,SUZ12	1	2	0	1
1584	11	cg22216413	26353618	ANO3	28.7408	2.14673e-171	Middle	142789	Intron	87_BivProm1	BMI1	EZH2	1	1	0	0
1586	10	cg20382695	116853814	ATRNL1	28.7383	2.2924e-171	Middle	690	Promoter	99_TSS2		EED,EZH2	0	2	0	1
1587	8	cg15427886	55379663	SOX17	28.737	2.36706e-171	Middle	9168	Intergenic_downstream	88_BivProm2	RNF2	EZH2,SUZ12	1	2	0	1
1588	4	cg02812207	119273827	PRSS12	28.7335	2.59049e-171	Middle	94	Exon	95_PromF5	RNF2	EZH2,SUZ12	1	2	0	1
1589	12	cg01357263	122459509	BCL7A	28.73	2.82917e-171	Middle	-351	Promoter	95_PromF5					0	0
1591	4	cg23207990	154710535	SFRP2	28.7212	3.54981e-171	Middle	-308	Promoter	87_BivProm1		EZH2	0	1	0	0
1592	8	cg08855288	63161589	NKAIN3	28.7208	3.58824e-171	Middle	88	fiveUTR	99_TSS2	RNF2	EZH2,SUZ12	1	2	0	1
1595	5	cg09232937	3595970	IRX1	28.7029	5.67418e-171	Middle	-198	Promoter	86_DNase1		EZH2	0	1	0	0
1596	5	cg17785250	140554081	PCDHB7	28.6941	7.10098e-171	Middle	1838	Exon	13_HET6					0	0
1598	17	cg22605919	42733542	MEIOC	28.6872	8.46651e-171	Middle	-219	Promoter	88_BivProm2	RNF2	EZH2	1	1	0	0
1599	12	cg25245322	56618196	NABP2	28.6735	1.20227e-170	Middle	71	fiveUTR	99_TSS2	RNF2	EED	1	1	0	0
1600	12	cg01614102	115134918	TBX3	28.6694	1.33423e-170	Middle	-12949	Intergenic_upstream	17_ReprPC1	RNF2	EZH2,SUZ12	1	2	0	1
1602	18	cg16933181	24765485	AQP4-AS1	28.6615	1.63564e-170	Middle	320213	Intron	87_BivProm1		EZH2	0	1	0	0
1605	7	cg22633390	100964966	IFT22	28.6545	1.95488e-170	Middle	126	fiveUTR	94_PromF4	BMI1,RNF2	EED,SUZ12	2	2	1	1
1606	14	cg04987734	103415873	CDC42BPB	28.6511	2.12908e-170	Middle	107868	Intron	65_TxEnh4					0	0
1610	2	cg25571189	133427612	LYPD1	28.6385	2.94165e-170	Middle	1457	fiveUTR	87_BivProm1	RNF2	EZH2,SUZ12	1	2	0	1
1615	18	cg17688525	6414978	L3MBTL4	28.628	3.8493e-170	Middle	-68	Promoter	99_TSS2		EED,EZH2	0	2	0	1
1621	2	cg07339783	176952826	EVX2	28.6007	7.72532e-170	Middle	-4137	Promoter	87_BivProm1	RNF2	EZH2,SUZ12	1	2	0	1
1626	2	cg19451698	227700467	RHBDD1	28.5871	1.09245e-169	Middle	-203	Promoter	93_PromF3	RING1,RNF2	EED,EZH2	2	2	1	1
1627	5	cg24922090	140751608	PCDHGA1	28.5798	1.31607e-169	Middle	41356	Exon	12_HET5					0	0
1629	5	cg03555227	170289070	RANBP17	28.5735	1.54385e-169	Middle	174	Promoter	95_PromF5		EED	0	1	0	0
1630	5	cg04461228	92906678	NR2F1-AS1	28.5709	1.65098e-169	Middle	10324	Intron	88_BivProm2	RNF2	EZH2,SUZ12	1	2	0	1
1632	3	cg13921352	68981890	TAFA4	28.5655	1.89282e-169	Middle	-129	Promoter	87_BivProm1	RNF2	EZH2	1	1	0	0
1633	11	cg13806741	82443436	FAM181B	28.5654	1.89848e-169	Middle	1469	threeUTR	88_BivProm2	RNF2	EZH2,SUZ12	1	2	0	1
1635	1	cg04360793	79472361	ADGRL4	28.5492	2.87252e-169	Middle	133	fiveUTR	95_PromF5		EED,EZH2,SUZ12	0	3	0	1
1637	1	cg00145253	75602857	LHX8	28.5473	3.01135e-169	Middle	8738	fiveUTR	88_BivProm2	RNF2	EZH2,SUZ12	1	2	0	1
1640	11	cg13661968	20621474	SLC6A5	28.5357	4.05016e-169	Middle	528	Promoter	17_ReprPC1		EZH2,SUZ12	0	2	0	1
1642	8	cg11089595	85094437	RALYL	28.533	4.34176e-169	Middle	-1015	Promoter	88_BivProm2		EZH2	0	1	0	0
1644	12	cg20443254	108169020	ASCL4	28.528	4.92397e-169	Middle	858	Exon	88_BivProm2	RNF2	EZH2,SUZ12	1	2	0	1
1646	6	cg27252696	100912940	SIM1	28.507	8.41214e-169	Middle	-136	Promoter	87_BivProm1	RNF2	EZH2,SUZ12	1	2	0	1
1648	5	cg06677021	79490511	SERINC5	28.5032	9.25925e-169	Middle	61386	Intron	50_EnhA9					0	0
1651	14	cg10530851	37051417	NKX2-8	28.4966	1.09649e-168	Middle	368	Promoter	88_BivProm2	RNF2	EZH2,SUZ12	1	2	0	1
1652	7	cg05009601	121944500	FEZF1	28.4876	1.37787e-168	Middle	64	fiveUTR	88_BivProm2		EZH2,SUZ12	0	2	0	1
1653	11	cg20656116	33757858	CD59	28.4873	1.38766e-168	Middle	166	Promoter	94_PromF4		EED,EZH2	0	2	0	1
1654	5	cg12238343	33936402	RXFP3	28.4861	1.43057e-168	Middle	-88	Promoter	87_BivProm1		EZH2,SUZ12	0	2	0	1
1657	5	cg23713079	72715996	BTF3	28.4716	2.07135e-168	Middle	-78253	Intergenic_upstream	87_BivProm1	RNF2	EZH2,SUZ12	1	2	0	1
1660	1	cg19233405	154988721	ZBTB7B	28.4661	2.38022e-168	Middle	13615	Exon	67_TxEnh6					0	0
1662	7	cg08315202	98246006	NPTX2	28.4578	2.93693e-168	Middle	-591	Promoter	88_BivProm2	RNF2	EZH2	1	1	0	0
1663	7	cg13314145	98246001	NPTX2	28.4573	2.97725e-168	Middle	-596	Promoter	88_BivProm2	RNF2	EZH2	1	1	0	0
1664	7	cg18760587	79764888	GNAI1	28.4561	3.06891e-168	Middle	748	Promoter	98_TSS1		EZH2	0	1	0	0
1666	11	cg17592231	43604758	MIR129-2	28.4544	3.19996e-168	Middle	1815	Intergenic_downstream	17_ReprPC1	RNF2	EZH2,SUZ12	1	2	0	1
1669	8	cg07104660	67873511	TCF24	28.4399	4.63235e-168	Middle	1313	Intron	88_BivProm2		EZH2,SUZ12	0	2	0	1
1670	4	cg25117976	39529365	UGDH-AS1	28.4398	4.64798e-168	Middle	-94	Promoter	98_TSS1		SUZ12	0	1	0	0
1672	17	cg13330559	11144043	SHISA6	28.416	8.48901e-168	Middle	-696	Promoter	99_TSS2		EZH2	0	1	0	0
1673	2	cg05940122	231770489	GCSIR	28.4129	9.19852e-168	Middle	19229	Intergenic_downstream	60_EnhA19	RNF2		1	0	0	0
1674	2	cg09845946	204192806	ABI2	28.4122	9.36172e-168	Middle	-197	Promoter	98_TSS1	BMI1,RNF2	EED	2	1	1	0
1677	7	cg18502142	96622709	DLX6-AS1	28.4089	1.01869e-167	Middle	20667	Intron	17_ReprPC1		EZH2	0	1	0	0
1678	12	cg07679948	56329641	DGKA	28.4043	1.14408e-167	Middle	4695	fiveUTR	50_EnhA9					0	0
1679	7	cg21449170	130419062	KLF14	28.4021	1.20903e-167	Middle	-174	Promoter	87_BivProm1	RNF2	EZH2,SUZ12	1	2	0	1
1681	2	cg07652213	48010362	MSH6	28.3962	1.40534e-167	Middle	141	fiveUTR	94_PromF4	RNF2	EED	1	1	0	0
1683	3	cg15593298	142681996	PAQR9	28.3912	1.59408e-167	Middle	181	Exon	87_BivProm1		EZH2,SUZ12	0	2	0	1
1686	14	cg13209481	36973483	SFTA3	28.3855	1.84311e-167	Middle	15333	Intron	88_BivProm2	RNF2	EZH2,SUZ12	1	2	0	1
1688	11	cg16280667	118754593	CXCR5	28.3626	3.28963e-167	Middle	118	fiveUTR	39_EnhWk6		EED	0	1	0	0
1689	1	cg15201877	71512973	PTGER3	28.36	3.51586e-167	Middle	517	Exon	87_BivProm1	RNF2	EZH2,SUZ12	1	2	0	1
1690	10	cg03171770	43393728	MIR5100	28.3598	3.53725e-167	Middle	-99283	Intergenic_upstream	17_ReprPC1		EZH2	0	1	0	0
1692	5	cg16620537	140306054	PCDHA1	28.3557	3.91853e-167	Middle	140178	Intron	87_BivProm1		SUZ12	0	1	0	0
1693	10	cg19935065	98062687	DNTT	28.3554	3.954e-167	Middle	-1397	Promoter	38_EnhWk5					0	0
1694	5	cg01116059	121647630	SNCAIP	28.3508	4.44591e-167	Middle	244	Promoter	99_TSS2					0	0
1700	7	cg19198568	28997866	TRIL	28.3347	6.6759e-167	Middle	162	fiveUTR	87_BivProm1	RNF2	EZH2	1	1	0	0
1702	7	cg25744767	79764178	GNAI1	28.3275	8.00489e-167	Middle	38	fiveUTR	99_TSS2		EED,EZH2	0	2	0	1
1703	5	cg25302419	11904015	CTNND2	28.3256	8.40645e-167	Middle	94	fiveUTR	99_TSS2		EZH2	0	1	0	0
1708	22	cg10188823	29876206	NEFH	28.305	1.41507e-166	Middle	25	fiveUTR	88_BivProm2		EZH2,SUZ12	0	2	0	1
1709	1	cg20818778	235814145	GNG4	28.3016	1.54558e-166	Middle	-91	Promoter	87_BivProm1		EZH2	0	1	0	0
1713	18	cg15916399	67068457	DOK6	28.2863	2.27186e-166	Middle	173	fiveUTR	95_PromF5		EZH2,SUZ12	0	2	0	1
1717	2	cg09988805	43278552	ZFP36L2	28.2655	3.84496e-166	Middle	175192	Intergenic_downstream	32_Acet7					0	0
1720	1	cg19356905	240775401	GREM2	28.2551	5.00829e-166	Middle	60	fiveUTR	95_PromF5		EZH2	0	1	0	0
1721	7	cg24315860	105029492	SRPK2	28.2541	5.13128e-166	Middle	10305	Intron	99_TSS2		EZH2	0	1	0	0
1726	19	cg01501819	49576200	KCNA7	28.2527	5.31527e-166	Middle	-2	Promoter	89_BivProm3; 88_BivProm2		EZH2,SUZ12	0	2	0	1
1727	14	cg15928900	34420380	EGLN3	28.2526	5.32743e-166	Middle	-96	Promoter	98_TSS1		EED,EZH2	0	2	0	1
1728	5	cg10475970	140772512	PCDHGA1	28.2525	5.34519e-166	Middle	62260	Exon	12_HET5	RNF2		1	0	0	0
1730	18	cg24880056	31158234	ASXL3	28.247	6.14067e-166	Middle	-307	Promoter	99_TSS2		EZH2	0	1	0	0
1732	13	cg16851425	110437759	IRS2	28.2456	6.36873e-166	Middle	1154	Exon	95_PromF5					0	0
1733	7	cg12098228	2106321	MAD1L1	28.2389	7.53007e-166	Middle	166261	Intron	67_TxEnh6					0	0
1734	19	cg26005082	4769660	MIR7-3HG	28.2378	7.74791e-166	Middle	543	Exon	86_DNase1	BMI1,RNF2	EED,EZH2,SUZ12	2	3	1	1
1737	6	cg19384531	50692252	TFAP2D	28.226	1.04345e-165	Middle	10995	Intron	17_ReprPC1	RNF2	EZH2,SUZ12	1	2	0	1
1739	17	cg14901671	70589079	LINC00673	28.2217	1.16276e-165	Middle	-136	Promoter	86_DNase1		EED,SUZ12	0	2	0	1
1742	19	cg15222651	9609152	ZNF560	28.21	1.56241e-165	Middle	126	Promoter	1_GapArtf2					0	0
1744	21	cg14769207	38071807	SIM2	28.2098	1.5724e-165	Middle	-184	Promoter	87_BivProm1	RNF2	EZH2,SUZ12	1	2	0	1
1746	5	cg21573200	2739602	IRX2	28.2025	1.891e-165	Middle	12167	Intergenic_downstream	87_BivProm1	RNF2	EZH2,SUZ12	1	2	0	1
1748	3	cg15385623	24536309	THRB	28.1958	2.23605e-165	Middle	3	fiveUTR	95_PromF5		EZH2,SUZ12	0	2	0	1
1749	3	cg05471845	42306467	CCK	28.1922	2.44836e-165	Middle	1194	Intron	88_BivProm2					0	0
1750	19	cg23368787	36049342	ATP4A	28.1878	2.74118e-165	Middle	5217	Exon	87_BivProm1		EZH2	0	1	0	0
1753	7	cg10659805	96631680	DLX6-AS1	28.182	3.1702e-165	Middle	11696	Intron	17_ReprPC1	RNF2	EZH2,SUZ12	1	2	0	1
1754	2	cg04864807	121412139	GLI2	28.1808	3.26284e-165	Middle	-81060	Intergenic_upstream	89_BivProm3		SUZ12	0	1	0	0
1755	8	cg21709871	144923606	NRBP2	28.1807	3.2762e-165	Middle	593	Promoter	99_TSS2					0	0
1759	5	cg10649903	140181058	PCDHA1	28.1711	4.17025e-165	Middle	15182	Exon	12_HET5					0	0
1761	17	cg17807479	11145042	SHISA6	28.155	6.26342e-165	Middle	302	Exon	88_BivProm2		EZH2,SUZ12	0	2	0	1
1764	18	cg25547580	55103734	ONECUT2	28.1488	7.32621e-165	Middle	817	Exon	88_BivProm2	RNF2	EZH2,SUZ12	1	2	0	1
1766	4	cg25148589	158141936	GRIA2	28.1473	7.60777e-165	Middle	641	fiveUTR	87_BivProm1		EZH2,SUZ12	0	2	0	1
1768	11	cg07884764	64107517	CCDC88B	28.1419	8.70624e-165	Middle	-173	Promoter	49_EnhA8		EED	0	1	0	0
1771	19	cg17768491	41018876	SPTBN4	28.1321	1.11619e-164	Middle	46728	fiveUTR	88_BivProm2	RNF2	EZH2,SUZ12	1	2	0	1
1773	11	cg07178006	20184718	DBX1	28.1269	1.27117e-164	Middle	-2848	Promoter	88_BivProm2	RNF2	EZH2,SUZ12	1	2	0	1
1774	18	cg02824202	6729810	ARHGAP28	28.1244	1.3523e-164	Middle	-58683	Intergenic_upstream	95_PromF5		EED,EZH2	0	2	0	1
1775	3	cg10796805	35680802	ARPP21	28.12	1.51371e-164	Middle	136	fiveUTR	87_BivProm1	RNF2	SUZ12	1	1	0	0
1776	4	cg03738352	25657381	SLC34A2	28.117	1.63093e-164	Middle	-54	Promoter	88_BivProm2		EZH2,SUZ12	0	2	0	1
1777	3	cg05768427	127634188	KBTBD12	28.1166	1.6474e-164	Middle	-130	Promoter	87_BivProm1	RNF2	EZH2,SUZ12	1	2	0	1
1778	13	cg13692446	112759719	SOX1	28.1164	1.65645e-164	Middle	37807	Intergenic_downstream	88_BivProm2	RNF2	EZH2,SUZ12	1	2	0	1
1780	10	cg11174855	134598352	NKX6-2	28.107	2.09775e-164	Middle	1184	threeUTR	17_ReprPC1	RNF2	EZH2,SUZ12	1	2	0	1
1783	5	cg07408835	140306377	PCDHA1	28.0969	2.70558e-164	Middle	140501	fiveUTR	87_BivProm1		SUZ12	0	1	0	0
1784	19	cg02576468	41074006	SPTBN4	28.0899	3.22514e-164	Middle	101858	Exon	88_BivProm2	RNF2	EZH2,SUZ12	1	2	0	1
1785	19	cg06707978	58095155	ZIK1	28.0888	3.31837e-164	Middle	-472	Promoter	95_PromF5	RNF2		1	0	0	0
1786	19	cg11140785	57703301	ZNF264	28.0869	3.47573e-164	Middle	433	Exon	94_PromF4					0	0
1788	10	cg25485875	134600998	NKX6-2	28.0835	3.78779e-164	Middle	-1461	Promoter	88_BivProm2	RNF2	EZH2,SUZ12	1	2	0	1
1789	5	cg26921969	92948217	MIR2277	28.0825	3.88979e-164	Middle	8277	Intergenic_downstream	90_BivProm4		EZH2,SUZ12	0	2	0	1
1792	2	cg10770187	150186923	LYPD6	28.0758	4.60283e-164	Middle	424	Promoter	99_TSS2		EED,EZH2	0	2	0	1
1793	18	cg14455307	60987429	BCL2	28.0735	4.87798e-164	Middle	-772	Promoter	98_TSS1		EED	0	1	0	0
1795	20	cg04293085	4202378	ADRA1D	28.0696	5.37832e-164	Middle	27280	Exon	87_BivProm1	RNF2	EZH2	1	1	0	0
1796	20	cg01068944	9049273	PLCB4	28.0695	5.38807e-164	Middle	-427	Promoter	95_PromF5		EZH2	0	1	0	0
1797	8	cg26267340	31497829	NRG1	28.0691	5.44232e-164	Middle	918	Exon	88_BivProm2		EZH2,SUZ12	0	2	0	1
1799	5	cg07224726	115298511	LVRN	28.0524	8.28049e-164	Middle	360	fiveUTR	87_BivProm1	RNF2	EZH2,SUZ12	1	2	0	1
1800	2	cg11308319	240291426	HDAC4	28.0514	8.48897e-164	Middle	31216	Intron	67_TxEnh6					0	0
1803	20	cg27147819	21378074	NKX2-4	28.0435	1.03654e-163	Middle	-28	Promoter	88_BivProm2		EZH2,SUZ12	0	2	0	1
1805	4	cg06469345	9783246	DRD5	28.0195	1.89254e-163	Middle	-11	Promoter	88_BivProm2		EZH2	0	1	0	0
1807	12	cg27659049	115173713	TBX3	28.015	2.12011e-163	Middle	-51745	Intergenic_upstream	17_ReprPC1	RNF2	EZH2,SUZ12	1	2	0	1
1810	2	cg21678377	115919009	DPP10	28.005	2.72357e-163	Middle	719110	Intron	99_TSS2		SUZ12	0	1	0	0
1811	3	cg04908625	123166882	ADCY5	28.0024	2.91033e-163	Middle	509	Exon	89_BivProm3		EZH2	0	1	0	0
1815	4	cg18342279	48492344	ZAR1	27.9871	4.26587e-163	Middle	35	Exon	87_BivProm1		EZH2,SUZ12	0	2	0	1
1816	19	cg12259537	58514694	ZNF606	27.9865	4.33378e-163	Middle	19	fiveUTR	93_PromF3	RNF2		1	0	0	0
1817	16	cg03132773	22824877	HS3ST2	27.9801	5.09232e-163	Middle	-983	Promoter	87_BivProm1	RNF2	EZH2,SUZ12	1	2	0	1
1819	10	cg06094615	50887578	CHAT	27.9728	6.10313e-163	Middle	65228	Intron	87_BivProm1		EZH2	0	1	0	0
1820	11	cg20809378	43569555	MIR670	27.9719	6.24496e-163	Middle	-11651	Intergenic_upstream	89_BivProm3	RNF2		1	0	0	0
1822	6	cg25051341	100061307	PRDM13	27.9703	6.51087e-163	Middle	6657	Exon	87_BivProm1		EZH2,SUZ12	0	2	0	1
1823	10	cg25124276	25464008	GPR158-AS1	27.9681	6.87317e-163	Middle	1196	Intron	87_BivProm1		EZH2,SUZ12	0	2	0	1
1824	13	cg26132774	79170146	OBI1-AS1	27.9669	7.08097e-163	Middle	541156	Intron	88_BivProm2	RNF2	EZH2,SUZ12	1	2	0	1
1825	14	cg06204735	74892986	SYNDIG1L	27.9637	7.66644e-163	Middle	-181	Promoter	99_TSS2		EZH2	0	1	0	0
1826	17	cg15557036	48041891	DLX4	27.962	8.0149e-163	Middle	-4671	Promoter	88_BivProm2	RNF2	EZH2,SUZ12	1	2	0	1
1827	3	cg10967350	2141304	CNTN4	27.9607	8.28374e-163	Middle	754	fiveUTR	88_BivProm2	RNF2	EZH2,SUZ12	1	2	0	1
1829	10	cg23786625	106402741	SORCS3	27.9459	1.19901e-162	Middle	1882	Intron	88_BivProm2		EZH2	0	1	0	0
1830	3	cg03986829	62358234	FEZF2	27.9457	1.20514e-162	Middle	955	Exon	88_BivProm2	RNF2	EZH2,SUZ12	1	2	0	1
1832	1	cg02623400	50513749	ELAVL4	27.9421	1.31782e-162	Middle	63	fiveUTR	88_BivProm2		EZH2	0	1	0	0
1833	12	cg26567423	54500619	FLJ12825	27.9418	1.32951e-162	Middle	48581	Intron	17_ReprPC1		EZH2	0	1	0	0
1836	11	cg26164712	118754565	CXCR5	27.9252	2.01552e-162	Middle	90	fiveUTR	39_EnhWk6		EED	0	1	0	0
1837	8	cg17331296	41754181	ANK1	27.9248	2.0357e-162	Middle	98	fiveUTR	88_BivProm2		EZH2,SUZ12	0	2	0	1
1838	2	cg03767531	182545572	NEUROD1	27.923	2.12885e-162	Middle	-180	Promoter	88_BivProm2		EZH2,SUZ12	0	2	0	1
1841	14	cg23998119	77600217	ZDHHC22	27.9174	2.44748e-162	Middle	7916	Exon	86_DNase1					0	0
1842	18	cg15264806	59000800	CDH20	27.9123	2.77845e-162	Middle	-187	Promoter	88_BivProm2; 89_BivProm3		EZH2	0	1	0	0
1843	6	cg08712932	133562463	EYA4	27.9113	2.85451e-162	Middle	727	Promoter	87_BivProm1		EZH2,SUZ12	0	2	0	1
1844	8	cg16783744	105478855	DPYS	27.9097	2.96831e-162	Middle	421	Promoter	88_BivProm2		EZH2	0	1	0	0
1845	16	cg09717923	1440498	UNKL	27.9048	3.35755e-162	Middle	24206	Intron	81_TxEx2					0	0
1848	17	cg22702328	50235965	CA10	27.9026	3.54883e-162	Middle	1411	fiveUTR	88_BivProm2		EZH2,SUZ12	0	2	0	1
1849	5	cg16304215	76928810	OTP	27.9018	3.61421e-162	Middle	5711	Intron	17_ReprPC1	RNF2	EZH2,SUZ12	1	2	0	1
1850	14	cg16804284	29237480	FOXG1	27.9016	3.63559e-162	Middle	1202	Exon	88_BivProm2	RNF2	EZH2,SUZ12	1	2	0	1
1851	14	cg06785999	60975964	SIX6	27.8987	3.91132e-162	Middle	26	fiveUTR	88_BivProm2	RNF2	EZH2,SUZ12	1	2	0	1
1852	15	cg13942157	29862568	FAM189A1	27.8979	3.98602e-162	Middle	358	Promoter	87_BivProm1	RNF2	EZH2	1	1	0	0
1853	1	cg06962177	63785946	FOXD3	27.8933	4.47112e-162	Middle	-2784	Promoter	88_BivProm2	RNF2	EZH2,SUZ12	1	2	0	1
1854	10	cg02728050	50818153	CHAT	27.8867	5.28043e-162	Middle	1012	Intron	89_BivProm3		EZH2,SUZ12	0	2	0	1
1855	12	cg18573383	75603401	KCNC2	27.8762	6.85885e-162	Middle	126	fiveUTR	88_BivProm2		EZH2	0	1	0	0
1856	19	cg02428100	10614022	KEAP1	27.8755	6.98801e-162	Middle	31	fiveUTR	93_PromF3	RNF2	EZH2	1	1	0	0
1857	7	cg19507068	79764176	GNAI1	27.8752	7.0313e-162	Middle	36	fiveUTR	99_TSS2		EED,EZH2	0	2	0	1
1858	18	cg25767345	54788969	BOD1L2	27.866	8.86138e-162	Middle	-25324	Intergenic_upstream	88_BivProm2		EZH2	0	1	0	0
1859	3	cg02119363	179754603	PEX5L	27.8653	9.01789e-162	Middle	237	fiveUTR	87_BivProm1		EZH2	0	1	0	0
1860	9	cg19684883	74980740	ZFAND5	27.8628	9.59553e-162	Middle	-577	Promoter	94_PromF4	RNF2	EED	1	1	0	0
1864	2	cg25541738	96192339	TRIM43B	27.8565	1.12377e-161	Middle	-41861	Intergenic_upstream	98_TSS1		EED,EZH2	0	2	0	1
1867	15	cg09500815	96876407	NR2F2	27.8528	1.23224e-161	Middle	7250	Intron	95_PromF5	RNF2	EZH2,SUZ12	1	2	0	1
1873	15	cg23763043	96876367	NR2F2	27.8373	1.81305e-161	Middle	7210	Intron	95_PromF5	RNF2	EZH2,SUZ12	1	2	0	1
1875	8	cg20518155	55366610	SOX17	27.8276	2.31422e-161	Middle	-3884	Promoter	88_BivProm2	RNF2	EZH2,SUZ12	1	2	0	1
1876	4	cg25316663	147569938	POU4F2	27.8267	2.36685e-161	Middle	9893	Intergenic_downstream	21_ReprPC5		EZH2	0	1	0	0
1878	12	cg00058329	133195094	P2RX2	27.8194	2.83632e-161	Middle	-308	Promoter	88_BivProm2		EZH2	0	1	0	0
1879	22	cg02792538	38477085	SLC16A8	27.818	2.93571e-161	Middle	2084	Exon	87_BivProm1		EZH2,SUZ12	0	2	0	1
1880	18	cg13478228	70209432	CBLN2	27.8163	3.06439e-161	Middle	2290	fiveUTR	88_BivProm2		EZH2	0	1	0	0
1882	19	cg21632975	46456210	NOVA2	27.814	3.25128e-161	Middle	20446	Intron	87_BivProm1	BMI1	EED	1	1	0	0
1883	6	cg22401066	123110741	SMPDL3A	27.8121	3.40741e-161	Middle	770	Promoter	98_TSS1	BMI1,RNF2	EED	2	1	1	0
1884	14	cg15852312	103673875	LINC00605	27.8118	3.42718e-161	Middle	-18511	Intergenic_upstream	95_PromF5	RNF2	EZH2,SUZ12	1	2	0	1
1886	5	cg18530551	172670879	NKX2-5	27.8025	4.33272e-161	Middle	-8565	Promoter	88_BivProm2	RNF2	EZH2,SUZ12	1	2	0	1
1887	5	cg09560590	143191663	HMHB1	27.8021	4.37308e-161	Middle	-62	Promoter	48_EnhA7		EED	0	1	0	0
1888	1	cg00105470	228290868	C1orf35	27.8018	4.39869e-161	Middle	153	Exon	94_PromF4	RNF2		1	0	0	0
1892	10	cg13448753	25464059	GPR158-AS1	27.7952	5.19264e-161	Middle	1145	Intron	87_BivProm1		EZH2,SUZ12	0	2	0	1
1893	14	cg06821999	95238156	GSC	27.7919	5.64018e-161	Middle	-1658	Promoter	17_ReprPC1	RNF2	EZH2,SUZ12	1	2	0	1
1894	2	cg05864140	220196530	RESP18	27.7872	6.34239e-161	Middle	1368	Intron	88_BivProm2	RNF2	EZH2,SUZ12	1	2	0	1
1896	3	cg01844642	51989764	GPR62	27.7829	7.05047e-161	Middle	434	Exon	87_BivProm1		EZH2,SUZ12	0	2	0	1
1899	6	cg17295225	137814971	OLIG3	27.7765	8.28069e-161	Middle	559	Exon	88_BivProm2	RNF2	EZH2,SUZ12	1	2	0	1
1900	14	cg04193970	38091926	FOXA1	27.7747	8.65704e-161	Middle	-27602	Exon	87_BivProm1	RNF2	EZH2,SUZ12	1	2	0	1
1901	3	cg20132590	73673893	PDZRN3	27.7734	8.94268e-161	Middle	178	Exon	95_PromF5	RNF2	SUZ12	1	1	0	0
1903	1	cg14319235	79472282	ADGRL4	27.7657	1.08492e-160	Middle	212	Promoter	95_PromF5		EED,EZH2,SUZ12	0	3	0	1
1905	22	cg09877744	51042356	MAPK8IP2	27.7575	1.33065e-160	Middle	3225	Exon	18_ReprPC2	RNF2	EZH2,SUZ12	1	2	0	1
1906	1	cg24681499	42706997	FOXJ3	27.7539	1.45343e-160	Middle	94550	Intron	68_TxEnh7					0	0
1907	1	cg13678973	50513870	ELAVL4	27.7527	1.4989e-160	Middle	184	Promoter	88_BivProm2	RNF2	EZH2	1	1	0	0
1910	2	cg18667659	99438903	KIAA1211L	27.7456	1.78846e-160	Middle	113780	Exon	88_BivProm2	RNF2	EZH2	1	1	0	0
1912	8	cg06808751	54163693	OPRK1	27.7452	1.80726e-160	Middle	500	fiveUTR	88_BivProm2	RNF2	EZH2,SUZ12	1	2	0	1
1913	9	cg03804985	130159694	SLC2A8	27.741	2.00515e-160	Middle	277	Exon	98_TSS1	RING1,RNF2	EED	2	1	1	0
1914	8	cg19891728	41754871	ANK1	27.7402	2.04779e-160	Middle	-591	Promoter	87_BivProm1		EZH2,SUZ12	0	2	0	1
1915	16	cg16245339	451507	DECR2	27.7355	2.30261e-160	Middle	-351	Promoter	94_PromF4	RNF2	EED	1	1	0	0
1917	17	cg16195091	76227996	TMEM235	27.724	3.06362e-160	Middle	605	fiveUTR	88_BivProm2		EZH2,SUZ12	0	2	0	1
1920	1	cg07005055	113052167	WNT2B	27.7039	5.05612e-160	Middle	42127	Intron	87_BivProm1	RNF2	EZH2,SUZ12	1	2	0	1
1922	19	cg23331421	30866202	ZNF536	27.701	5.43008e-160	Middle	2874	Intron	88_BivProm2		EZH2,SUZ12	0	2	0	1
1924	19	cg04168853	38346023	LOC100631378	27.7002	5.53175e-160	Middle	-187	Promoter	88_BivProm2					0	0
1925	14	cg02018101	64320521	SYNE2	27.6919	6.81642e-160	Middle	838	Promoter	98_TSS1					0	0
1926	12	cg14816013	56618154	NABP2	27.6916	6.86e-160	Middle	29	fiveUTR	99_TSS2	RNF2	EED	1	1	0	0
1927	6	cg03320827	10887367	SYCP2L	27.6914	6.89173e-160	Middle	139372	Exon	87_BivProm1	RNF2	EZH2	1	1	0	0
1928	4	cg15476523	85887600	WDFY3	27.6888	7.35466e-160	Middle	-57	Promoter	98_TSS1; 94_PromF4					0	0
1931	10	cg15081351	26222922	MYO3A	27.6788	9.43441e-160	Middle	-80	Promoter	88_BivProm2		EZH2	0	1	0	0
1932	5	cg26664161	135265937	FBXL21P	27.6768	9.91669e-160	Middle	-69	Promoter	87_BivProm1		EED,EZH2	0	2	0	1
1933	19	cg06911487	10024282	OLFM2	27.6766	9.95175e-160	Middle	22787	Intron	87_BivProm1	RING1,RNF2	EZH2	2	1	1	0
1935	17	cg02745847	47075880	IGF2BP1	27.6725	1.10176e-159	Middle	1106	Intron	87_BivProm1		EZH2	0	1	0	0
1937	22	cg05472874	44258179	SULT4A1	27.6676	1.24737e-159	Middle	198	Exon	87_BivProm1		EZH2	0	1	0	0
1938	10	cg11175310	16859107	RSU1	27.6627	1.4082e-159	Middle	345	fiveUTR	94_PromF4	RNF2		1	0	0	0
1940	7	cg01780493	80548702	SEMA3C	27.6615	1.45002e-159	Middle	2972	Intron	98_TSS1	BMI1,RNF2	EZH2,SUZ12	2	2	1	1
1941	17	cg14885762	75446450	SEPTIN9	27.6586	1.5603e-159	Middle	168958	Intron	92_PromF2	RNF2	EED	1	1	0	0
1942	7	cg22450968	156871234	UBE3C	27.6545	1.72607e-159	Middle	-60420	Intergenic_upstream	88_BivProm2		EZH2,SUZ12	0	2	0	1
1945	16	cg01126567	20085047	GPR139	27.6425	2.32237e-159	Middle	52	fiveUTR	88_BivProm2		EZH2	0	1	0	0
1946	13	cg11750165	112722233	SOX1	27.6392	2.52105e-159	Middle	320	Exon	88_BivProm2		EZH2,SUZ12	0	2	0	1
1947	10	cg24621437	108924560	SORCS1	27.6346	2.83012e-159	Middle	-95	Promoter	99_TSS2		EZH2,SUZ12	0	2	0	1
1948	1	cg06660332	47009707	MKNK1-AS1	27.6282	3.31659e-159	Middle	5339	Intron	88_BivProm2	RNF2	EZH2,SUZ12	1	2	0	1
1951	11	cg16100721	102300650	TMEM123	27.6251	3.57924e-159	Middle	23124	Intron	68_TxEnh7					0	0
1956	12	cg09208611	63544319	AVPR1A	27.6151	4.59557e-159	Middle	2270	Exon	87_BivProm1	RNF2	EZH2,SUZ12	1	2	0	1
1958	5	cg20755170	145720024	POU4F3	27.6099	5.22768e-159	Middle	1437	threeUTR	88_BivProm2	RNF2	EZH2,SUZ12	1	2	0	1
1961	7	cg24599249	90895027	FZD1	27.6029	6.21401e-159	Middle	1244	Exon	95_PromF5	RNF2	EZH2,SUZ12	1	2	0	1
1962	21	cg16711792	32930054	TIAM1	27.6004	6.60922e-159	Middle	1235	Intron	87_BivProm1		EZH2	0	1	0	0
1964	16	cg16508857	78133117	WWOX	27.5919	8.16871e-159	Middle	-209	Promoter	93_PromF3	BMI1	SUZ12	1	1	0	0
1967	19	cg08249988	19322818	NCAN	27.5826	1.02767e-158	Middle	36	fiveUTR	88_BivProm2		EZH2	0	1	0	0
1968	2	cg17300051	155554130	KCNJ3	27.5811	1.06671e-158	Middle	-962	Promoter	87_BivProm1		EZH2,SUZ12	0	2	0	1
1969	13	cg11794728	74707860	KLF12	27.581	1.07069e-158	Middle	533	Promoter	94_PromF4		EZH2	0	1	0	0
1972	14	cg01693026	102026953	MIR1247	27.5748	1.24715e-158	Middle	-194	Promoter	89_BivProm3		EZH2,SUZ12	0	2	0	1
1973	4	cg24395452	52943197	SPATA18	27.5687	1.45079e-158	Middle	25604	Exon	87_BivProm1		EZH2	0	1	0	0
1974	8	cg16491617	54164391	OPRK1	27.5682	1.4699e-158	Middle	-197	Promoter	57_EnhA16		EZH2,SUZ12	0	2	0	1
1975	1	cg19866866	182026044	ZNF648	27.5675	1.49567e-158	Middle	4802	Exon	89_BivProm3		EZH2,SUZ12	0	2	0	1
1976	14	cg21039708	57278729	OTX2-AS1	27.5654	1.57368e-158	Middle	5	Exon	17_ReprPC1		EZH2,SUZ12	0	2	0	1
1977	3	cg10137084	54156330	CACNA2D3	27.5634	1.65666e-158	Middle	-363	Promoter	99_TSS2		EZH2	0	1	0	0
1978	18	cg24496223	5629371	EPB41L3	27.5625	1.69224e-158	Middle	1270	Intron	95_PromF5	RNF2	EZH2,SUZ12	1	2	0	1
1979	10	cg05904135	134599372	NKX6-2	27.5617	1.72808e-158	Middle	164	Exon	88_BivProm2		EZH2,SUZ12	0	2	0	1
1983	19	cg03975694	38042472	ZNF571-AS1	27.5519	2.20335e-158	Middle	2621	fiveUTR	2_GapArtf3					0	0
1984	16	cg05933904	1032266	SOX8	27.55	2.30526e-158	Middle	458	Exon	87_BivProm1	RNF2	EZH2,SUZ12	1	2	0	1
1986	5	cg06183338	178004204	COL23A1	27.5394	2.99652e-158	Middle	13351	Intron	88_BivProm2		EZH2,SUZ12	0	2	0	1
1987	19	cg15174682	5132063	KDM4B	27.5363	3.23661e-158	Middle	162939	Intron	67_TxEnh6					0	0
1988	12	cg24856726	108169333	ASCL4	27.5357	3.28831e-158	Middle	1171	Exon	88_BivProm2	RNF2	EZH2,SUZ12	1	2	0	1
1989	17	cg02932314	42733698	MEIOC	27.526	4.18253e-158	Middle	-64	Promoter	88_BivProm2	RNF2	EZH2	1	1	0	0
1991	7	cg26824006	121957254	FEZF1	27.5206	4.77609e-158	Middle	-12690	Intergenic_upstream	88_BivProm2	RNF2	EZH2,SUZ12	1	2	0	1
1993	3	cg24353443	73674166	PDZRN3	27.5169	5.23569e-158	Middle	-94	Promoter	95_PromF5	RNF2	SUZ12	1	1	0	0
1994	5	cg01283246	135266135	FBXL21P	27.5163	5.31128e-158	Middle	129	fiveUTR	87_BivProm1		EZH2	0	1	0	0
1995	5	cg16099804	83680253	EDIL3	27.5149	5.4965e-158	Middle	357	fiveUTR	95_PromF5		EZH2,SUZ12	0	2	0	1
1996	12	cg22635491	115109934	TBX3	27.5106	6.12378e-158	Middle	12034	Exon	90_BivProm4	RNF2	EZH2,SUZ12	1	2	0	1
2000	20	cg22328786	35491355	SOGA1	27.4996	8.03262e-158	Middle	731	Exon	99_TSS2					0	0
2001	15	cg05196969	76627594	ISL2	27.4933	9.40028e-158	Middle	-1552	Promoter	88_BivProm2		EZH2	0	1	0	0
2003	4	cg12765028	13526659	LINC01097	27.4862	1.11912e-157	Middle	6382	Intergenic_downstream	88_BivProm2	RNF2	EZH2,SUZ12	1	2	0	1
2004	19	cg22392666	35634167	FXYD7	27.4838	1.18784e-157	Middle	13	fiveUTR	86_DNase1					0	0
2005	7	cg24426072	28997173	TRIL	27.4827	1.22177e-157	Middle	855	Exon	87_BivProm1		EZH2,SUZ12	0	2	0	1
2006	6	cg20442599	108479500	NR2E1	27.4818	1.24707e-157	Middle	-7715	Promoter	88_BivProm2	RNF2	EZH2,SUZ12	1	2	0	1
2008	1	cg00963169	50513927	ELAVL4	27.4801	1.30001e-157	Middle	241	Promoter	88_BivProm2	RNF2	EZH2	1	1	0	0
2010	1	cg19922137	210111561	SYT14	27.475	1.47824e-157	Middle	42	fiveUTR	99_TSS2					0	0
2011	6	cg01141812	123317124	CLVS2	27.4726	1.5659e-157	Middle	-458	Promoter	87_BivProm1	RNF2	EZH2,SUZ12	1	2	0	1
2012	16	cg15192750	69999425	CLEC18C	27.4693	1.70041e-157	Middle	14817	Intron	99_TSS2	RNF2		1	0	0	0
2013	10	cg16043357	118897904	VAX1	27.4673	1.78436e-157	Middle	-92	Promoter	88_BivProm2	RNF2	EZH2,SUZ12	1	2	0	1
2014	11	cg27314569	122852461	BSX	27.4658	1.85205e-157	Middle	-83	Promoter	88_BivProm2		EZH2,SUZ12	0	2	0	1
2015	5	cg07012926	151304488	GLRA1	27.4622	2.02673e-157	Middle	-91	Promoter	89_BivProm3		EZH2	0	1	0	0
2017	15	cg01770755	41914122	MGA	27.4573	2.28705e-157	Middle	358	Promoter	93_PromF3	RNF2	EED	1	1	0	0
2020	4	cg13124370	22517059	ADGRA3	27.4471	2.94079e-157	Middle	617	Promoter	94_PromF4					0	0
2021	14	cg13073773	95234658	GSC	27.4463	3.00432e-157	Middle	1840	threeUTR	88_BivProm2		EZH2,SUZ12	0	2	0	1
2024	3	cg18140433	190580898	GMNC	27.4387	3.6207e-157	Middle	-433	Promoter	95_PromF5					0	0
2025	5	cg06448705	135701094	TRPC7	27.4357	3.89993e-157	Middle	69	fiveUTR	89_BivProm3		EED,EZH2	0	2	0	1
2026	14	cg13222752	74892569	SYNDIG1L	27.435	3.96351e-157	Middle	235	Promoter	88_BivProm2		EZH2	0	1	0	0
2027	5	cg04897804	157078629	SOX30	27.4348	3.99072e-157	Middle	19858	Exon	99_TSS2		EZH2	0	1	0	0
2028	11	cg05204798	30607888	MPPED2	27.4293	4.57086e-157	Middle	41	fiveUTR	87_BivProm1		EZH2,SUZ12	0	2	0	1
2031	15	cg21801378	72612125	CELF6	27.421	5.60362e-157	Middle	917	fiveUTR	99_TSS2	RNF2	EED,EZH2	1	2	0	1
2035	7	cg17508941	19183280	FERD3L	27.4111	7.15053e-157	Middle	1763	Intergenic_downstream	17_ReprPC1		EZH2,SUZ12	0	2	0	1
2037	18	cg01382110	4454189	DLGAP1	27.4077	7.77917e-157	Middle	1076	Intron	88_BivProm2		EZH2,SUZ12	0	2	0	1
2038	1	cg12756396	50886969	DMRTA2	27.4	9.40149e-157	Middle	2149	Exon	88_BivProm2	RNF2	EZH2,SUZ12	1	2	0	1
2042	14	cg05711886	101292680	MEG3	27.3876	1.27681e-156	Middle	235	Exon	90_BivProm4					0	0
2043	1	cg16348470	34642609	C1orf94	27.3857	1.33992e-156	Middle	9985	fiveUTR	89_BivProm3		EZH2,SUZ12	0	2	0	1
2046	19	cg06558502	57610699	USP29	27.3731	1.82909e-156	Middle	-20810	Intergenic_upstream	26_Acet1					0	0
2048	12	cg24740218	114075947	LHX5	27.3677	2.08794e-156	Middle	-166071	Intergenic_upstream	59_EnhA18					0	0
2049	6	cg11664500	133562479	EYA4	27.3675	2.09601e-156	Middle	743	Promoter	87_BivProm1		EZH2,SUZ12	0	2	0	1
2050	4	cg17128308	4420864	STX18	27.3655	2.20408e-156	Middle	122910	threeUTR	65_TxEnh4					0	0
2051	4	cg21512644	156130016	NPY2R	27.3617	2.42141e-156	Middle	235	fiveUTR	88_BivProm2	RNF2	EZH2	1	1	0	0
2058	19	cg03593550	54485404	CACNG8	27.3487	3.33038e-156	Middle	19114	Exon	87_BivProm1		EZH2	0	1	0	0
2059	5	cg21901718	16180076	MARCHF11	27.3479	3.401e-156	Middle	-180	Promoter	88_BivProm2		EZH2	0	1	0	0
2060	18	cg14134497	32074251	DTNA	27.3469	3.48026e-156	Middle	997	Promoter	99_TSS2		EZH2	0	1	0	0
2061	10	cg10059942	124908488	HMX2	27.3453	3.622e-156	Middle	850	Promoter	88_BivProm2	RNF2	EZH2,SUZ12	1	2	0	1
2062	7	cg08291000	94285960	PEG10	27.3396	4.17398e-156	Middle	323	Promoter	95_PromF5		SUZ12	0	1	0	0
2064	20	cg22537474	10198659	SNAP25-AS1	27.3388	4.25062e-156	Middle	1494	Intron	87_BivProm1	RNF2	EZH2	1	1	0	0
2066	16	cg07514158	24267526	CACNG3	27.3381	4.32681e-156	Middle	652	fiveUTR	89_BivProm3		EED,EZH2	0	2	0	1
2067	17	cg21437548	75277645	SEPTIN9	27.3379	4.34965e-156	Middle	153	Promoter	95_PromF5	RNF2	EZH2	1	1	0	0
2069	5	cg10795738	33936171	RXFP3	27.3339	4.79637e-156	Middle	-320	Promoter	90_BivProm4		EZH2	0	1	0	0
2071	14	cg07435445	103396379	AMN	27.3258	5.85643e-156	Middle	7386	Exon	87_BivProm1		EZH2,SUZ12	0	2	0	1
2076	11	cg06425919	17741925	MYOD1	27.3129	8.0383e-156	Middle	815	Exon	88_BivProm2		EZH2,SUZ12	0	2	0	1
2077	5	cg26144658	121647642	SNCAIP	27.3125	8.13173e-156	Middle	256	Promoter	99_TSS2					0	0
2079	13	cg10552385	48878037	RB1	27.3096	8.73413e-156	Middle	154	fiveUTR	94_PromF4					0	0
2080	15	cg21884421	65648103	IGDCC3	27.3029	1.02933e-155	Middle	22274	Intron	87_BivProm1		EZH2	0	1	0	0
2081	12	cg20095338	76478402	NAP1L1	27.302	1.05298e-155	Middle	335	fiveUTR	98_TSS1	BMI1	EED	1	1	0	0
2082	5	cg09054633	136834294	SPOCK1	27.2974	1.17725e-155	Middle	723	fiveUTR	87_BivProm1	RNF2	EZH2,SUZ12	1	2	0	1
2084	3	cg06598836	2140699	CNTN4	27.2922	1.33756e-155	Middle	149	Promoter	87_BivProm1		EZH2	0	1	0	0
2086	11	cg21683009	113346183	DRD2	27.2861	1.5557e-155	Middle	229	Promoter	57_EnhA16		EZH2	0	1	0	0
2090	1	cg07647164	214360690	SMYD2	27.2685	2.39727e-155	Middle	-93875	Intergenic_upstream	87_BivProm1	RNF2	EZH2,SUZ12	1	2	0	1
2093	10	cg12621514	54073047	PRKG1-AS1	27.2585	3.06462e-155	Middle	840	Promoter	87_BivProm1		EZH2	0	1	0	0
2094	4	cg14817655	188916724	ZFP42	27.2577	3.12293e-155	Middle	-201	Promoter	26_Acet1					0	0
2095	11	cg01097384	1358675	TOLLIP-AS1	27.2568	3.19833e-155	Middle	27737	Intergenic_downstream	89_BivProm3		EZH2,SUZ12	0	2	0	1
2097	8	cg16793061	72273984	EYA1	27.2436	4.42339e-155	Middle	482	fiveUTR	95_PromF5	BMI1		1	0	0	0
2098	10	cg04293902	134601851	NKX6-2	27.2419	4.60844e-155	Middle	-2314	Promoter	88_BivProm2	RNF2	EZH2,SUZ12	1	2	0	1
2099	20	cg13802013	37303351	SLC32A1	27.2411	4.70433e-155	Middle	-49753	Intergenic_upstream	99_TSS2		SUZ12	0	1	0	0
2100	3	cg14317285	181444870	SOX2-OT	27.2408	4.73531e-155	Middle	670402	Intron	87_BivProm1		EZH2	0	1	0	0
2101	2	cg00318320	242498098	BOK-AS1	27.2376	5.12711e-155	Middle	459	Promoter	95_PromF5		EED,EZH2	0	2	0	1
2102	15	cg11651237	27216529	GABRG3	27.2288	6.36453e-155	Middle	100	fiveUTR	89_BivProm3		EZH2,SUZ12	0	2	0	1
2104	5	cg12940822	127873397	FBN2	27.2244	7.08609e-155	Middle	337	fiveUTR	95_PromF5		EZH2	0	1	0	0
2105	5	cg25657261	140723858	PCDHGA1	27.2118	9.63898e-155	Middle	13606	Exon	12_HET5					0	0
2106	8	cg04892187	145040629	PLEC	27.2089	1.03552e-154	Middle	10283	Intron	50_EnhA9					0	0
2107	11	cg15269503	69924390	ANO1	27.2069	1.08809e-154	Middle	-17	Promoter	88_BivProm2		EZH2,SUZ12	0	2	0	1
2108	11	cg15114474	69451412	CCND1	27.2069	1.08858e-154	Middle	-4461	Promoter	87_BivProm1		EZH2	0	1	0	0
2112	11	cg09278980	64739343	MAJIN	27.2004	1.27488e-154	Middle	213	Promoter	87_BivProm1	RING1,RNF2		2	0	1	0
2113	6	cg12457773	24126497	NRSN1	27.1986	1.33402e-154	Middle	83	fiveUTR	88_BivProm2	RNF2		1	0	0	0
2114	2	cg10269365	223166989	CCDC140	27.1938	1.49979e-154	Middle	4123	Intron	17_ReprPC1	RNF2	EZH2,SUZ12	1	2	0	1
2115	18	cg06641153	55021669	ST8SIA3	27.1927	1.54183e-154	Middle	1948	Exon	88_BivProm2		EZH2	0	1	0	0
2117	15	cg16701059	101513798	LRRK1	27.1876	1.74825e-154	Middle	54338	Intron	87_BivProm1	RNF2	EZH2,SUZ12	1	2	0	1
2118	13	cg23142799	26625089	SHISA2	27.1831	1.94944e-154	Middle	108	Exon	87_BivProm1	RNF2	EZH2,SUZ12	1	2	0	1
2119	11	cg01867395	31839628	RCN1	27.1776	2.23178e-154	Middle	1514	Intron	87_BivProm1		EZH2,SUZ12	0	2	0	1
2122	10	cg10171347	134600301	NKX6-2	27.1713	2.60211e-154	Middle	-764	Promoter	88_BivProm2		EZH2,SUZ12	0	2	0	1
2123	16	cg15811515	31580989	YBX3P1	27.1712	2.61126e-154	Middle	-144	Promoter	88_BivProm2		EZH2	0	1	0	0
2127	6	cg08614481	78173250	HTR1B	27.1578	3.62404e-154	Middle	-131	Promoter	87_BivProm1		EZH2,SUZ12	0	2	0	1
2129	19	cg06942685	56879432	ZSCAN5A	27.1493	4.46656e-154	Middle	319	Promoter	94_PromF4	RING1,RNF2		2	0	1	0
2130	14	cg01823956	102228210	PPP2R5C	27.1492	4.47008e-154	Middle	75	fiveUTR	98_TSS1					0	0
2132	7	cg06352730	47621692	TNS3	27.1472	4.69681e-154	Middle	49	fiveUTR	98_TSS1		EZH2	0	1	0	0
2133	15	cg26056703	95870321	LINC01197	27.139	5.73978e-154	Middle	7	Exon	87_BivProm1		EZH2,SUZ12	0	2	0	1
2135	3	cg13331200	85008587	CADM2	27.1355	6.262e-154	Middle	454	fiveUTR	87_BivProm1		EZH2	0	1	0	0
2136	17	cg04674060	7792063	CHD3	27.1301	7.14956e-154	Middle	3940	Intron	92_PromF2					0	0
2137	9	cg17977409	17579227	SH3GL2	27.1288	7.37789e-154	Middle	274	fiveUTR	87_BivProm1		EZH2,SUZ12	0	2	0	1
2139	2	cg03699182	121104187	INHBB	27.1232	8.45917e-154	Middle	468	Exon	87_BivProm1	RNF2	EZH2,SUZ12	1	2	0	1
2140	1	cg04931216	50885132	DMRTA2	27.121	8.92918e-154	Middle	3986	Exon	88_BivProm2	RNF2	EZH2,SUZ12	1	2	0	1
2141	1	cg11848563	63788557	FOXD3	27.1189	9.39376e-154	Middle	-172	Promoter	87_BivProm1	RNF2	EZH2	1	1	0	0
2142	8	cg20661138	145925314	ARHGAP39	27.1151	1.03092e-153	Middle	-14120	Intergenic_upstream	87_BivProm1		EZH2	0	1	0	0
2143	11	cg08420085	66313549	ZDHHC24	27.1137	1.06788e-153	Middle	121	fiveUTR	98_TSS1	RNF2	EED	1	1	0	0
2146	14	cg18301891	102027172	MIR1247	27.1051	1.318e-153	Middle	-414	Promoter	59_EnhA18					0	0
2149	8	cg12296772	17271067	MTMR7	27.0991	1.52526e-153	Middle	-27	Promoter	87_BivProm1		SUZ12	0	1	0	0
2150	12	cg26727693	63544175	AVPR1A	27.0989	1.5329e-153	Middle	2414	Exon	88_BivProm2	RNF2	EZH2,SUZ12	1	2	0	1
2151	7	cg08251037	70597778	GALNT17	27.0908	1.86918e-153	Middle	255	fiveUTR	88_BivProm2		EZH2,SUZ12	0	2	0	1
2153	4	cg05658182	8582565	GPR78	27.0836	2.22591e-153	Middle	601	fiveUTR	88_BivProm2	RNF2	EED,EZH2	1	2	0	1
2154	6	cg08445802	85482612	TBX18	27.0739	2.82282e-153	Middle	-8659	Promoter	88_BivProm2	RNF2	EZH2,SUZ12	1	2	0	1
2157	3	cg15709989	185912227	DGKG	27.0694	3.15304e-153	Middle	167795	Intron	88_BivProm2		EZH2,SUZ12	0	2	0	1
2158	11	cg11855526	30607068	MPPED2	27.0689	3.19295e-153	Middle	861	Promoter	99_TSS2	RNF2	EZH2	1	1	0	0
2159	1	cg09195271	20142497	RNF186	27.0662	3.41113e-153	Middle	-727	Promoter	55_EnhA14					0	0
2160	17	cg22320365	36718198	SRCIN1	27.0646	3.54006e-153	Middle	43984	Exon	17_ReprPC1		EZH2,SUZ12	0	2	0	1
2161	14	cg15489250	36994906	NKX2-1	27.0631	3.67709e-153	Middle	-5476	Promoter	17_ReprPC1		EZH2	0	1	0	0
2163	3	cg18115215	132757090	TMEM108	27.0612	3.85289e-153	Middle	-81	Promoter	87_BivProm1					0	0
2164	7	cg16024950	100254149	ACTL6B	27.0608	3.88771e-153	Middle	-65	Promoter	89_BivProm3		EED,EZH2	0	2	0	1
2165	5	cg07254032	45695839	HCN1	27.0574	4.22511e-153	Middle	380	Exon	88_BivProm2		EZH2	0	1	0	0
2170	19	cg10640845	1775211	ONECUT3	27.0368	6.98933e-153	Middle	21549	Exon	17_ReprPC1		EED,EZH2	0	2	0	1
2172	1	cg25191850	233749633	KCNK1	27.0338	7.51136e-153	Middle	-116	Promoter	99_TSS2	RNF2	EZH2	1	1	0	0
2174	7	cg07702750	28998214	TRIL	27.0307	8.10149e-153	Middle	-186	Promoter	87_BivProm1	RNF2	EZH2	1	1	0	0
2176	8	cg26902216	120220410	MAL2	27.0296	8.33566e-153	Middle	-200	Promoter	87_BivProm1	RNF2	EZH2	1	1	0	0
2177	7	cg09283635	127032512	ZNF800	27.0282	8.61312e-153	Middle	254	fiveUTR	94_PromF4		EED	0	1	0	0
2178	20	cg14203179	57430663	GNAS	27.0271	8.84487e-153	Middle	15868	Exon	88_BivProm2		EZH2,SUZ12	0	2	0	1
2179	3	cg18956933	147136904	ZIC1	27.0239	9.56217e-153	Middle	9724	Intergenic_downstream	87_BivProm1	RNF2	EZH2,SUZ12	1	2	0	1
2180	16	cg04671611	6623787	RBFOX1	27.0232	9.74548e-153	Middle	554655	Intron	89_BivProm3					0	0
2181	8	cg02942845	75897115	CRISPLD1	27.0195	1.06531e-152	Middle	407	fiveUTR	95_PromF5					0	0
2183	3	cg23978504	181413373	SOX2-OT	27.019	1.07956e-152	Middle	638905	Intron	87_BivProm1		EZH2	0	1	0	0
2185	8	cg18026631	23584746	NKX2-6	27.0157	1.16871e-152	Middle	-20635	Intergenic_upstream	88_BivProm2	RNF2	EZH2,SUZ12	1	2	0	1
2196	15	cg04914105	75872043	PTPN9	26.9833	2.57811e-152	Middle	-419	Promoter	93_PromF3		EZH2	0	1	0	0
2204	14	cg14186066	60976115	SIX6	26.9628	4.24274e-152	Middle	177	fiveUTR	88_BivProm2	RNF2	EZH2,SUZ12	1	2	0	1
2206	9	cg15485728	79521359	PRUNE2	26.9611	4.42786e-152	Middle	-357	Promoter	99_TSS2	RNF2	EZH2,SUZ12	1	2	0	1
2207	19	cg07069844	1617027	TCF3	26.9589	4.66434e-152	Middle	35300	Intron	67_TxEnh6					0	0
2208	17	cg01497613	48041301	DLX4	26.9588	4.67467e-152	Middle	-5260	Promoter	88_BivProm2	RNF2	EZH2,SUZ12	1	2	0	1
2209	6	cg05571581	28753940	LINC01623	26.9506	5.71019e-152	Middle	77514	Intergenic_downstream	17_ReprPC1	RNF2	EZH2,SUZ12	1	2	0	1
2210	10	cg16664405	111216962	XPNPEP1	26.9495	5.86369e-152	Middle	427067	Intergenic_downstream	88_BivProm2		EZH2,SUZ12	0	2	0	1
2213	4	cg16295725	10459219	ZNF518B	26.9368	7.98454e-152	Middle	-187	Promoter	95_PromF5		EZH2	0	1	0	0
2214	9	cg06231995	140024593	GRIN1	26.9356	8.23825e-152	Middle	-9016	Promoter	98_TSS1		EZH2,SUZ12	0	2	0	1
2216	13	cg00184376	28499045	PDX1	26.9326	8.85004e-152	Middle	4877	threeUTR	17_ReprPC1	RNF2	EZH2,SUZ12	1	2	0	1
2217	9	cg07893584	10612700	PTPRD	26.9101	1.53046e-151	Middle	22	fiveUTR	87_BivProm1		EZH2	0	1	0	0
2218	4	cg22334000	81256999	CFAP299	26.9079	1.61609e-151	Middle	125	Exon	95_PromF5	BMI1,RNF2	EZH2,SUZ12	2	2	1	1
2220	18	cg06090660	25757555	CDH2	26.9036	1.79443e-151	Middle	-110	Promoter	95_PromF5	RNF2	EZH2	1	1	0	0
2221	15	cg00133909	73977201	CD276	26.9022	1.85463e-151	Middle	579	Promoter	95_PromF5					0	0
2222	13	cg24604013	112721325	SOX1	26.9021	1.85735e-151	Middle	-587	Promoter	99_TSS2		EZH2,SUZ12	0	2	0	1
2223	2	cg12885244	88355058	KRCC1	26.901	1.91053e-151	Middle	189	Promoter	94_PromF4	RNF2	EED	1	1	0	0
2224	12	cg24373760	71834237	TSPAN8	26.8992	1.99608e-151	Middle	1440	Intron	87_BivProm1	RNF2	EZH2,SUZ12	1	2	0	1
2225	14	cg13555543	65568995	MAX	26.8982	2.04403e-151	Middle	266	Promoter	94_PromF4					0	0
2226	8	cg17294237	18871478	PSD3	26.8952	2.19644e-151	Middle	-283	Promoter	98_TSS1		EED	0	1	0	0
2227	19	cg17165284	10829165	DNM2	26.8923	2.35787e-151	Middle	5371	Exon	94_PromF4		EED,EZH2	0	2	0	1
2229	4	cg17605476	158143917	GRIA2	26.88	3.18393e-151	Middle	2622	Intron	87_BivProm1	RNF2	EZH2	1	1	0	0
2231	8	cg02222728	55371829	SOX17	26.877	3.41979e-151	Middle	1334	Exon	88_BivProm2		EZH2,SUZ12	0	2	0	1
2233	20	cg22468075	22549719	LINC00261	26.8723	3.83068e-151	Middle	9560	Intron	17_ReprPC1	RNF2	EZH2,SUZ12	1	2	0	1
2234	4	cg17062829	147558089	POU4F2	26.8697	4.08918e-151	Middle	-1955	Promoter	17_ReprPC1		EZH2,SUZ12	0	2	0	1
2235	16	cg26817217	52580987	TOX3	26.8673	4.32889e-151	Middle	726	Promoter	99_TSS2					0	0
2236	4	cg20176349	168155222	SPOCK3	26.8656	4.50875e-151	Middle	518	fiveUTR	87_BivProm1	RNF2	EZH2	1	1	0	0
2237	5	cg08616061	140753570	PCDHGA1	26.8655	4.52239e-151	Middle	43318	Intron	1_GapArtf2					0	0
2238	5	cg18287975	88178977	MEF2C	26.8635	4.74634e-151	Middle	20944	fiveUTR	98_TSS1		EED	0	1	0	0
2239	5	cg02387618	133453480	TCF7	26.8537	6.01738e-151	Middle	3078	Intron	67_TxEnh6					0	0
2240	19	cg25763393	52956832	ZNF578	26.8507	6.47799e-151	Middle	3	fiveUTR	99_TSS2					0	0
2242	1	cg00046625	66258760	PDE4B	26.8478	6.95486e-151	Middle	567	Promoter	87_BivProm1		EZH2,SUZ12	0	2	0	1
2243	9	cg13533340	74764495	GDA	26.8462	7.23286e-151	Middle	34984	fiveUTR	87_BivProm1	RNF2	EZH2,SUZ12	1	2	0	1
2244	3	cg15504461	147140880	ZIC1	26.8432	7.78009e-151	Middle	13700	Intergenic_downstream	88_BivProm2	RNF2	EZH2,SUZ12	1	2	0	1
2245	2	cg25549459	105471252	POU3F3	26.8432	7.78125e-151	Middle	-716	Promoter	88_BivProm2	RNF2	EZH2,SUZ12	1	2	0	1
2247	2	cg01405040	176964137	HOXD12	26.839	8.59904e-151	Middle	-393	Promoter	17_ReprPC1	RNF2	EZH2,SUZ12	1	2	0	1
2248	13	cg19712603	53422777	PCDH8	26.8332	9.89984e-151	Middle	-2	Promoter	88_BivProm2		EZH2	0	1	0	0
2249	18	cg07935012	49866407	DCC	26.8329	9.98803e-151	Middle	-135	Promoter	87_BivProm1	RNF2	EZH2	1	1	0	0
2251	19	cg00008033	52429980	ZNF613	26.8317	1.02713e-150	Middle	-708	Promoter	95_PromF5	RNF2		1	0	0	0
2252	6	cg14101302	72596557	RIMS1	26.8288	1.10304e-150	Middle	151	fiveUTR	99_TSS2		EZH2	0	1	0	0
2253	18	cg03686593	11149470	PIEZO2	26.8288	1.10313e-150	Middle	-709	Promoter	87_BivProm1	RNF2	EED,EZH2,SUZ12	1	3	0	1
2254	17	cg16898239	74070682	GALR2	26.8227	1.27665e-150	Middle	-210	Promoter	88_BivProm2		EZH2,SUZ12	0	2	0	1
2255	11	cg08490115	30038675	KCNA4	26.8227	1.27936e-150	Middle	-98	Promoter	88_BivProm2		EZH2,SUZ12	0	2	0	1
2258	10	cg05988358	74082489	DNAJB12	26.8125	1.63516e-150	Middle	32418	Intergenic_downstream	50_EnhA9					0	0
2260	7	cg04525773	87506040	DBF4	26.8112	1.69019e-150	Middle	496	fiveUTR	94_PromF4	RING1,RNF2	EZH2,SUZ12	2	2	1	1
2262	2	cg08646988	69614274	GFPT1	26.7991	2.26531e-150	Middle	111	fiveUTR	94_PromF4		EED	0	1	0	0
2263	11	cg26207239	102231936	BIRC2	26.795	2.49941e-150	Middle	14023	Intron	67_TxEnh6					0	0
2264	5	cg03963198	1882871	IRX4	26.7941	2.55692e-150	Middle	4421	fiveUTR	88_BivProm2		EZH2,SUZ12	0	2	0	1
2267	14	cg13539545	60973823	SIX6	26.7907	2.77844e-150	Middle	-2114	Promoter	17_ReprPC1	RNF2	EZH2,SUZ12	1	2	0	1
2269	3	cg26014538	147126763	ZIC1	26.7884	2.93746e-150	Middle	-418	Promoter	88_BivProm2		EZH2,SUZ12	0	2	0	1
2270	15	cg09371439	84322594	ADAMTSL3	26.7837	3.29209e-150	Middle	-244	Promoter	99_TSS2		EZH2	0	1	0	0
2273	6	cg10177394	10385126	TFAP2A-AS1	26.7818	3.44302e-150	Middle	-27424	Intergenic_upstream	88_BivProm2	RNF2	EZH2,SUZ12	1	2	0	1
2274	18	cg15139644	35065386	CELF4	26.7778	3.79836e-150	Middle	80613	Intron	89_BivProm3		EZH2	0	1	0	0
2275	1	cg11428724	18957632	PAX7	26.7756	4.00584e-150	Middle	132	fiveUTR	88_BivProm2		EZH2,SUZ12	0	2	0	1
2277	10	cg24563570	60936801	PHYHIPL	26.7696	4.63153e-150	Middle	453	Promoter	87_BivProm1	RNF2	EZH2	1	1	0	0
2278	6	cg24698655	28557774	ZBED9	26.7694	4.64929e-150	Middle	-2662	Exon	87_BivProm1					0	0
2279	4	cg06651311	37246230	NWD2	26.7681	4.80126e-150	Middle	-459	Promoter	88_BivProm2		EZH2,SUZ12	0	2	0	1
2280	13	cg24136205	100624293	ZIC5	26.764	5.29516e-150	Middle	-116	Promoter	88_BivProm2		EZH2	0	1	0	0
2282	18	cg12053284	40857256	SYT4	26.7632	5.40851e-150	Middle	358	fiveUTR	89_BivProm3					0	0
2283	3	cg25235397	191047240	UTS2B	26.7611	5.6911e-150	Middle	1084	fiveUTR	94_PromF4	RNF2	EED,EZH2,SUZ12	1	3	0	1
2284	19	cg16644497	35263701	ZNF599	26.7609	5.70863e-150	Middle	432	Promoter	93_PromF3	RNF2	EZH2	1	1	0	0
2285	20	cg13946860	35807510	MROH8	26.7606	5.76007e-150	Middle	463	fiveUTR	94_PromF4	RNF2		1	0	0	0
2286	15	cg06799422	41952235	MGA	26.7557	6.47512e-150	Middle	38471	Intron	93_PromF3	BMI1	EZH2	1	1	0	0
2287	7	cg07208703	47294094	TNS3	26.7519	7.09781e-150	Middle	115124	Intergenic_downstream	98_TSS1		EZH2,SUZ12	0	2	0	1
2288	6	cg16528511	84562892	RIPPLY2	26.7508	7.29287e-150	Middle	-93	Promoter	87_BivProm1	RNF2	EZH2	1	1	0	0
2289	4	cg05350411	569174	PDE6B	26.7483	7.75606e-150	Middle	-50189	Intergenic_upstream	89_BivProm3		EZH2,SUZ12	0	2	0	1
2290	20	cg19654195	24450361	SYNDIG1	26.7458	8.23276e-150	Middle	526	fiveUTR	87_BivProm1		EZH2	0	1	0	0
2291	10	cg03679755	101875035	CPN1	26.7444	8.51089e-150	Middle	-33393	Intergenic_upstream	89_BivProm3		EZH2	0	1	0	0
2292	16	cg01445100	88103339	BANP	26.7435	8.70078e-150	Middle	118301	Intron	82_TxEx3		EED	0	1	0	0
2294	15	cg08495115	33010399	GREM1	26.7398	9.52988e-150	Middle	194	Exon	87_BivProm1	RNF2	EZH2,SUZ12	1	2	0	1
2295	6	cg18366209	123317408	CLVS2	26.7371	1.01696e-149	Middle	-174	Promoter	87_BivProm1	RNF2	EZH2,SUZ12	1	2	0	1
2298	9	cg14511946	23850969	ELAVL2	26.7233	1.41733e-149	Middle	-24907	Intergenic_upstream	87_BivProm1		EZH2,SUZ12	0	2	0	1
2299	19	cg16911349	10406935	ICAM5	26.7222	1.45684e-149	Middle	6280	Intron	87_BivProm1	RNF2	EZH2,SUZ12	1	2	0	1
2301	2	cg09942248	182545625	NEUROD1	26.7187	1.58742e-149	Middle	-233	Promoter	88_BivProm2		EZH2,SUZ12	0	2	0	1
2303	14	cg26780333	74058972	ACOT4	26.7089	2.0117e-149	Middle	562	Exon	95_PromF5		EED,EZH2,SUZ12	0	3	0	1
2304	7	cg05953394	151573773	PRKAG2	26.7017	2.39299e-149	Middle	542	fiveUTR	95_PromF5	RNF2	EZH2,SUZ12	1	2	0	1
2305	3	cg07279963	61546526	PTPRG	26.6996	2.51428e-149	Middle	-717	Promoter	95_PromF5		EZH2	0	1	0	0
2306	2	cg05167251	176987465	HOXD9	26.6979	2.62154e-149	Middle	52	fiveUTR	87_BivProm1	RNF2	EED,EZH2,SUZ12	1	3	0	1
2308	13	cg18008019	100641646	ZIC2	26.6931	2.94219e-149	Middle	7621	Intergenic_downstream	88_BivProm2	RNF2	EZH2	1	1	0	0
2309	3	cg24120841	24536562	THRB-AS1	26.6879	3.33897e-149	Middle	984	Promoter	95_PromF5		EZH2	0	1	0	0
2311	11	cg12188986	93063886	DEUP1	26.686	3.49854e-149	Middle	730	fiveUTR	99_TSS2	BMI1,RNF2	EZH2,SUZ12	2	2	1	1
6	1	cg16008966	114761794	SYT6	-58.5721	0	Middle	-65322	Intergenic_upstream	91_PromF1					0	0
8	7	cg03473532	131008743	MKLN1	-57.405	0	Middle	213888	Intron	38_EnhWk5					0	0
12	22	cg18448426	36648832	APOL1	-54.5107	0	Middle	-285	Promoter	92_PromF2					0	0
13	8	cg04500377	38090208	DDHD2	-53.5099	0	Middle	1199	Intron	97_PromF7					0	0
14	5	cg08234504	139013317	CXXC5	-52.6968	0	Middle	-14983	Intergenic_upstream	68_TxEnh7	BMI1		1	0	0	0
18	2	cg16960758	169658992	NOSTRIN	-52.0764	0	Middle	15943	fiveUTR	91_PromF1	RNF2		1	0	0	0
20	11	cg02315732	61732658	FTH1	-50.3881	0	Middle	2473	Intron	83_TxEx4	RNF2		1	0	0	0
21	11	cg25994988	122652382	UBASH3B	-50.2446	0	Middle	125984	Intron	86_DNase1					0	0
24	15	cg11693709	40542019	PAK6	-49.4334	0	Middle	32390	Intron	53_EnhA12					0	0
29	2	cg18822719	220035962	SLC23A3	-48.3296	0	Middle	-1146	Promoter	43_EnhA2					0	0
31	3	cg18333339	112885856	BOC	-47.9302	0	Middle	-44556	Intergenic_upstream	42_EnhA1					0	0
34	8	cg15818604	94713593	FAM92A	-47.3313	0	Middle	820	Exon	95_PromF5					0	0
37	11	cg07080372	796607	SLC25A22	-47.0672	0	Middle	1661	Intron	93_PromF3					0	0
38	12	cg01528542	81468232	ACSS3	-47.0539	0	Middle	-3576	Promoter	5_Quies3					0	0
40	4	cg20816447	15480781	CC2D2A	-46.8809	0	Middle	9292	Intron	86_DNase1					0	0
41	19	cg17471102	5851255	FUT3	-46.8549	0	Middle	229	Promoter	91_PromF1					0	0
42	6	cg14517133	42664420	PRPH2	-46.8301	0	Middle	25937	threeUTR	46_EnhA5					0	0
43	1	cg23078123	68577796	GNG12-AS1	-46.7202	0	Middle	279825	Intron	86_DNase1					0	0
44	18	cg19283806	66389420	CCDC102B	-46.659	0	Middle	6929	Intron	50_EnhA9					0	0
45	4	cg02170478	55100995	PDGFRA	-46.6212	0	Middle	857175	Intron	90_BivProm4					0	0
46	8	cg07583137	82644012	CHMP4C	-46.5601	0	Middle	-676	Promoter	87_BivProm1					0	0
47	14	cg06819357	102928437	TECPR2	-46.3032	0	Middle	99137	Intron	79_Tx8					0	0
48	6	cg18651026	33140660	COL11A2	-46.0839	0	Middle	19584	Intron	23_ReprPC7		EED	0	1	0	0
49	16	cg07082267	85429035	MIR5093	-46.0577	0	Middle	-89105	Intergenic_upstream	42_EnhA1					0	0
50	5	cg13039251	32018601	PDZD2	-45.9163	0	Middle	379084	Intron	91_PromF1					0	0
51	11	cg07101980	77780019	NDUFC2-KCTD14	-45.843	0	Middle	11245	threeUTR	82_TxEx3					0	0
52	17	cg02228185	3379567	SPATA22	-45.7577	0	Middle	37578	Exon	90_BivProm4					0	0
53	8	cg14747813	23848786	STC1	-45.62	0	Middle	-136467	Intergenic_upstream	89_BivProm3					0	0
54	1	cg09809672	236557682	EDARADD	-45.5204	0	Middle	2	fiveUTR	88_BivProm2		EZH2	0	1	0	0
56	12	cg26725076	132569963	EP400P1	-45.4978	0	Middle	1135	Intron	96_PromF6					0	0
59	1	cg20822990	17338766	ATP13A2	-45.4246	0	Middle	-344	Promoter	95_PromF5					0	0
60	3	cg16932827	193988639	LINC00887	-45.3907	0	Middle	41953	Intergenic_downstream	42_EnhA1					0	0
61	17	cg04193015	35596680	ACACA	-45.266	0	Middle	170221	Intron	79_Tx8					0	0
64	12	cg19056004	7023262	LRRC23	-45.2296	0	Middle	9365	threeUTR	95_PromF5	RNF2		1	0	0	0
65	11	cg25838150	77259596	AQP11	-45.1766	0	Middle	-40840	Intergenic_upstream	86_DNase1					0	0
69	19	cg20249566	16830739	NWD1	-44.9716	0	Middle	-48	Promoter	91_PromF1					0	0
72	16	cg01420159	85335889	MIR5093	-44.5505	0	Middle	4041	Intergenic_downstream	43_EnhA2	RNF2	EED	1	1	0	0
73	1	cg17168836	68256161	GNG12	-44.4753	0	Middle	42993	Intron	62_TxEnh1					0	0
74	1	cg18964582	236557182	EDARADD	-44.4642	0	Middle	-498	Promoter	51_EnhA10					0	0
75	1	cg18933331	110186418	GSTM4	-44.3484	0	Middle	-12280	Intergenic_upstream	91_PromF1					0	0
76	10	cg22796704	49673534	ARHGAP22	-44.2593	0	Middle	190775	Intron	68_TxEnh7					0	0
77	9	cg13443911	101866107	TGFBR1	-44.258	0	Middle	-1304	Promoter	42_EnhA1		SUZ12	0	1	0	0
78	11	cg23744638	10323902	ADM	-44.2222	0	Middle	-2740	Promoter	92_PromF2	RNF2	EZH2	1	1	0	0
80	18	cg15393702	21243529	ANKRD29	-44.0092	0	Middle	-680	Promoter	87_BivProm1	RNF2	EZH2	1	1	0	0
81	1	cg01974375	151298954	PI4KB	-44.0014	0	Middle	1236	Intron	96_PromF6					0	0
82	20	cg05203217	43730072	KCNS1	-43.9881	0	Middle	-320	Promoter	88_BivProm2		EZH2	0	1	0	0
83	18	cg00417323	29307959	SLC25A52	-43.8877	0	Middle	32884	Intergenic_downstream	20_ReprPC4					0	0
84	11	cg25371036	94500749	AMOTL1	-43.8485	0	Middle	-759	Promoter	42_EnhA1					0	0
85	4	cg19518666	157692845	PDGFC	-43.8323	0	Middle	199700	Intron	42_EnhA1					0	0
88	20	cg11436113	19191145	SLC24A3	-43.6975	0	Middle	-2145	Promoter	34_EnhWk1					0	0
89	4	cg09168222	89299733	HERC6	-43.5815	0	Middle	-158	Promoter	97_PromF7		EZH2	0	1	0	0
90	14	cg14977938	104190829	ZFYVE21	-43.5794	0	Middle	8748	Intron	68_TxEnh7					0	0
91	19	cg05619598	33569228	GPATCH1	-43.4862	0	Middle	-2558	Promoter	44_EnhA3	RNF2		1	0	0	0
92	7	cg17372101	147500722	CNTNAP2	-43.4326	0	Middle	1687269	Intron	8_HET1		EZH2	0	1	0	0
93	4	cg14069287	169631613	PALLD	-43.3022	0	Middle	213396	Intron	86_DNase1					0	0
94	3	cg20747538	137838021	DZIP1L	-43.2968	0	Middle	-3570	Promoter	86_DNase1					0	0
95	7	cg05303901	28338625	CREB5	-43.2896	0	Middle	-315	Promoter	86_DNase1					0	0
98	17	cg19758448	37828296	PGAP3	-42.8842	0	Middle	16013	threeUTR	91_PromF1	RNF2	EED	1	1	0	0
99	1	cg10501210	207997020	LOC148696	-42.7595	0	Middle	5296	Intergenic_downstream	99_TSS2					0	0
100	19	cg15845821	16830613	NWD1	-42.7369	0	Middle	-174	Promoter	91_PromF1					0	0
101	16	cg08310088	28081556	GSG1L	-42.679	0	Middle	-6727	Promoter	23_ReprPC7					0	0
102	16	cg06712204	85542816	GSE1	-42.6739	0	Middle	-102213	Intergenic_upstream	23_ReprPC7					0	0
105	6	cg20543183	31648146	LY6G5C	-42.5509	0	Middle	3670	Exon	35_EnhWk2					0	0
106	17	cg18105529	7643190	DNAH2	-42.427	0	Middle	22111	Exon	21_ReprPC5					0	0
107	20	cg18725681	42940213	FITM2	-42.3607	0	Middle	-325	Promoter	90_BivProm4					0	0
108	13	cg15894389	47470857	HTR2A	-42.3283	0	Middle	353	fiveUTR	90_BivProm4		EZH2	0	1	0	0
110	20	cg00352780	33544183	MYH7B	-42.2728	0	Middle	479	Promoter	93_PromF3					0	0
111	1	cg22512670	26855765	RPS6KA1	-42.2701	0	Middle	-484	Promoter	91_PromF1					0	0
114	13	cg02838877	97873877	MBNL2	-42.1735	0	Middle	79787	Intron	91_PromF1					0	0
115	14	cg19453093	88655985	KCNK10	-42.1308	0	Middle	137270	Intron	86_DNase1		EED	0	1	0	0
116	12	cg06492796	96883057	CDK17	-42.101	0	Middle	-88691	Intergenic_upstream	92_PromF2					0	0
118	20	cg00103778	30196041	MIR3193	-42.0775	0	Middle	1052	Intergenic_downstream	92_PromF2		EZH2	0	1	0	0
119	6	cg04826368	27130208	MIR3143	-42.0342	0	Middle	14803	Intergenic_downstream	86_DNase1	RNF2		1	0	0	0
120	1	cg05365199	221604887	LINC02817	-41.9769	0	Middle	-95250	Intergenic_upstream	31_Acet6					0	0
122	22	cg05147578	18559240	PEX26	-41.8936	0	Middle	-1445	Promoter	92_PromF2		EED	0	1	0	0
123	20	cg23534245	6751435	BMP2	-41.8631	0	Middle	2690	Intron	90_BivProm4		EZH2	0	1	0	0
124	5	cg14314729	179815975	GFPT2	-41.8234	0	Middle	-35661	Intergenic_upstream	5_Quies3					0	0
126	3	cg14583999	10019040	CIDEC	-41.7732	0	Middle	48779	Intron	44_EnhA3	RNF2	EED	1	1	0	0
127	1	cg02991727	47646024	LINC00853	-41.6936	0	Middle	1102	Intergenic_downstream	89_BivProm3					0	0
128	19	cg24481841	52203721	SPACA6	-41.6519	0	Middle	7128	Intron	76_Tx5					0	0
130	19	cg19784428	16830746	NWD1	-41.6056	0	Middle	-41	Promoter	91_PromF1					0	0
131	13	cg20102280	47470793	HTR2A	-41.5639	0	Middle	417	Promoter	90_BivProm4		EZH2	0	1	0	0
132	11	cg16509239	62212431	AHNAK	-41.4258	0	Middle	101900	Intron	92_PromF2					0	0
133	9	cg00695112	71862747	TJP2	-41.4182	0	Middle	126567	Intron	82_TxEx3					0	0
135	16	cg01259782	21313973	CRYM	-41.3716	0	Middle	430	Promoter	90_BivProm4	RNF2	EZH2	1	1	0	0
136	22	cg14095048	25342876	TMEM211	-41.3594	0	Middle	-7562	Promoter	55_EnhA14					0	0
137	12	cg16604658	64847188	TBK1	-41.2442	0	Middle	1348	Intron	96_PromF6	RNF2		1	0	0	0
140	19	cg19344626	16830749	NWD1	-41.1395	0	Middle	-38	Promoter	91_PromF1					0	0
141	16	cg08285646	69432500	TERF2	-41.0966	0	Middle	-12610	Intergenic_upstream	44_EnhA3		EED	0	1	0	0
142	6	cg27198696	31680112	ABHD16A	-41.0964	0	Middle	1729	Exon	48_EnhA7					0	0
143	4	cg18797590	15480643	CC2D2A	-41.0599	0	Middle	9154	Intron	86_DNase1					0	0
144	20	cg03758021	62208140	HELZ2	-41.0244	0	Middle	-2549	Promoter	36_EnhWk3					0	0
146	1	cg11425788	60136100	FGGY	-40.8422	0	Middle	373475	Intron	60_EnhA19					0	0
147	6	cg20595453	33219392	HCG25	-40.8358	0	Middle	2079	Exon	65_TxEnh4					0	0
149	5	cg16276108	180213189	MGAT1	-40.7913	0	Middle	16858	Intergenic_downstream	42_EnhA1					0	0
150	16	cg09636661	69743901	NQO1	-40.6105	0	Middle	16631	threeUTR	79_Tx8					0	0
151	4	cg09728487	141079462	MAML3	-40.5033	0	Middle	-4229	Promoter	55_EnhA14					0	0
152	12	cg09884851	79809356	SYT1	-40.4828	0	Middle	551583	Intron	45_EnhA4					0	0
154	6	cg24590353	149295148	UST	-40.4482	0	Middle	226877	Intron	86_DNase1					0	0
155	16	cg06819923	21214508	ZP2	-40.4395	0	Middle	8558	Exon	56_EnhA15	RNF2		1	0	0	0
156	8	cg20988565	106334333	ZFPM2	-40.4365	0	Middle	3186	Intron	90_BivProm4	RNF2		1	0	0	0
157	11	cg10001186	94882829	ENDOD1	-40.4274	0	Middle	59855	Intergenic_downstream	42_EnhA1					0	0
158	12	cg15989810	131617481	ADGRD1	-40.3897	0	Middle	179029	Intron	36_EnhWk3					0	0
159	16	cg00451635	10675030	EMP2	-40.386	0	Middle	-492	Promoter	90_BivProm4					0	0
160	16	cg03615565	67572595	RIPOR1	-40.3857	0	Middle	9878	fiveUTR	95_PromF5	RNF2	EZH2,SUZ12	1	2	0	1
161	14	cg06618474	105952171	CRIP1	-40.3737	0	Middle	-1086	Promoter	91_PromF1	RNF2	EZH2	1	1	0	0
163	15	cg13617812	63694990	CA12	-40.3349	0	Middle	-20916	Intergenic_upstream	31_Acet6					0	0
164	3	cg09696560	185178617	MAP3K13	-40.3027	0	Middle	177888	Intron	57_EnhA16					0	0
165	17	cg22361181	40171740	NKIRAS2	-40.3008	0	Middle	2146	Intron	92_PromF2	RNF2		1	0	0	0
166	12	cg24535475	7167900	C1S	-40.2946	0	Middle	71640	Intron	44_EnhA3					0	0
167	2	cg11807280	66654644	MEIS1-AS3	-40.288	0	Middle	5957	Intron	89_BivProm3		EZH2,SUZ12	0	2	0	1
168	11	cg11025604	72182728	CLPB	-40.2737	0	Middle	-37005	Intergenic_upstream	91_PromF1	RNF2		1	0	0	0
170	6	cg10675614	90120254	RRAGD	-40.2168	0	Middle	1740	Intron	87_BivProm1		EZH2	0	1	0	0
171	12	cg18147605	6663049	IFFO1	-40.2055	0	Middle	2199	Intron	97_PromF7					0	0
172	16	cg22947000	81272281	BCO1	-40.1741	0	Middle	-15	Promoter	95_PromF5	BMI1		1	0	0	0
175	5	cg10616795	76464212	PDE8B	-40.0733	0	Middle	-42494	Intergenic_upstream	42_EnhA1					0	0
176	1	cg22617819	44378782	ST3GAL3	-40.0496	0	Middle	205578	Intron	32_Acet7					0	0
177	17	cg17457912	1617102	MIR22HG	-39.9937	0	Middle	2463	Exon	83_TxEx4					0	0
178	13	cg10323433	47471562	HTR2A	-39.9742	0	Middle	-352	Promoter	43_EnhA2					0	0
179	5	cg19500607	148034319	SH3TC2	-39.8958	0	Middle	408417	Intron	17_ReprPC1		EZH2,SUZ12	0	2	0	1
180	2	cg14898223	190447407	SLC40A1	-39.8836	0	Middle	1076	Intron	18_ReprPC2		EZH2	0	1	0	0
182	18	cg07529654	3447016	TGIF1	-39.8436	0	Middle	34944	Intron	92_PromF2		EED	0	1	0	0
183	7	cg14042143	2646782	IQCE	-39.8049	0	Middle	48150	Exon	43_EnhA2					0	0
184	9	cg00876267	139588516	AGPAT2	-39.7954	0	Middle	-6605	Promoter	91_PromF1	RNF2		1	0	0	0
185	19	cg24848615	3368396	NFIC	-39.7943	0	Middle	8835	Intron	92_PromF2	RNF2	EZH2,SUZ12	1	2	0	1
188	19	cg04600297	42750575	GSK3A	-39.7499	0	Middle	-3839	Promoter	91_PromF1					0	0
190	4	cg16001165	129581866	JADE1	-39.7035	0	Middle	-148912	Intergenic_upstream	43_EnhA2					0	0
191	17	cg06247837	37820135	STARD3	-39.6937	0	Middle	26802	threeUTR	91_PromF1					0	0
192	3	cg20267101	113006232	BOC	-39.6479	0	Middle	75820	threeUTR	45_EnhA4	RNF2		1	0	0	0
193	2	cg10646145	9235600	MBOAT2	-39.6374	0	Middle	-91724	Intergenic_upstream	91_PromF1					0	0
194	1	cg06829788	228581405	TRIM11	-39.6299	0	Middle	13111	threeUTR	69_TxEnh8					0	0
195	8	cg02303505	91592157	TMEM64	-39.6213	0	Middle	65976	Intergenic_downstream	60_EnhA19					0	0
196	14	cg20066488	104315145	LINC00637	-39.5775	5.32044e-308	Middle	1087	Intron	91_PromF1		EZH2,SUZ12	0	2	0	1
197	18	cg24217948	42261980	SETBP1	-39.5658	7.73336e-308	Middle	1842	Intron	90_BivProm4					0	0
199	7	cg05724065	56160528	PSPH	-39.5428	1.61928e-307	Middle	23561	fiveUTR	42_EnhA1					0	0
200	10	cg18738190	73740291	ANAPC16	-39.5257	2.79919e-307	Middle	119144	Intron	44_EnhA3	RNF2	EED	1	1	0	0
201	19	cg05346491	48917104	GRIN2D	-39.514	4.07497e-307	Middle	18972	Intron	89_BivProm3					0	0
202	7	cg22950493	32805364	AVL9	-39.445	3.71627e-306	Middle	270188	Intron	57_EnhA16					0	0
203	7	cg25311470	107950866	NRCAM	-39.4316	5.7139e-306	Middle	145974	Intron	45_EnhA4					0	0
204	20	cg00387658	54986793	CASS4	-39.4183	8.7406e-306	Middle	-374	Promoter	50_EnhA9					0	0
206	6	cg05316627	87861261	ZNF292	-39.3688	4.25577e-305	Middle	-1290	Promoter	92_PromF2					0	0
207	11	cg04651240	18229519	SLC25A51P4	-39.3648	4.84378e-305	Middle	-1166	Promoter	19_ReprPC3					0	0
210	7	cg09124496	41735851	INHBA	-39.3099	2.80348e-304	Middle	6854	Intron	90_BivProm4					0	0
211	20	cg08443357	1310000	FKBP1A-SDCBP2	-39.2481	2.01733e-303	Middle	63815	Intron	83_TxEx4; 50_EnhA9					0	0
212	3	cg08468401	14303131	LSM3	-39.2277	3.86307e-303	Middle	82904	Intergenic_downstream	29_Acet4					0	0
215	12	cg14829814	108294894	LOC728739	-39.1781	1.88452e-302	Middle	2654	Intergenic_downstream	19_ReprPC3					0	0
216	5	cg11291003	134526241	C5orf66	-39.1199	1.20287e-301	Middle	157271	Intron	89_BivProm3					0	0
217	12	cg00779206	2914519	FKBP4	-39.0937	2.77094e-301	Middle	10411	threeUTR	69_TxEnh8					0	0
218	16	cg02030542	70722454	VAC14	-39.0491	1.14529e-300	Middle	112606	Exon	42_EnhA1					0	0
219	5	cg12363903	134526269	C5orf66	-39.0453	1.29572e-300	Middle	157299	Intron	89_BivProm3					0	0
220	16	cg03746976	58035805	USB1	-39.0117	3.76671e-300	Middle	528	Promoter	96_PromF6					0	0
222	17	cg24998110	80377265	HEXD	-38.9427	3.3779e-299	Middle	1013	Intron	97_PromF7					0	0
224	1	cg00695391	2525548	MMEL1	-38.8623	4.33355e-298	Middle	38932	Intron	91_PromF1					0	0
225	13	cg13798384	67636112	PCDH9	-38.8517	6.07169e-298	Middle	168355	Intron	43_EnhA2					0	0
226	19	cg11249283	17960227	JAK3	-38.8075	2.46355e-297	Middle	-1387	Promoter	39_EnhWk6					0	0
227	4	cg03915012	902074	GAK	-38.7945	3.72382e-297	Middle	24099	Intron	65_TxEnh4					0	0
228	17	cg05892419	29764719	RAB11FIP4	-38.7813	5.66428e-297	Middle	46077	Intron	91_PromF1					0	0
229	9	cg13823169	139776893	TRAF2	-38.746	1.73211e-296	Middle	508	Promoter	92_PromF2					0	0
231	4	cg25428494	84255411	HPSE	-38.7245	3.41684e-296	Middle	894	Promoter	87_BivProm1		EZH2,SUZ12	0	2	0	1
232	1	cg10628205	61547131	NFIA	-38.7222	3.68324e-296	Middle	4185	Intron	92_PromF2	RNF2	EZH2	1	1	0	0
233	19	cg20964856	41767669	AXL	-38.7212	3.79709e-296	Middle	42561	threeUTR	92_PromF2					0	0
234	18	cg25279586	7566258	PTPRM	-38.7198	3.96459e-296	Middle	-1056	Promoter	90_BivProm4		SUZ12	0	1	0	0
235	22	cg01234420	46453808	MIRLET7BHG	-38.7179	4.20876e-296	Middle	4082	Exon	92_PromF2	RNF2		1	0	0	0
238	5	cg26871350	75919481	IQGAP2	-38.6669	2.11435e-295	Middle	220332	Intron	46_EnhA5					0	0
239	7	cg00277397	71800412	CALN1	-38.6373	5.40005e-295	Middle	111723	Intron	88_BivProm2		EZH2	0	1	0	0
240	5	cg01606885	53765871	HSPB3	-38.6174	1.01063e-294	Middle	14440	Intergenic_downstream	43_EnhA2		EED	0	1	0	0
242	17	cg03431918	77716367	ENPP7	-38.5807	3.23001e-294	Middle	11486	Intergenic_downstream	88_BivProm2		EZH2	0	1	0	0
243	3	cg20515136	159707145	IL12A	-38.5448	1.00093e-293	Middle	522	Promoter	95_PromF5		EZH2	0	1	0	0
244	4	cg23664174	54357316	PDGFRA	-38.5272	1.74913e-293	Middle	113496	Intron	86_DNase1					0	0
246	11	cg14689532	820572	PNPLA2	-38.494	4.97891e-293	Middle	1671	Intron	93_PromF3					0	0
247	3	cg01671681	155421735	PLCH1	-38.4878	6.04477e-293	Middle	261	Promoter	47_EnhA6					0	0
248	14	cg16219535	50054412	NEMF	-38.4759	8.80134e-293	Middle	265126	Intron	51_EnhA10					0	0
249	6	cg13001142	147528521	STXBP5	-38.4656	1.21884e-292	Middle	3027	Intron	97_PromF7	RNF2		1	0	0	0
250	3	cg10247798	52008826	ABHD14B	-38.4565	1.6242e-292	Middle	8598	Intron	93_PromF3					0	0
251	5	cg01256539	119802022	PRR16	-38.4139	6.21142e-292	Middle	2003	Intron	90_BivProm4					0	0
253	5	cg11064966	32506514	ZFR	-38.3726	2.27922e-291	Middle	-61671	Intergenic_upstream	42_EnhA1					0	0
254	22	cg12516875	46463543	MIRLET7BHG	-38.3337	7.75843e-291	Middle	13817	Intron	90_BivProm4		EZH2	0	1	0	0
255	7	cg08713098	100005500	ZCWPW1	-38.3295	8.86169e-291	Middle	20930	Intron	86_DNase1	RNF2		1	0	0	0
257	6	cg26464586	43921712	C6orf223	-38.2916	2.91294e-290	Middle	-46624	Intergenic_upstream	35_EnhWk2	RING1,RNF2		2	0	1	0
258	22	cg23124451	39548131	CBX7	-38.2841	3.68614e-290	Middle	406	Promoter	93_PromF3					0	0
259	10	cg24711336	80063791	LINC00856	-38.2698	5.78302e-290	Middle	55409	Intron	91_PromF1					0	0
260	17	cg09164913	78963221	CHMP6	-38.2586	8.21377e-290	Middle	-2419	Promoter	91_PromF1	RNF2		1	0	0	0
261	20	cg18808904	11898851	BTBD3	-38.2236	2.46877e-289	Middle	27374	fiveUTR	90_BivProm4					0	0
262	1	cg07388493	39491459	NDUFS5	-38.2109	3.67521e-289	Middle	-508	Promoter	93_PromF3		EED	0	1	0	0
263	17	cg12350474	46578476	HOXB1	-38.1657	1.51858e-288	Middle	29795	Intergenic_downstream	91_PromF1		EED,EZH2	0	2	0	1
264	1	cg16054275	169556022	F5	-38.1562	2.04396e-288	Middle	-253	Promoter	91_PromF1					0	0
265	12	cg04604946	7023352	LRRC23	-38.0916	1.55156e-287	Middle	9455	threeUTR	95_PromF5	RNF2		1	0	0	0
267	14	cg19590421	51327604	ABHD12B	-38.0424	7.22245e-287	Middle	-11274	Intergenic_upstream	58_EnhA17					0	0
268	7	cg02506717	28338790	CREB5	-38.0183	1.53934e-286	Middle	-149	Promoter	86_DNase1					0	0
269	17	cg01502244	78188904	SGSH	-38.0002	2.7086e-286	Middle	5294	Exon	82_TxEx3					0	0
270	3	cg18405719	153242	CHL1	-37.9915	3.55583e-286	Middle	-85037	Intergenic_upstream	58_EnhA17					0	0
272	4	cg23836737	53411703	USP46	-37.9731	6.32752e-286	Middle	111055	Intergenic_downstream	86_DNase1					0	0
273	5	cg09510752	134526173	C5orf66	-37.9677	7.47723e-286	Middle	157203	Intron	18_ReprPC2					0	0
274	1	cg07234388	156261841	TMEM79	-37.959	9.81944e-286	Middle	9137	threeUTR	42_EnhA1					0	0
275	17	cg08090640	41159289	IFI35	-37.9305	2.39021e-285	Middle	547	Promoter	92_PromF2					0	0
277	3	cg05713794	194119861	GP5	-37.9245	2.88933e-285	Middle	133	Promoter	18_ReprPC2					0	0
279	14	cg04774505	24549943	NRL	-37.9003	6.14468e-285	Middle	34279	threeUTR	91_PromF1					0	0
280	1	cg19261426	228560439	OBSCN	-37.8741	1.39487e-284	Middle	164608	Exon	35_EnhWk2	RNF2	EED	1	1	0	0
281	10	cg07191657	14478541	FRMD4A	-37.8693	1.61881e-284	Middle	25601	Intron	27_Acet2					0	0
283	20	cg24308336	37270989	ARHGAP40	-37.8565	2.41292e-284	Middle	40412	Intron	19_ReprPC3					0	0
286	1	cg03126058	3282757	PRDM16	-37.7944	1.67185e-283	Middle	297015	Intron	35_EnhWk2		EZH2	0	1	0	0
287	7	cg02148324	150925493	ABCF2	-37.7941	1.69077e-283	Middle	-1176	Promoter	91_PromF1		EED	0	1	0	0
289	9	cg14255824	71795999	TJP2	-37.7835	2.34777e-283	Middle	59819	Intron	44_EnhA3; 45_EnhA4	RNF2		1	0	0	0
290	6	cg04052934	147179017	STXBP5-AS1	-37.7571	5.35134e-283	Middle	346732	Intron	95_PromF5	RNF2	EED	1	1	0	0
291	2	cg15121420	238490819	RAB17	-37.7473	7.25969e-283	Middle	8949	Intron	42_EnhA1					0	0
293	2	cg22016779	230452311	DNER	-37.6953	3.65872e-282	Middle	126974	Intron	53_EnhA12					0	0
294	5	cg14874742	146602815	STK32A	-37.6912	4.15555e-282	Middle	-11764	Intergenic_upstream	41_EnhWk8					0	0
295	6	cg13959344	32901642	HLA-DMB	-37.671	7.8121e-282	Middle	3017	Intergenic_downstream	86_DNase1	RNF2	EED	1	1	0	0
296	14	cg14359680	105532208	GPR132	-37.6611	1.0619e-281	Middle	-455	Promoter	49_EnhA8		EED	0	1	0	0
297	12	cg21834204	107381471	MTERF2	-37.6471	1.64e-281	Middle	-528	Promoter	97_PromF7					0	0
298	3	cg25711003	111522050	PLCXD2	-37.536	5.1753e-280	Middle	128527	Intron	44_EnhA3					0	0
300	19	cg16668176	5308893	PTPRS	-37.4902	2.14179e-279	Middle	31920	Intron	90_BivProm4	RNF2		1	0	0	0
303	18	cg26914205	77865873	ADNP2	-37.4387	1.05639e-278	Middle	-1041	Promoter	57_EnhA16					0	0
304	13	cg11300777	109568637	MYO16	-37.4273	1.50386e-278	Middle	320137	Intron	42_EnhA1	RNF2		1	0	0	0
309	7	cg26122963	100198944	PCOLCE-AS1	-37.3857	5.44256e-278	Middle	2716	Intron	23_ReprPC7					0	0
310	2	cg24868150	20861653	GDF7	-37.3781	6.90381e-278	Middle	-4771	Promoter	17_ReprPC1		EZH2	0	1	0	0
313	11	cg06943835	64662577	ATG2A	-37.3527	1.51317e-277	Middle	22144	Exon	82_TxEx3					0	0
314	5	cg17593472	142065676	FGF1	-37.3493	1.67834e-277	Middle	11958	fiveUTR	91_PromF1					0	0
315	7	cg02729030	110879415	IMMP2L	-37.3413	2.15088e-277	Middle	323157	Intron	46_EnhA5					0	0
317	3	cg20669012	11102341	SLC6A1-AS1	-37.3199	4.17773e-277	Middle	-41431	Intergenic_upstream	90_BivProm4					0	0
318	8	cg16581455	94857684	TMEM67	-37.3188	4.31274e-277	Middle	50633	Intergenic_downstream	31_Acet6					0	0
319	17	cg12739664	65990817	C17orf58	-37.3101	5.65384e-277	Middle	-1053	Promoter	92_PromF2					0	0
322	12	cg27425327	102270723	DRAM1	-37.2447	4.25333e-276	Middle	-382	Promoter	93_PromF3		EED	0	1	0	0
323	11	cg01282174	119630144	NECTIN1	-37.2299	6.71773e-276	Middle	-30709	Intergenic_upstream	45_EnhA4					0	0
324	13	cg01652514	114831142	RASA3	-37.2144	1.08565e-275	Middle	66952	Intron	92_PromF2		EED	0	1	0	0
327	1	cg05308819	155959156	ARHGEF2	-37.1544	6.90906e-275	Middle	707	fiveUTR	92_PromF2					0	0
328	9	cg21120249	139921971	ABCA2	-37.1442	9.46154e-275	Middle	1402	fiveUTR	92_PromF2					0	0
331	16	cg05405914	8972233	CARHSP1	-37.1083	2.86128e-274	Middle	-9364	Promoter	32_Acet7					0	0
332	17	cg26841647	79010968	BAIAP2	-37.1035	3.31671e-274	Middle	2021	Intron	90_BivProm4		EZH2	0	1	0	0
334	5	cg26403171	148507714	ABLIM3	-37.0729	8.49174e-274	Middle	-13340	Intergenic_upstream	53_EnhA12					0	0
336	3	cg21450829	182970719	MCF2L2	-37.0402	2.32184e-273	Middle	175135	Intron	95_PromF5		EZH2,SUZ12	0	2	0	1
337	19	cg24195878	18221573	MAST3	-37.0057	6.71304e-273	Middle	12970	Intron	95_PromF5		SUZ12	0	1	0	0
338	17	cg01599633	65372452	PITPNC1	-37.0028	7.33084e-273	Middle	-945	Promoter	97_PromF7					0	0
339	16	cg01797043	2004686	RPL3L	-36.9979	8.52153e-273	Middle	-7	Promoter	23_ReprPC7					0	0
341	1	cg04791601	204159016	KISS1	-36.9312	6.61254e-272	Middle	6603	Intergenic_downstream	89_BivProm3					0	0
342	10	cg12483947	72640100	SGPL1	-36.9287	7.15496e-272	Middle	64396	threeUTR	86_DNase1					0	0
344	1	cg24155190	201476619	CSRP1	-36.8926	2.16357e-271	Middle	-233	Promoter	93_PromF3	RNF2	EZH2,SUZ12	1	2	0	1
345	18	cg23718736	6413908	L3MBTL4	-36.8817	3.0286e-271	Middle	1001	Intron	87_BivProm1		EZH2,SUZ12	0	2	0	1
346	7	cg25544461	73894573	GTF2IRD1	-36.8803	3.16149e-271	Middle	26453	Intron	42_EnhA1					0	0
347	12	cg17183905	110253842	TRPV4	-36.8587	6.12438e-271	Middle	17369	Intron	56_EnhA15					0	0
348	22	cg00040575	18506180	MICAL3	-36.8475	8.63878e-271	Middle	1144	Intron	90_BivProm4					0	0
349	1	cg23211736	59012820	DAB1	-36.8455	9.17712e-271	Middle	-374	Promoter	97_PromF7					0	0
351	17	cg14076390	34947837	DHRS11	-36.8357	1.23901e-270	Middle	-389	Promoter	93_PromF3		EED	0	1	0	0
352	2	cg16780603	169659047	NOSTRIN	-36.8347	1.27981e-270	Middle	15998	fiveUTR	91_PromF1	RNF2	EED	1	1	0	0
353	17	cg18418479	4735500	MINK1	-36.8288	1.53144e-270	Middle	-1134	Promoter	5_Quies3					0	0
354	10	cg10684486	12917286		-36.8284	1.54827e-270	Middle	42153	Intergenic_downstream	36_EnhWk3					0	0
355	1	cg09138671	20125846	TMCO4	-36.8211	1.94081e-270	Middle	563	Promoter	92_PromF2		EZH2	0	1	0	0
356	7	cg00663946	134374944	BPGM	-36.8168	2.21073e-270	Middle	43414	Intergenic_downstream	43_EnhA2	RNF2		1	0	0	0
357	21	cg05156137	35898975	RCAN1	-36.8103	2.69679e-270	Middle	88406	Exon	93_PromF3					0	0
358	10	cg23149300	36958940	ANKRD30A	-36.8098	2.74014e-270	Middle	-455844	Intergenic_upstream	31_Acet6		EZH2	0	1	0	0
359	10	cg05324516	29421357	LYZL1	-36.8024	3.44269e-270	Middle	-156633	Intergenic_upstream	32_Acet7					0	0
360	5	cg12351310	52937992	NDUFS4	-36.7496	1.73373e-269	Middle	81527	Intron	58_EnhA17					0	0
361	12	cg23436584	98833359	SLC9A7P1	-36.7395	2.35992e-269	Middle	17564	Intergenic_downstream	91_PromF1					0	0
363	13	cg20469744	43949447	ENOX1	-36.7343	2.76808e-269	Middle	411668	Intron	36_EnhWk3					0	0
364	21	cg02316713	43619559	ABCG1	-36.7191	4.40388e-269	Middle	-239	Promoter	50_EnhA9	RNF2		1	0	0	0
367	14	cg19998073	89078443	ZC3H14	-36.6906	1.0524e-268	Middle	49190	threeUTR	65_TxEnh4					0	0
368	14	cg02222791	88621424	KCNK10	-36.6362	5.54704e-268	Middle	115830	Intergenic_downstream	20_ReprPC4					0	0
369	17	cg11119313	61551779	ACE	-36.5882	2.39937e-267	Middle	-2643	Promoter	55_EnhA14	RNF2		1	0	0	0
370	10	cg24892069	33562205	NRP1	-36.537	1.14476e-266	Middle	61627	Intron	42_EnhA1					0	0
373	6	cg03239580	31973051	CYP21A1P	-36.5037	3.15881e-266	Middle	-308	Promoter	39_EnhWk6					0	0
375	22	cg02412616	46422752	LINC00899	-36.4934	4.32406e-266	Middle	17995	Intergenic_downstream	90_BivProm4		EZH2,SUZ12	0	2	0	1
376	7	cg01614764	76023325	SSC4D	-36.447	1.77199e-265	Middle	15686	Intron	92_PromF2					0	0
378	19	cg13480898	10195914	SHFL	-36.4262	3.34613e-265	Middle	-892	Promoter	25_ReprPC9					0	0
379	17	cg02362984	42201844	HDAC5	-36.4033	6.71298e-265	Middle	-830	Promoter	97_PromF7					0	0
381	5	cg03873281	131608955	PDLIM4	-36.3914	9.61977e-265	Middle	15604	threeUTR	91_PromF1					0	0
385	4	cg19162496	77356175	SHROOM3	-36.3532	3.07431e-264	Middle	-78	Promoter	60_EnhA19	BMI1		1	0	0	0
386	8	cg05034642	120885549	DEPTOR	-36.337	5.02879e-264	Middle	-351	Promoter	50_EnhA9					0	0
387	14	cg12033216	59130157	DACT1	-36.2816	2.70036e-263	Middle	24602	Intergenic_downstream	46_EnhA5					0	0
389	1	cg03517919	10398268	KIF1B	-36.26	5.21067e-263	Middle	127504	Intron	86_DNase1					0	0
390	15	cg06914505	39464601	C15orf54	-36.2554	5.99314e-263	Middle	-78283	Intergenic_upstream	42_EnhA1		EED	0	1	0	0
393	4	cg02188818	141676849	TBC1D9	-36.1839	5.22482e-262	Middle	621	Promoter	95_PromF5	RNF2	EZH2	1	1	0	0
394	12	cg27005906	6540162	CD27	-36.1572	1.1726e-261	Middle	-13889	Intergenic_upstream	44_EnhA3		EED	0	1	0	0
395	16	cg02513379	27414281	IL21R	-36.1407	1.93441e-261	Middle	798	Promoter	49_EnhA8		EZH2	0	1	0	0
396	1	cg13856810	861886	SAMD11	-36.1386	2.05802e-261	Middle	1356	Intron	88_BivProm2	RNF2	EZH2,SUZ12	1	2	0	1
399	1	cg22730004	158656718	SPTA1	-36.099	6.83028e-261	Middle	-213	Promoter	57_EnhA16	RNF2		1	0	0	0
400	5	cg21016699	131133566	RAPGEF6	-36.0832	1.10042e-260	Middle	-811	Promoter	93_PromF3	RNF2		1	0	0	0
401	5	cg20536364	55790102	ANKRD55	-36.0684	1.72244e-260	Middle	-260916	Intergenic_upstream	29_Acet4					0	0
402	22	cg06635946	46470016	MIRLET7BHG	-36.0679	1.74503e-260	Middle	20290	Intron	92_PromF2					0	0
404	10	cg25154244	135060549	MIR202	-36.0252	6.34872e-260	Middle	574	Promoter	89_BivProm3					0	0
405	20	cg01618988	61635995	BHLHE23	-36.0004	1.34036e-259	Middle	2391	Intergenic_downstream	18_ReprPC2	RNF2	EZH2,SUZ12	1	2	0	1
406	6	cg27014438	31607674	BAG6	-35.9762	2.78508e-259	Middle	12802	Intron	65_TxEnh4					0	0
407	1	cg23688719	65935654	LEPR	-35.9614	4.3576e-259	Middle	49523	Intron	43_EnhA2	RNF2	EZH2	1	1	0	0
408	17	cg01781446	7383488	ZBTB4	-35.9512	5.92292e-259	Middle	4079	Intron	93_PromF3					0	0
409	3	cg19200592	32877042	TRIM71	-35.9508	5.99303e-259	Middle	17532	Intron	59_EnhA18	BMI1,RNF2		2	0	1	0
410	3	cg24679348	9995002	CIDEC	-35.935	9.63883e-259	Middle	72817	Intron	37_EnhWk4					0	0
411	9	cg14286292	130546644	MIR3960	-35.9244	1.32884e-258	Middle	-1467	Promoter	49_EnhA8					0	0
412	11	cg17105005	130260541	ADAMTS8	-35.9179	1.61577e-258	Middle	21467	Intron	43_EnhA2					0	0
414	12	cg01687189	102225365	GNPTAB	-35.9062	2.30135e-258	Middle	-721	Promoter	97_PromF7					0	0
417	14	cg23112821	100658902	DEGS2	-35.8589	9.5636e-258	Middle	-32891	Intergenic_upstream	93_PromF3					0	0
419	1	cg21922810	6669887	PHF13	-35.8032	5.10133e-257	Middle	-3869	Promoter	53_EnhA12	RNF2		1	0	0	0
422	5	cg06440373	176085644	TSPAN17	-35.7581	1.97897e-256	Middle	11256	threeUTR	49_EnhA8					0	0
424	2	cg25694915	169658981	NOSTRIN	-35.7539	2.24806e-256	Middle	15932	fiveUTR	91_PromF1	RNF2		1	0	0	0
425	20	cg00636737	62695569	TCEA2	-35.7448	2.94963e-256	Middle	7394	Intron	96_PromF6					0	0
426	19	cg13393785	8317932	CERS4	-35.7098	8.43576e-256	Middle	43715	Intron	86_DNase1					0	0
428	7	cg04955333	2647414	IQCE	-35.7042	9.98395e-256	Middle	48782	Intron	35_EnhWk2					0	0
429	10	cg13612317	32345864	KIF5B	-35.6927	1.41014e-255	Middle	-493	Promoter	96_PromF6	RNF2		1	0	0	0
432	3	cg26158023	42881414	ACKR2	-35.6519	4.79474e-255	Middle	30449	Intron	86_DNase1					0	0
433	10	cg02335909	85743628	GHITM	-35.6161	1.40137e-254	Middle	-155556	Intergenic_upstream	53_EnhA12					0	0
434	5	cg11925263	110849104	STARD4-AS1	-35.5777	4.43826e-254	Middle	1180	Intron	93_PromF3	RNF2	EED	1	1	0	0
435	10	cg17270821	134362758	INPP5A	-35.5659	6.31662e-254	Middle	11405	Intron	74_Tx3					0	0
436	3	cg18480675	28281945	CMC1	-35.5526	9.40489e-254	Middle	-1178	Promoter	58_EnhA17					0	0
439	12	cg22580512	125002474	NCOR2	-35.5142	2.96308e-253	Middle	49535	Intron	92_PromF2					0	0
440	6	cg06656924	35228319	ZNF76	-35.5031	4.13207e-253	Middle	1633	Intron	93_PromF3		EED	0	1	0	0
441	11	cg27209729	64428925	NRXN2	-35.4877	6.53864e-253	Middle	61734	Intron	43_EnhA2					0	0
442	8	cg05490029	79719015	IL7	-35.4812	7.9426e-253	Middle	-1257	Promoter	89_BivProm3					0	0
443	7	cg04873577	121006948	FAM3C	-35.4758	9.35082e-253	Middle	29473	Intron	75_Tx4					0	0
445	9	cg07211259	5510497	PLGRKT	-35.4358	3.08573e-252	Middle	119573	Intron	44_EnhA3		EED	0	1	0	0
446	6	cg05949660	109777642	MICAL1	-35.4281	3.88216e-252	Middle	9528	Intron	93_PromF3	RNF2	EZH2	1	1	0	0
447	1	cg03725309	109757585	SARS1	-35.4276	3.94794e-252	Middle	1070	Exon	93_PromF3	RING1,RNF2	EED	2	1	1	0
449	14	cg01521274	71822452	SNORD56B	-35.4001	8.96228e-252	Middle	-42601	Intergenic_upstream	44_EnhA3					0	0
450	22	cg26373518	31518942	INPP5J	-35.3977	9.6109e-252	Middle	14981	fiveUTR	95_PromF5					0	0
452	15	cg25865120	48625058	DUT	-35.3895	1.22848e-251	Middle	1437	Intron	97_PromF7					0	0
453	14	cg10124993	105478712	CDCA4	-35.3847	1.41676e-251	Middle	8712	Intron	64_TxEnh3					0	0
455	15	cg10577534	67354460	SMAD3	-35.3645	2.58716e-251	Middle	-3734	Promoter	55_EnhA14					0	0
456	7	cg21585707	5535302	FBXL18	-35.3422	5.03808e-251	Middle	18096	Intron	68_TxEnh7					0	0
457	12	cg00792107	133181600	LRCOL1	-35.3342	6.39221e-251	Middle	5436	Intron	17_ReprPC1		EZH2	0	1	0	0
458	7	cg19759064	56160687	PSPH	-35.3267	8.00342e-251	Middle	23402	fiveUTR	43_EnhA2					0	0
460	8	cg02707357	28483997	EXTL3	-35.3145	1.15143e-250	Middle	-74992	Intergenic_upstream	53_EnhA12					0	0
461	15	cg23206630	62942319	TLN2	-35.3126	1.21518e-250	Middle	2809	Exon	69_TxEnh8		EED	0	1	0	0
464	7	cg09748749	65540429	ASL	-35.2678	4.61773e-250	Middle	-346	Promoter	93_PromF3					0	0
465	3	cg00109764	43811308	ABHD5	-35.2631	5.31501e-250	Middle	78934	Intergenic_downstream	99_TSS2	RNF2		1	0	0	0
467	17	cg14973055	72306038	DNAI2	-35.256	6.55859e-250	Middle	35652	Intron	21_ReprPC5		EZH2	0	1	0	0
468	1	cg21524899	225662606	ENAH	-35.2167	2.11335e-249	Middle	40493	Intergenic_downstream	91_PromF1					0	0
470	4	cg03996822	74486558	RASSF6	-35.1778	6.71666e-249	Middle	-211	Promoter	90_BivProm4	RNF2		1	0	0	0
472	6	cg01526854	41900498	BYSL	-35.1643	1.00327e-248	Middle	11533	threeUTR	80_TxEx1					0	0
473	5	cg15037004	71803938	ZNF366	-35.1529	1.40783e-248	Middle	-690	Promoter	51_EnhA10					0	0
474	15	cg08761208	65693289	IGDCC4	-35.1362	2.30973e-248	Middle	22120	Intron	86_DNase1					0	0
475	12	cg11649376	81473234	ACSS3	-35.1093	5.12535e-248	Middle	1425	Intron	90_BivProm4					0	0
477	7	cg10822172	28338757	CREB5	-35.073	1.50605e-247	Middle	-182	Promoter	86_DNase1					0	0
478	17	cg04766061	30810854	CDK5R1	-35.0706	1.61796e-247	Middle	-3250	Promoter	42_EnhA1		EED	0	1	0	0
479	12	cg08167085	123211133	HCAR1	-35.0553	2.54648e-247	Middle	3995	Intron	51_EnhA10					0	0
480	1	cg03890680	227504721	CDC42BPA	-35.0547	2.59022e-247	Middle	1104	Exon	95_PromF5					0	0
481	14	cg25943480	20883979	TEP1	-35.0525	2.76623e-247	Middle	-2400	Promoter	55_EnhA14					0	0
482	22	cg20721738	23487104	RAB36	-35.0455	3.40511e-247	Middle	-408	Promoter	92_PromF2					0	0
483	14	cg14836018	51706425	TMX1	-35.0062	1.08959e-246	Middle	-461	Promoter	96_PromF6					0	0
485	5	cg10608615	169780747	KCNIP1	-35.0039	1.16691e-246	Middle	-133	Promoter	89_BivProm3					0	0
486	5	cg18034299	172359680	ERGIC1	-34.9875	1.89692e-246	Middle	98457	Intron	42_EnhA1					0	0
487	12	cg17472736	16135031	DERA	-34.9609	4.16254e-246	Middle	70845	Intron	31_Acet6					0	0
488	3	cg18599996	148708821	GYG1	-34.9514	5.51686e-246	Middle	-374	Promoter	96_PromF6					0	0
489	22	cg20773033	39635187	PDGFB	-34.9509	5.60778e-246	Middle	5769	Intron	89_BivProm3					0	0
490	12	cg15626285	7167781	C1S	-34.9299	1.04403e-245	Middle	71521	Intron	44_EnhA3					0	0
492	4	cg04006143	140217312	NDUFC1	-34.9146	1.63963e-245	Middle	6392	Intron	92_PromF2	BMI1		1	0	0	0
495	15	cg19433091	43426498	TMEM62	-34.9047	2.1967e-245	Middle	776	fiveUTR	93_PromF3		EED,EZH2,SUZ12	0	3	0	1
496	10	cg18786171	75935758	ADK	-34.8914	3.25275e-245	Middle	24815	Intron	96_PromF6					0	0
499	2	cg22943590	66648797	MEIS1-AS3	-34.8787	4.73258e-245	Middle	11804	Intergenic_downstream	25_ReprPC9					0	0
500	2	cg01329789	219157515	PNKD	-34.8736	5.50073e-245	Middle	22400	Intron	93_PromF3					0	0
503	12	cg00753885	57401797	ZBTB39	-34.8535	9.97929e-245	Middle	-1501	Promoter	39_EnhWk6					0	0
504	18	cg14599440	11909634	MPPE1	-34.8529	1.01353e-244	Middle	-839	Promoter	44_EnhA3					0	0
505	15	cg05454635	74657911	CYP11A1	-34.8406	1.45894e-244	Middle	2169	Intron	87_BivProm1		EZH2,SUZ12	0	2	0	1
506	6	cg13221458	160112632	SOD2	-34.8309	1.94018e-244	Middle	1720	threeUTR	97_PromF7	RNF2		1	0	0	0
508	2	cg10979567	238241642	COL6A3	-34.8232	2.43382e-244	Middle	81207	Intron	69_TxEnh8					0	0
510	1	cg19095000	11711141	FBXO2	-34.7988	5.00726e-244	Middle	3746	Intron	88_BivProm2		EZH2	0	1	0	0
511	11	cg25150773	75308706	MAP6	-34.7974	5.21855e-244	Middle	70772	Intron	58_EnhA17					0	0
513	17	cg25930644	8531915	MYH10	-34.7844	7.64785e-244	Middle	2163	Intron	90_BivProm4					0	0
515	12	cg21439672	7260546	C1RL	-34.7495	2.14188e-243	Middle	1322	Intron	96_PromF6					0	0
516	17	cg05379350	27917157	ANKRD13B	-34.7446	2.47627e-243	Middle	356	Promoter	93_PromF3	RNF2		1	0	0	0
517	7	cg00035937	91874085	KRIT1	-34.7185	5.33083e-243	Middle	1328	Intron	96_PromF6					0	0
518	2	cg01896085	9279786	ASAP2	-34.7151	5.89852e-243	Middle	-67107	Intergenic_upstream	41_EnhWk8					0	0
519	3	cg12623930	52008802	ABHD14B	-34.7104	6.77692e-243	Middle	8622	Intron	93_PromF3					0	0
520	5	cg26604895	89842121	ADGRV1	-34.6985	9.60404e-243	Middle	-12495	Intergenic_upstream	34_EnhWk1					0	0
521	1	cg26881761	47698493	STIL	-34.673	2.03508e-242	Middle	81325	Intron	17_ReprPC1	RNF2	EZH2	1	1	0	0
522	7	cg16810343	75898970	SRRM3	-34.666	2.50094e-242	Middle	67754	threeUTR	18_ReprPC2					0	0
523	7	cg22326328	151142178	CRYGN	-34.6592	3.05636e-242	Middle	-4280	Promoter	20_ReprPC4					0	0
524	5	cg07262873	54987767	SLC38A9	-34.6406	5.28177e-242	Middle	20786	Intron	44_EnhA3					0	0
525	6	cg09219547	166870055	RPS6KA2	-34.6346	6.2982e-242	Middle	405715	Intron	86_DNase1					0	0
527	15	cg04326808	39543043	C15orf54	-34.6277	7.71444e-242	Middle	158	fiveUTR	31_Acet6					0	0
529	19	cg27333886	47713807	SAE1	-34.5974	1.87745e-241	Middle	79727	threeUTR	42_EnhA1					0	0
530	19	cg05492306	45927594	ERCC1	-34.592	2.20415e-241	Middle	54491	Intron	93_PromF3	RNF2	EED	1	1	0	0
532	16	cg04361926	89070185	CBFA2T3	-34.5882	2.46402e-241	Middle	-26682	Intergenic_upstream	89_BivProm3					0	0
533	12	cg00084347	124393913	DNAH10	-34.5872	2.53412e-241	Middle	146871	Exon	35_EnhWk2					0	0
534	7	cg13969327	127526253	SND1	-34.5691	4.31297e-241	Middle	234051	Intron	44_EnhA3	RNF2		1	0	0	0
538	16	cg00863378	56549757	BBS2	-34.5485	7.90103e-241	Middle	4250	Intron	63_TxEnh2					0	0
539	14	cg05339605	91269861	TTC7B	-34.5391	1.03866e-240	Middle	12899	Intron	35_EnhWk2					0	0
540	17	cg06419432	25707535	TBC1D3P5	-34.537	1.10779e-240	Middle	-37180	Intergenic_upstream	42_EnhA1					0	0
541	10	cg23341182	102046768	BLOC1S2	-34.5304	1.34277e-240	Middle	-299	Promoter	93_PromF3	RNF2		1	0	0	0
543	11	cg11741201	35638398	FJX1	-34.4884	4.60416e-240	Middle	-1337	Promoter	43_EnhA2					0	0
544	16	cg15547825	85519178	GSE1	-34.4818	5.58441e-240	Middle	-125850	Intergenic_upstream	23_ReprPC7					0	0
545	19	cg14123992	45407868	APOE	-34.4801	5.87029e-240	Middle	-1170	Promoter	89_BivProm3					0	0
546	10	cg07906193	126599966	ZRANB1	-34.4791	6.03253e-240	Middle	-29006	Intergenic_upstream	32_Acet7					0	0
547	2	cg04369903	100863404	LONRF2	-34.4758	6.65131e-240	Middle	62282	Intron	40_EnhWk7					0	0
549	15	cg14093936	74726614	SEMA7A	-34.4576	1.13561e-239	Middle	-315	Promoter	93_PromF3					0	0
550	14	cg18427465	55737629	FBXO34	-34.4539	1.26308e-239	Middle	-391	Promoter	92_PromF2					0	0
552	21	cg06683078	46102242	TSPEAR	-34.4306	2.49777e-239	Middle	29252	Intron	19_ReprPC3					0	0
553	11	cg05923914	45792610	LINC02716	-34.4232	3.10406e-239	Middle	-373	Promoter	91_PromF1		SUZ12	0	1	0	0
554	9	cg14295611	136876366	BRD3OS	-34.4009	5.96127e-239	Middle	-14195	Intergenic_upstream	15_HET8					0	0
558	12	cg02301528	12939519	DDX47	-34.3694	1.49912e-238	Middle	60668	Intron	92_PromF2	RNF2	EZH2	1	1	0	0
559	8	cg19442470	27470225	CLU	-34.36	1.9699e-238	Middle	2102	Intron	42_EnhA1					0	0
560	6	cg04334016	154769781	IPCEF1	-34.3584	2.06926e-238	Middle	61971	Intron	44_EnhA3		EZH2	0	1	0	0
561	22	cg09870137	46320026	WNT7B	-34.3564	2.19373e-238	Middle	52981	Intron	23_ReprPC7					0	0
562	13	cg26856578	79360870	LINC00331	-34.356	2.21645e-238	Middle	53315	Intergenic_downstream	41_EnhWk8					0	0
563	16	cg06170683	3740774	TRAP1	-34.3292	4.85036e-238	Middle	26823	Intron	92_PromF2		EED	0	1	0	0
564	9	cg04103317	33240960	SPINK4	-34.3206	6.23492e-238	Middle	764	Promoter	55_EnhA14					0	0
566	16	cg09260667	50679494	SNX20	-34.3163	7.06489e-238	Middle	35770	Intergenic_downstream	23_ReprPC7					0	0
567	17	cg01821751	56071745	VEZF1	-34.3124	7.92803e-238	Middle	-6130	Exon	44_EnhA3					0	0
568	17	cg16358867	72306008	DNAI2	-34.3041	1.00951e-237	Middle	35622	Intron	21_ReprPC5		EZH2	0	1	0	0
571	13	cg27068143	47471264	HTR2A	-34.2914	1.46172e-237	Middle	-54	Promoter	90_BivProm4					0	0
572	19	cg06547984	1280841	FAM174C	-34.2672	2.96217e-237	Middle	4821	Intergenic_downstream	71_TxWk2					0	0
573	10	cg05835416	96442674	CYP2C18	-34.2569	4.00821e-237	Middle	-577	Promoter	56_EnhA15					0	0
574	6	cg11647493	4134485	ECI2	-34.2536	4.40849e-237	Middle	1345	Intron	96_PromF6	RNF2		1	0	0	0
575	1	cg11145461	201475451	CSRP1	-34.2527	4.52176e-237	Middle	935	Promoter	92_PromF2		EZH2	0	1	0	0
576	12	cg19722847	30849114	IPO8	-34.2395	6.65909e-237	Middle	-185	Promoter	93_PromF3					0	0
577	8	cg01486610	42749175	RNF170	-34.2341	7.7816e-237	Middle	2690	Intron	92_PromF2					0	0
578	22	cg23597288	25758455	LRP5L	-34.2298	8.83763e-237	Middle	19088	fiveUTR	68_TxEnh7					0	0
580	6	cg03359540	2750213	MYLK4	-34.2198	1.18053e-236	Middle	940	Promoter	91_PromF1					0	0
581	8	cg03763300	69246056	C8orf34	-34.2195	1.19044e-236	Middle	3099	Intron	18_ReprPC2					0	0
582	7	cg27367526	89841692	STEAP2	-34.218	1.24541e-236	Middle	44788	Intron	95_PromF5		EZH2	0	1	0	0
584	17	cg03568305	38183559	MED24	-34.2091	1.61459e-236	Middle	27329	Intron	86_DNase1					0	0
585	5	cg05516295	134526124	C5orf66	-34.2085	1.64194e-236	Middle	157154	Intron	18_ReprPC2					0	0
586	15	cg13026773	80986359	ABHD17C	-34.2026	1.94929e-236	Middle	-1292	Promoter	43_EnhA2	RNF2		1	0	0	0
589	3	cg06661266	134027721	AMOTL2	-34.1916	2.6834e-236	Middle	57962	Intergenic_downstream	42_EnhA1					0	0
590	12	cg05242244	53553086	CSAD	-34.184	3.35166e-236	Middle	21606	Intron	91_PromF1					0	0
591	10	cg23753748	105212808	CALHM2	-34.1632	6.13909e-236	Middle	-151	Promoter	91_PromF1					0	0
593	6	cg20052760	10510789	GCNT2	-34.1463	1.00389e-235	Middle	18333	Intron	35_EnhWk2	RING1,RNF2		2	0	1	0
594	19	cg12068280	46804528	RNU6-66P	-34.1435	1.09028e-235	Middle	5277	Intron	42_EnhA1					0	0
595	2	cg04361556	85034766	DNAH6	-34.1229	1.9851e-235	Middle	291187	Intron	32_Acet7					0	0
597	18	cg21116457	43304007	SLC14A1	-34.095	4.46654e-235	Middle	-84	Promoter	32_Acet7					0	0
598	16	cg00448560	49525727	ZNF423	-34.0912	4.9855e-235	Middle	366102	Intron	91_PromF1					0	0
600	7	cg01942816	5535463	FBXL18	-34.0807	6.78032e-235	Middle	17935	Exon	68_TxEnh7					0	0
601	17	cg04890576	73032613	KCTD2	-34.0773	7.48573e-235	Middle	3918	Intron	92_PromF2					0	0
603	16	cg27355006	30913234	CTF1	-34.0724	8.62327e-235	Middle	5306	Intron	93_PromF3	RNF2		1	0	0	0
604	19	cg22810489	45927585	ERCC1	-34.0699	9.27236e-235	Middle	54500	Intron	93_PromF3	RNF2	EED	1	1	0	0
605	7	cg00029246	137223417	DGKI	-34.0472	1.79138e-234	Middle	308191	Intron	45_EnhA4					0	0
606	1	cg13356175	153413641	S100A7L2	-34.0433	2.0075e-234	Middle	-1138	Promoter	37_EnhWk4					0	0
608	2	cg19077806	183244218	PDE1A	-34.0198	3.96849e-234	Middle	143353	Intron	46_EnhA5					0	0
609	8	cg21130958	75898238	CRISPLD1	-34.0008	6.90223e-234	Middle	1530	Exon	90_BivProm4					0	0
610	20	cg11367633	40247916	CHD6	-34.0006	6.93704e-234	Middle	-784	Promoter	87_BivProm1					0	0
613	17	cg23378941	64361956	PRKCA	-33.9575	2.4218e-233	Middle	63030	Intron	63_TxEnh2					0	0
615	16	cg08418279	49733170	ZNF423	-33.9331	4.91694e-233	Middle	158659	Intron	60_EnhA19					0	0
616	11	cg10383568	6589761	DNHD1	-33.9261	6.00737e-233	Middle	71235	fiveUTR	60_EnhA19	RNF2	EED	1	1	0	0
617	1	cg13385220	202250453	LGR6	-33.9223	6.70965e-233	Middle	87335	Intron	45_EnhA4					0	0
618	1	cg13458211	44444217	B4GALT2	-33.9122	8.9836e-233	Middle	-656	Promoter	92_PromF2					0	0
619	1	cg26801613	87793510	LMO4	-33.9108	9.35994e-233	Middle	-641	Promoter	92_PromF2		EZH2	0	1	0	0
620	6	cg12939283	33044012	HLA-DPA1	-33.9066	1.05923e-232	Middle	4542	Intron	49_EnhA8					0	0
621	10	cg18237330	80767136	ZMIZ1-AS1	-33.8963	1.42778e-232	Middle	60068	Intron	52_EnhA11					0	0
622	7	cg24627299	116311496	MET	-33.8952	1.47357e-232	Middle	-963	Promoter	90_BivProm4		EZH2	0	1	0	0
623	12	cg04477962	51317375	METTL7A	-33.8504	5.37927e-232	Middle	-1158	Promoter	50_EnhA9					0	0
625	16	cg00698982	2728291	KCTD5	-33.839	7.47439e-232	Middle	-4204	Promoter	37_EnhWk4					0	0
626	22	cg19816290	19701515	SEPT5-GP1BB	-33.8385	7.59891e-232	Middle	-472	Promoter	87_BivProm1		EZH2,SUZ12	0	2	0	1
628	5	cg19020398	156886415	ADAM19	-33.8201	1.29128e-231	Middle	116415	Intron	89_BivProm3		EZH2	0	1	0	0
631	14	cg01719405	62401258	SYT16	-33.8075	1.85817e-231	Middle	-52544	Intergenic_upstream	53_EnhA12					0	0
633	11	cg03103661	15865375	SOX6	-33.7921	2.90332e-231	Middle	559038	Intergenic_downstream	60_EnhA19					0	0
634	19	cg01542019	14673053	TECR	-33.7858	3.48486e-231	Middle	32674	Intron	42_EnhA1					0	0
635	3	cg22219379	140541355	SLC25A36	-33.771	5.34025e-231	Middle	-119307	Intergenic_upstream	34_EnhWk1					0	0
636	4	cg13291394	53526629	USP46	-33.7523	9.1562e-231	Middle	-1127	Promoter	97_PromF7		EZH2	0	1	0	0
638	15	cg05194346	101305443	ALDH1A3	-33.7283	1.83415e-230	Middle	-114565	Intergenic_upstream	32_Acet7					0	0
639	15	cg21756476	61182765	RORA	-33.7256	1.97941e-230	Middle	338736	Intron	23_ReprPC7					0	0
641	1	cg12582330	2473224	TNFRSF14-AS1	-33.7227	2.15276e-230	Middle	11059	Intergenic_downstream	89_BivProm3	RNF2	EED	1	1	0	0
642	2	cg13700939	128166166	PROC	-33.7125	2.88812e-230	Middle	-9830	Promoter	93_PromF3	RNF2		1	0	0	0
643	11	cg01102854	63605717	MARK2	-33.7121	2.92532e-230	Middle	-682	Promoter	92_PromF2					0	0
646	19	cg12202913	12846618	TRIR	-33.6828	6.80022e-230	Middle	-1090	Promoter	51_EnhA10					0	0
647	12	cg06002638	109592017	ACACB	-33.6762	8.2356e-230	Middle	37617	Intron	95_PromF5		EZH2	0	1	0	0
650	2	cg15010140	128644922	AMMECR1L	-33.6655	1.11981e-229	Middle	-1409	Promoter	96_PromF6					0	0
657	12	cg21962791	21590305	PYROXD1	-33.5848	1.14389e-228	Middle	-233	Promoter	96_PromF6	RNF2		1	0	0	0
660	11	cg13567299	75201685	GDPD5	-33.582	1.23887e-228	Middle	34913	fiveUTR	60_EnhA19					0	0
662	12	cg13203811	58136245	AGAP2	-33.566	1.96293e-228	Middle	-302	Promoter	49_EnhA8					0	0
663	10	cg24381155	103289745	BTRC	-33.5644	2.05581e-228	Middle	175955	Intron	58_EnhA17					0	0
665	20	cg13148544	30196119	MIR3193	-33.5616	2.23094e-228	Middle	1131	Intergenic_downstream	92_PromF2		EZH2	0	1	0	0
666	5	cg12598025	172091816	NEURL1B	-33.5526	2.88557e-228	Middle	23540	Intron	36_EnhWk3					0	0
667	19	cg14074174	7986206	SNAPC2	-33.5513	2.99576e-228	Middle	1012	Intron	93_PromF3					0	0
668	11	cg08770647	124768845	ROBO4	-33.5507	3.05416e-228	Middle	-1015	Promoter	42_EnhA1					0	0
669	16	cg04347161	57495877	POLR2C	-33.5478	3.31953e-228	Middle	-674	Promoter	79_Tx8					0	0
671	2	cg06240854	99771011	TSGA10	-33.528	5.85429e-228	Middle	175	Promoter	93_PromF3	RNF2		1	0	0	0
672	17	cg02550119	33306727	LIG3	-33.522	6.95347e-228	Middle	-790	Promoter	97_PromF7					0	0
673	16	cg01851782	49442215	C16orf78	-33.5146	8.60885e-228	Middle	34407	Intergenic_downstream	43_EnhA2					0	0
675	6	cg01195803	31777609	HSPA1L	-33.495	1.51242e-227	Middle	5891	threeUTR	70_TxWk1					0	0
676	8	cg03485669	13016635	DLC1	-33.4831	2.1265e-227	Middle	355793	Intron	44_EnhA3					0	0
678	1	cg06885782	41248209	KCNQ4	-33.4709	3.01677e-227	Middle	-1474	Promoter	88_BivProm2		EZH2	0	1	0	0
679	12	cg23222406	106751060	POLR3B	-33.46	4.12159e-227	Middle	-376	Promoter	96_PromF6		EZH2	0	1	0	0
680	19	cg20439624	44010874	ETHE1	-33.4336	8.81026e-227	Middle	20521	threeUTR	76_Tx5					0	0
681	10	cg11848931	25210092	PRTFDC1	-33.4295	9.89987e-227	Middle	31440	Intron	44_EnhA3					0	0
682	7	cg17326451	86975534	CROT	-33.4212	1.25624e-226	Middle	583	Promoter	96_PromF6					0	0
683	17	cg23950157	48275919	COL1A1	-33.4114	1.6606e-226	Middle	3080	Intron	42_EnhA1					0	0
684	8	cg18582010	131415376	ASAP1	-33.4075	1.86162e-226	Middle	40529	Intron	73_Tx2					0	0
685	19	cg17744295	16178097	TPM4	-33.4026	2.14224e-226	Middle	-219	Promoter	42_EnhA1					0	0
688	6	cg18568843	52535550	TMEM14A	-33.3742	4.82057e-226	Middle	-333	Promoter	92_PromF2					0	0
690	1	cg25165880	6454326	ACOT7	-33.3678	5.79104e-226	Middle	-500	Promoter	93_PromF3	RING1,RNF2	EED	2	1	1	0
691	15	cg05150327	81617335	STARD5	-33.3637	6.52772e-226	Middle	-812	Promoter	92_PromF2					0	0
693	6	cg00741333	43197675	DNPH1	-33.3594	7.37126e-226	Middle	-464	Promoter	91_PromF1					0	0
694	1	cg26161024	27693840	MAP3K6	-33.3524	9.0173e-226	Middle	-503	Promoter	92_PromF2					0	0
695	17	cg15378486	79491582	FSCN2	-33.3426	1.1912e-225	Middle	-3835	Promoter	89_BivProm3					0	0
696	22	cg14398464	38082108	TRIOBP	-33.3422	1.20581e-225	Middle	-235	Promoter	93_PromF3		EED	0	1	0	0
697	6	cg03149958	36326677	ETV7	-33.3335	1.54789e-225	Middle	28899	Intron	43_EnhA2		EED	0	1	0	0
699	12	cg23175533	13196876	FAM234B	-33.3263	1.9014e-225	Middle	-439	Promoter	90_BivProm4					0	0
700	19	cg10928466	11353961	DOCK6	-33.2836	6.4502e-225	Middle	19206	Exon	66_TxEnh5					0	0
701	12	cg22221831	15039397	MGP	-33.2826	6.63528e-225	Middle	-545	Promoter	43_EnhA2					0	0
702	6	cg20640261	31707019	MSH5-SAPCD1	-33.2751	8.22506e-225	Middle	-706	Promoter	92_PromF2					0	0
703	8	cg13021857	131740091	ASAP1	-33.2705	9.37613e-225	Middle	-284185	Intergenic_upstream	45_EnhA4					0	0
704	18	cg26803305	43304452	SLC14A1	-33.2691	9.74527e-225	Middle	360	Promoter	43_EnhA2					0	0
708	19	cg03172931	8677774	ADAMTS10	-33.2495	1.70954e-224	Middle	-2186	Promoter	48_EnhA7					0	0
709	22	cg07127410	29427851	ZNRF3	-33.2472	1.82285e-224	Middle	148096	Intron	42_EnhA1	RNF2		1	0	0	0
710	8	cg20188739	67834756	SNHG6	-33.2335	2.69413e-224	Middle	3020	Exon	97_PromF7					0	0
711	12	cg19848940	112250795	MAPKAPK5-AS1	-33.2218	3.76287e-224	Middle	28915	Intergenic_downstream	79_Tx8					0	0
712	20	cg01346423	48132339	PTGIS	-33.2172	4.29172e-224	Middle	52367	Intron	22_ReprPC6		EZH2	0	1	0	0
713	11	cg10891482	60467228	MS4A8	-33.2089	5.45048e-224	Middle	181	fiveUTR	55_EnhA14					0	0
715	21	cg18345924	22372231	NCAM2	-33.1955	7.96879e-224	Middle	1598	Intron	47_EnhA6					0	0
716	6	cg17593342	14037614	CD83	-33.1952	8.03791e-224	Middle	-79873	Intergenic_upstream	45_EnhA4		EZH2	0	1	0	0
720	12	cg27151122	50447407	ASIC1	-33.1755	1.41104e-223	Middle	-4012	Promoter	18_ReprPC2	RNF2	EZH2,SUZ12	1	2	0	1
721	17	cg06874016	40177415	NKIRAS2	-33.1617	2.09148e-223	Middle	7821	threeUTR	83_TxEx4					0	0
724	20	cg00199059	45317219	TP53RK	-33.1169	7.50805e-223	Middle	1056	Intron	93_PromF3					0	0
726	2	cg01203286	46873926	CRIPT	-33.1102	9.06195e-223	Middle	29602	Intergenic_downstream	31_Acet6					0	0
728	6	cg13770361	31621369	APOM	-33.1078	9.72486e-223	Middle	1182	Intron	96_PromF6					0	0
731	14	cg21858516	59103353	DACT1	-33.0784	2.24139e-222	Middle	2567	Intron	89_BivProm3					0	0
732	14	cg06813554	23066769	ABHD4	-33.0776	2.29611e-222	Middle	-378	Promoter	96_PromF6					0	0
733	2	cg20731257	87883497	RMND5A	-33.0657	3.22255e-222	Middle	936083	Intron	35_EnhWk2					0	0
734	12	cg16047471	26274563	BHLHE41	-33.0624	3.53395e-222	Middle	3439	threeUTR	90_BivProm4		EZH2,SUZ12	0	2	0	1
735	1	cg00251125	228395450	OBSCN-AS1	-33.058	4.01371e-222	Middle	5914	Intron	35_EnhWk2					0	0
736	8	cg14837598	21916635	DMTN	-33.0459	5.66097e-222	Middle	5554	Intron	91_PromF1					0	0
737	13	cg04308040	44942303	SERP2	-33.0455	5.71699e-222	Middle	-5674	Promoter	43_EnhA2					0	0
738	19	cg16664617	17607007	SLC27A1	-33.044	5.96798e-222	Middle	25707	fiveUTR	91_PromF1					0	0
739	9	cg14257429	116570319	ZNF618	-33.0411	6.48813e-222	Middle	-68243	Intergenic_upstream	43_EnhA2					0	0
740	2	cg06142740	28973577	PPP1CB	-33.0156	1.33722e-221	Middle	-1034	Promoter	92_PromF2					0	0
741	3	cg03484180	49967517	MON1A	-33.015	1.36164e-221	Middle	-72	Promoter	93_PromF3		EED	0	1	0	0
743	16	cg04208403	49525807	ZNF423	-32.9956	2.36307e-221	Middle	366022	Intron	91_PromF1					0	0
744	22	cg08144042	50602230	PANX2	-32.9954	2.37275e-221	Middle	-6930	Promoter	40_EnhWk7					0	0
745	6	cg24533059	137735045	OLIG3	-32.9953	2.38563e-221	Middle	80486	Intergenic_downstream	18_ReprPC2					0	0
746	1	cg10795646	151975566	S100A10	-32.9932	2.53138e-221	Middle	-8852	Promoter	53_EnhA12					0	0
748	16	cg26489497	28512017	IL27	-32.9824	3.43284e-221	Middle	6137	Intron	48_EnhA7					0	0
749	12	cg17516837	93975417	SOCS2	-32.9776	3.93875e-221	Middle	9116	Intergenic_downstream	79_Tx8					0	0
751	3	cg01542719	154042778	DHX36	-32.9537	7.75697e-221	Middle	-492	Promoter	96_PromF6					0	0
752	2	cg21303039	149793681	KIF5C	-32.952	8.15492e-221	Middle	160889	Intron	47_EnhA6					0	0
753	19	cg18752412	47161689	DACT3	-32.944	1.02115e-220	Middle	2705	Intron	19_ReprPC3					0	0
756	1	cg18552413	159174610	ACKR1	-32.9142	2.38183e-220	Middle	807	fiveUTR	48_EnhA7					0	0
758	15	cg24222546	74501771	STRA6	-32.8943	4.18633e-220	Middle	274	Exon	60_EnhA19		EED,EZH2	0	2	0	1
759	10	cg24350475	30316933	JCAD	-32.8838	5.62792e-220	Middle	87486	Exon	50_EnhA9					0	0
762	17	cg09253473	79877389	MAFG	-32.8772	6.79953e-220	Middle	8197	threeUTR	64_TxEnh3					0	0
763	17	cg19761273	80232096	CSNK1D	-32.8733	7.59336e-220	Middle	-502	Promoter	92_PromF2	RNF2		1	0	0	0
764	5	cg14442492	95296150	ELL2	-32.8624	1.03431e-219	Middle	1624	Intron	93_PromF3		EED,EZH2,SUZ12	0	3	0	1
765	7	cg08695830	73703459	CLIP2	-32.8617	1.05399e-219	Middle	-346	Promoter	93_PromF3	RNF2	EED	1	1	0	0
768	12	cg07027613	7260608	C1RL	-32.834	2.31014e-219	Middle	1260	Intron	93_PromF3					0	0
769	19	cg12580096	14017658	CC2D1A	-32.8244	3.03014e-219	Middle	702	Promoter	96_PromF6					0	0
770	11	cg07850246	4599637	C11orf40	-32.796	6.76819e-219	Middle	-587	Promoter	20_ReprPC4		EZH2	0	1	0	0
771	1	cg19306970	221055097	HLX	-32.7832	9.7079e-219	Middle	2354	Intron	90_BivProm4	RNF2	EZH2,SUZ12	1	2	0	1
772	22	cg06215908	44965381	LINC00207	-32.7794	1.08158e-218	Middle	161	Promoter	22_ReprPC6					0	0
773	17	cg27401724	43213629	ACBD4	-32.777	1.15874e-218	Middle	3662	fiveUTR	92_PromF2					0	0
774	17	cg07169660	41467212	LINC00910	-32.7756	1.20425e-218	Middle	-946	Promoter	51_EnhA10					0	0
778	14	cg03039990	101317622	MEG3	-32.7316	4.17582e-218	Middle	25177	Exon	86_DNase1					0	0
781	1	cg16096717	117375409	PTGFRN	-32.6987	1.05702e-217	Middle	-77280	Intergenic_upstream	60_EnhA19					0	0
783	3	cg03194226	45066832	CLEC3B	-32.6766	1.97058e-217	Middle	-927	Promoter	43_EnhA2					0	0
784	2	cg21674927	102644247	IL1R2	-32.673	2.18018e-217	Middle	35941	Intron	32_Acet7					0	0
785	2	cg17529152	120125452	DBI	-32.6602	3.12819e-217	Middle	948	fiveUTR	96_PromF6		EED	0	1	0	0
788	1	cg03102824	51703649	RNF11	-32.6414	5.32711e-217	Middle	1704	Intron	96_PromF6					0	0
789	19	cg00526455	19285099	BORCS8-MEF2B	-32.6371	6.00054e-217	Middle	18300	Intron	28_Acet3					0	0
791	1	cg16104276	44880317	RNF220	-32.6342	6.51714e-217	Middle	9357	Intron	17_ReprPC1	RNF2	EZH2	1	1	0	0
793	22	cg22637865	43486524	TTLL1	-32.624	8.67981e-217	Middle	-1090	Promoter	86_DNase1					0	0
794	2	cg11532433	24735298	NCOA1	-32.6232	8.8903e-217	Middle	-51880	Intergenic_upstream	51_EnhA10					0	0
795	11	cg14550985	66104159	RIN1	-32.615	1.12058e-216	Middle	151	fiveUTR	92_PromF2	RNF2	EED,EZH2	1	2	0	1
798	14	cg11143148	91283255	TTC7B	-32.5853	2.58223e-216	Middle	-494	Promoter	91_PromF1					0	0
799	22	cg11204680	23975441	DRICH1	-32.5851	2.60056e-216	Middle	-934	Promoter	5_Quies3					0	0
801	3	cg08541155	118994052	ARHGAP31	-32.569	4.08767e-216	Middle	-19167	Intergenic_upstream	86_DNase1					0	0
803	1	cg21448423	55013956	ACOT11	-32.5603	5.2269e-216	Middle	6026	fiveUTR	99_TSS2					0	0
804	2	cg16236328	218096737	DIRC3	-32.5591	5.39645e-216	Middle	368814	Intergenic_downstream	29_Acet4					0	0
806	19	cg06419793	11376508	DOCK6	-32.5398	9.29017e-216	Middle	-3340	Promoter	91_PromF1	RNF2	EED	1	1	0	0
807	3	cg02047661	51976883	PARP3	-32.5398	9.29832e-216	Middle	522	Promoter	92_PromF2					0	0
808	20	cg27178677	8834803	PLCB1	-32.522	1.53325e-215	Middle	721891	Intron	42_EnhA1					0	0
809	18	cg15757853	20718301	CABLES1	-32.5118	2.0406e-215	Middle	3773	Intron	90_BivProm4		EZH2	0	1	0	0
811	6	cg09568774	24695835	ACOT13	-32.4835	4.52742e-215	Middle	28572	Intron	86_DNase1					0	0
814	11	cg16385335	71710614	IL18BP	-32.448	1.22668e-214	Middle	656	fiveUTR	50_EnhA9					0	0
815	17	cg02867102	62398693	PECAM1	-32.4347	1.78037e-214	Middle	8389	Exon	99_TSS2					0	0
816	15	cg25665697	66857881	LCTL	-32.4321	1.91324e-214	Middle	435	Promoter	60_EnhA19					0	0
820	20	cg07589968	43729910	KCNS1	-32.4005	4.63715e-214	Middle	-157	Promoter	88_BivProm2		EZH2,SUZ12	0	2	0	1
821	19	cg04614290	2327696	SPPL2B	-32.3889	6.43558e-214	Middle	58176	Intron	93_PromF3					0	0
823	1	cg03106413	6683528	PHF13	-32.3755	9.36338e-214	Middle	9772	threeUTR	75_Tx4					0	0
827	5	cg21874213	139229292	NRG2	-32.3327	3.10531e-213	Middle	193591	Intron	89_BivProm3		EZH2	0	1	0	0
828	1	cg19936954	180148192	QSOX1	-32.3292	3.42147e-213	Middle	24224	Intron	86_DNase1		SUZ12	0	1	0	0
831	5	cg10476085	142065737	FGF1	-32.2988	8.01767e-213	Middle	11897	fiveUTR	91_PromF1					0	0
832	10	cg01344420	44311298	HNRNPA3P1	-32.2888	1.06061e-212	Middle	-25433	Intergenic_upstream	51_EnhA10					0	0
835	11	cg03646605	86383804	ME3	-32.259	2.43405e-212	Middle	-127	Promoter	90_BivProm4		EZH2	0	1	0	0
836	2	cg11380327	24715213	NCOA1	-32.2532	2.86259e-212	Middle	-71965	Intergenic_upstream	93_PromF3		SUZ12	0	1	0	0
837	11	cg27262041	19654032	NAV2	-32.2459	3.51402e-212	Middle	281761	Intron	45_EnhA4					0	0
839	12	cg01054110	125002332	NCOR2	-32.2451	3.58916e-212	Middle	49677	Intron	92_PromF2					0	0
840	1	cg02294302	47906276	FOXD2	-32.2273	5.90823e-212	Middle	4587	threeUTR	17_ReprPC1	RNF2	EZH2,SUZ12	1	2	0	1
841	22	cg08415592	36648973	APOL1	-32.2255	6.20526e-212	Middle	-144	Promoter	92_PromF2					0	0
843	3	cg06123891	148717232	GYG1	-32.2051	1.09796e-211	Middle	8037	Intron	67_TxEnh6					0	0
844	7	cg27637738	55148644	EGFR	-32.2045	1.11521e-211	Middle	61919	Intron	68_TxEnh7					0	0
845	20	cg06520134	45146311	ZNF334	-32.2001	1.26119e-211	Middle	-4114	Promoter	19_ReprPC3					0	0
847	3	cg07218081	45066714	CLEC3B	-32.1838	1.99105e-211	Middle	-1045	Promoter	43_EnhA2					0	0
848	6	cg00244776	30883192	VARS2	-32.1801	2.2069e-211	Middle	1604	fiveUTR	92_PromF2					0	0
850	13	cg03853945	84024017	SLITRK1	-32.18	2.2096e-211	Middle	432510	Intergenic_downstream	45_EnhA4		EZH2	0	1	0	0
857	1	cg19824710	43995379	PTPRF	-32.1217	1.12385e-210	Middle	-1168	Promoter	91_PromF1					0	0
858	1	cg04682133	55681841	LOC100507634	-32.1191	1.2077e-210	Middle	760	Exon	93_PromF3		EZH2	0	1	0	0
859	16	cg02005231	21115843	DNAH3	-32.1112	1.50519e-210	Middle	54918	Exon	32_Acet7					0	0
861	19	cg01027411	45579986	ZNF296	-32.1025	1.91963e-210	Middle	-298	Promoter	93_PromF3	RNF2	EZH2	1	1	0	0
862	7	cg18113734	1789606	ELFN1	-32.0877	2.89602e-210	Middle	40809	Intergenic_downstream	89_BivProm3					0	0
863	17	cg10277912	7216033	GPS2	-32.0649	5.4634e-210	Middle	6493	threeUTR	65_TxEnh4					0	0
864	3	cg18303397	129160135	IFT122	-32.0536	7.47165e-210	Middle	1167	Intron	96_PromF6					0	0
865	11	cg02239377	110334097	FDX1	-32.0527	7.6588e-210	Middle	33436	threeUTR	69_TxEnh8					0	0
869	1	cg16686396	3282870	PRDM16	-32.0353	1.24562e-209	Middle	297128	Intron	43_EnhA2		EZH2	0	1	0	0
870	17	cg14609289	77083037	ENGASE	-32.0316	1.37868e-209	Middle	12018	threeUTR	82_TxEx3					0	0
874	22	cg14395060	32441170	SLC5A1	-32.0008	3.2417e-209	Middle	2151	Intron	89_BivProm3					0	0
877	1	cg23093580	39491322	NDUFS5	-31.9902	4.35637e-209	Middle	-644	Promoter	91_PromF1		EED	0	1	0	0
878	17	cg19697725	8198295	SLC25A35	-31.9759	6.47749e-209	Middle	-125	Promoter	93_PromF3	RNF2		1	0	0	0
879	7	cg23418219	28338684	CREB5	-31.9686	7.94073e-209	Middle	-255	Promoter	86_DNase1					0	0
881	7	cg07056567	100273943	GNB2	-31.9643	8.94797e-209	Middle	2580	Exon	99_TSS2					0	0
882	19	cg13529623	17443249	ANO8	-31.957	1.09393e-208	Middle	2388	Intron	66_TxEnh5					0	0
884	19	cg09997082	46170946	GIPR	-31.9344	2.05211e-208	Middle	-556	Promoter	91_PromF1					0	0
885	11	cg18587063	122940457	HSPA8	-31.9306	2.27695e-208	Middle	-7271	Promoter	49_EnhA8					0	0
886	5	cg04986004	136984794	KLHL3	-31.9156	3.45693e-208	Middle	86984	Intron	47_EnhA6					0	0
887	9	cg00563932	139871049	PTGDS	-31.915	3.50717e-208	Middle	1503	fiveUTR	35_EnhWk2					0	0
889	20	cg11866756	24898631	CST7	-31.8812	8.96048e-208	Middle	-31234	Intergenic_upstream	23_ReprPC7					0	0
891	17	cg03752138	76357232	SOCS3	-31.8577	1.71939e-207	Middle	-1074	Promoter	91_PromF1	RNF2	EED	1	1	0	0
892	11	cg08643824	58294523	LPXN	-31.8438	2.52118e-207	Middle	51169	threeUTR	67_TxEnh6					0	0
894	20	cg02141748	3149470	LZTS3	-31.8413	2.70257e-207	Middle	4721	Intron	89_BivProm3					0	0
895	17	cg05473018	48192247	SAMD14	-31.8213	4.70431e-207	Middle	14998	Intron	91_PromF1					0	0
898	3	cg14188401	134097684	AMOTL2	-31.8102	6.39334e-207	Middle	-3426	Promoter	58_EnhA17					0	0
899	23	cg25140188	31087348	FTHL17	-31.805	7.39512e-207	Middle	2821	Intergenic_downstream	40_EnhWk7					0	0
902	19	cg08471846	799621	PTBP1	-31.7615	2.4595e-206	Middle	2229	Intron	83_TxEx4	RNF2		1	0	0	0
904	20	cg03224418	62611858	SAMD10	-31.7494	3.43646e-206	Middle	-496	Promoter	92_PromF2		EED,SUZ12	0	2	0	1
905	6	cg14296767	30227001	HCG17	-31.7149	8.89665e-206	Middle	66909	Intron	95_PromF5					0	0
906	6	cg13169221	30043924	RNF39	-31.708	1.07627e-205	Middle	-297	Promoter	88_BivProm2		EZH2	0	1	0	0
907	14	cg01022345	101317819	MEG3	-31.7048	1.17694e-205	Middle	25374	Exon	74_Tx3					0	0
908	3	cg17916418	128368141	RPN1	-31.7028	1.2415e-205	Middle	31776	Intron	96_PromF6					0	0
911	11	cg04959790	47278977	NR1H3	-31.6942	1.57461e-205	Middle	9126	Intron	42_EnhA1					0	0
912	16	cg09635866	85519243	GSE1	-31.6856	1.99514e-205	Middle	-125786	Intergenic_upstream	23_ReprPC7					0	0
913	4	cg15736994	156775941	ASIC5	-31.6828	2.1592e-205	Middle	11483	Intron	32_Acet7					0	0
915	4	cg20012601	141013584	MAML3	-31.6716	2.93857e-205	Middle	61648	Intron	92_PromF2		EZH2	0	1	0	0
916	17	cg17024199	74881747	MGAT5B	-31.6638	3.63969e-205	Middle	16949	Intron	89_BivProm3					0	0
918	5	cg12371563	123986915	ZNF608	-31.6455	6.03605e-205	Middle	93949	Intron	44_EnhA3					0	0
920	3	cg25799109	57102900	ARHGEF3	-31.6378	7.45976e-205	Middle	10435	Intron	44_EnhA3	BMI1	EED	1	1	0	0
921	19	cg25264101	14064374	DCAF15	-31.6223	1.14481e-204	Middle	1055	Intron	93_PromF3					0	0
922	17	cg08468689	40346680	GHDC	-31.6181	1.28332e-204	Middle	-131	Promoter	92_PromF2	RNF2		1	0	0	0
923	8	cg00057272	135726252	ZFAT	-31.6137	1.44834e-204	Middle	-961	Promoter	51_EnhA10					0	0
924	14	cg18186343	101317620	MEG3	-31.596	2.36057e-204	Middle	25175	Exon	86_DNase1					0	0
926	17	cg12570134	46640347	HOXB3	-31.5837	3.30818e-204	Middle	27283	Intron	90_BivProm4	RNF2	EZH2,SUZ12	1	2	0	1
927	12	cg22220502	80080828	PAWR	-31.5829	3.37965e-204	Middle	3961	Intron	97_PromF7					0	0
931	2	cg13388731	220143225	DNAJB2	-31.5665	5.31572e-204	Middle	-814	Promoter	92_PromF2	BMI1		1	0	0	0
932	12	cg06647068	104853274	CHST11	-31.565	5.53281e-204	Middle	2582	Intron	92_PromF2		EED	0	1	0	0
933	11	cg14480266	23134523	CCDC179	-31.5601	6.33274e-204	Middle	-252551	Intergenic_upstream	60_EnhA19		EED	0	1	0	0
935	7	cg26153045	73441834	ELN	-31.5377	1.17245e-203	Middle	-592	Promoter	35_EnhWk2					0	0
936	7	cg10691866	65817282	TPST1	-31.5332	1.3259e-203	Middle	147023	Intron	42_EnhA1					0	0
937	6	cg02446869	31654389	LY6G5C	-31.5293	1.47661e-203	Middle	-2573	Promoter	81_TxEx2					0	0
939	6	cg14620908	32078614	ATF6B	-31.5196	1.92825e-203	Middle	7200	Intron	35_EnhWk2					0	0
942	1	cg04872610	114448489	DCLRE1B	-31.4981	3.47961e-203	Middle	574	Promoter	96_PromF6	RNF2		1	0	0	0
949	22	cg20979921	37584018	C1QTNF6	-31.4371	1.8557e-202	Middle	10322	Intron	95_PromF5					0	0
950	7	cg06842913	72740762	FKBP6	-31.4368	1.86901e-202	Middle	300570	Intron	5_Quies3					0	0
953	10	cg02402091	114135092	ACSL5	-31.4269	2.45174e-202	Middle	1176	fiveUTR	50_EnhA9					0	0
954	10	cg03013070	95965579	PLCE1	-31.4216	2.84042e-202	Middle	211833	Intron	43_EnhA2					0	0
955	21	cg06452779	44590379	CRYAA	-31.4208	2.89708e-202	Middle	1238	Intron	23_ReprPC7					0	0
956	15	cg17939935	59646854	MYO1E	-31.4156	3.34368e-202	Middle	18216	Intron	60_EnhA19					0	0
957	8	cg15947176	67429795	VXN	-31.408	4.11625e-202	Middle	24304	threeUTR	45_EnhA4					0	0
958	14	cg19827511	93580644	ITPK1	-31.3958	5.75864e-202	Middle	1618	Intron	96_PromF6					0	0
960	3	cg13185177	194119885	GP5	-31.3876	7.209e-202	Middle	109	Promoter	18_ReprPC2					0	0
961	12	cg26073885	31506955	SINHCAF	-31.3815	8.5082e-202	Middle	-27796	Intergenic_upstream	91_PromF1					0	0
963	11	cg15970259	8108498	TUB	-31.3734	1.06249e-201	Middle	67707	Intron	35_EnhWk2					0	0
964	19	cg15570293	2327692	SPPL2B	-31.3727	1.0839e-201	Middle	58172	Intron	93_PromF3					0	0
965	10	cg19335412	90694875	STAMBPL1	-31.3671	1.26383e-201	Middle	54931	threeUTR	92_PromF2		EED	0	1	0	0
966	12	cg14195318	53644994	MFSD5	-31.3594	1.5594e-201	Middle	-375	Promoter	91_PromF1	RNF2	EED	1	1	0	0
967	2	cg08558886	151469837	RND3	-31.3519	1.91376e-201	Middle	-125628	Intergenic_upstream	32_Acet7					0	0
969	3	cg16541026	49026934	P4HTM	-31.3355	3.00114e-201	Middle	-407	Promoter	93_PromF3	RNF2		1	0	0	0
971	14	cg11730703	105167607	INF2	-31.3214	4.40986e-201	Middle	11664	Intron	66_TxEnh5					0	0
973	5	cg08570034	175227702	CPLX2	-31.3167	5.01466e-201	Middle	4092	Intron	53_EnhA12					0	0
974	1	cg19267254	15828075	CASP9	-31.3073	6.4744e-201	Middle	22864	Intron	86_DNase1					0	0
977	2	cg02514318	197201183	HECW2	-31.2932	9.52547e-201	Middle	256151	Intron	29_Acet4					0	0
978	3	cg00985388	183952212	VWA5B2	-31.2716	1.71707e-200	Middle	3895	Intron	89_BivProm3					0	0
979	18	cg07058998	52625365	CCDC68	-31.2714	1.72777e-200	Middle	1373	Intron	90_BivProm4					0	0
984	15	cg01407062	91538575	PRC1	-31.2313	5.17309e-200	Middle	-694	Promoter	96_PromF6	RNF2		1	0	0	0
985	19	cg24484296	53395225	ZNF320	-31.2301	5.33798e-200	Middle	5720	Intron	76_Tx5					0	0
986	16	cg00876127	56554313	BBS2	-31.2079	9.78563e-200	Middle	-305	Promoter	93_PromF3	RNF2		1	0	0	0
990	16	cg08343644	57662060	ADGRG1	-31.1916	1.52733e-199	Middle	8410	Intron	42_EnhA1					0	0
991	12	cg09526236	29937733	TMTC1	-31.1903	1.57944e-199	Middle	-42	Promoter	90_BivProm4		EZH2,SUZ12	0	2	0	1
994	3	cg12554573	51976667	PARP3	-31.1737	2.48539e-199	Middle	306	fiveUTR	93_PromF3	RNF2		1	0	0	0
995	11	cg03638795	416499	SIGIRR	-31.1716	2.63143e-199	Middle	897	Promoter	87_BivProm1		EZH2	0	1	0	0
996	6	cg24736412	116693156	DSE	-31.1698	2.76175e-199	Middle	117820	Intron	93_PromF3	RNF2	EZH2	1	1	0	0
997	22	cg14425733	46451214	MIRLET7BHG	-31.1564	3.97814e-199	Middle	1488	Intron	92_PromF2					0	0
1000	6	cg26701785	158448455	SYNJ2	-31.1444	5.51923e-199	Middle	45567	Exon	50_EnhA9					0	0
1001	7	cg12513221	150744599	ABCB8	-31.1376	6.637e-199	Middle	19089	threeUTR	43_EnhA2					0	0
1002	3	cg12899747	25391527	RARB	-31.1274	8.75968e-199	Middle	175704	Intron	33_Acet8					0	0
1006	2	cg01447660	69152678	GKN2	-31.1216	1.02669e-198	Middle	27424	Intergenic_downstream	86_DNase1					0	0
1007	19	cg15495372	56093312	ZNF579	-31.1211	1.04061e-198	Middle	-1102	Promoter	91_PromF1					0	0
1008	17	cg20811755	46618614	HOXB-AS1	-31.121	1.04426e-198	Middle	-3099	Promoter	95_PromF5		EZH2,SUZ12	0	2	0	1
1009	20	cg01248445	58513509	FAM217B	-31.1204	1.06183e-198	Middle	4690	threeUTR	92_PromF2					0	0
1011	19	cg24796852	39827269	GMFG	-31.114	1.26133e-198	Middle	-544	Promoter	39_EnhWk6					0	0
1012	6	cg22900115	167703894	UNC93A	-31.1048	1.62196e-198	Middle	-909	Promoter	56_EnhA15					0	0
1013	11	cg05967487	65353416	EHBP1L1	-31.1037	1.66913e-198	Middle	9907	Intron	66_TxEnh5		EZH2	0	1	0	0
1015	6	cg08188318	34984953	ANKS1A	-31.0981	1.94477e-198	Middle	127915	Intron	42_EnhA1					0	0
1018	14	cg23553762	69735749	GALNT16	-31.0844	2.82177e-198	Middle	9068	Intron	45_EnhA4					0	0
1019	16	cg08983279	46663534	SHCBP1	-31.0821	3.0087e-198	Middle	-8224	Promoter	44_EnhA3					0	0
1021	5	cg06669752	138534431	SIL1	-31.0739	3.75398e-198	Middle	-367	Promoter	97_PromF7	RNF2		1	0	0	0
1022	3	cg13740709	128712555	KIAA1257	-31.0679	4.41975e-198	Middle	363	fiveUTR	87_BivProm1	RNF2	EZH2	1	1	0	0
1027	16	cg16426215	56706854	MT1IP	-31.0382	9.91783e-198	Middle	-2794	Promoter	18_ReprPC2					0	0
1028	12	cg26706003	63546263	AVPR1A	-31.0381	9.94434e-198	Middle	326	fiveUTR	89_BivProm3					0	0
1029	2	cg25073563	40514511	SLC8A1	-31.0353	1.07132e-197	Middle	225063	Intron	46_EnhA5					0	0
1030	14	cg07606234	24551147	NRL	-31.0228	1.50736e-197	Middle	33075	fiveUTR	87_BivProm1	RNF2	EZH2	1	1	0	0
1032	11	cg19852660	2846681	KCNQ1	-31.0179	1.72242e-197	Middle	380460	Intron	42_EnhA1					0	0
1033	12	cg17094065	53443584	LOC283335	-31.0155	1.83469e-197	Middle	4637	Intron	92_PromF2					0	0
1035	14	cg01894846	100752463	SLC25A29	-31.0006	2.75351e-197	Middle	9607	Intergenic_downstream	92_PromF2					0	0
1036	15	cg22295925	99153795	IGF1R	-30.9855	4.14714e-197	Middle	-38966	Intergenic_upstream	5_Quies3					0	0
1037	11	cg25424279	65683543	C11orf68	-30.9839	4.32461e-197	Middle	2987	Intergenic_downstream	42_EnhA1		EED	0	1	0	0
1038	9	cg13959831	36938341	PAX5	-30.9769	5.23293e-197	Middle	96134	Intron	19_ReprPC3					0	0
1039	6	cg26543112	133188277	SNORA33	-30.9768	5.25393e-197	Middle	51831	Intergenic_downstream	59_EnhA18					0	0
1040	3	cg27386529	47517807	SCAP	-30.972	5.97132e-197	Middle	-363	Promoter	96_PromF6		EED	0	1	0	0
1041	10	cg03755566	90695563	STAMBPL1	-30.9652	7.18467e-197	Middle	55619	Intron	50_EnhA9					0	0
1042	16	cg06852240	85520182	GSE1	-30.9622	7.78623e-197	Middle	-124847	Intergenic_upstream	23_ReprPC7					0	0
1046	12	cg08993878	98151379	LOC643711	-30.9353	1.61457e-196	Middle	-1085	Promoter	36_EnhWk3					0	0
1047	1	cg12079303	61547163	NFIA	-30.927	2.02595e-196	Middle	4217	Intron	92_PromF2	RNF2	EZH2	1	1	0	0
1048	8	cg25998745	142028625	PTK2	-30.9247	2.15463e-196	Middle	-17213	Intergenic_upstream	32_Acet7					0	0
1049	10	cg01185921	116444463	ABLIM1	-30.9229	2.2615e-196	Middle	83555	Intron	44_EnhA3					0	0
1050	16	cg16454902	27414272	IL21R	-30.9196	2.47537e-196	Middle	789	Promoter	49_EnhA8		EZH2	0	1	0	0
1051	20	cg22442730	62179233	SRMS	-30.9162	2.71252e-196	Middle	-376	Promoter	89_BivProm3					0	0
1052	6	cg04581938	31364999	MICA	-30.9102	3.18607e-196	Middle	-2562	Promoter	86_DNase1; 97_PromF7	RNF2	EED	1	1	0	0
1054	16	cg00824381	31708460	CLUHP3	-30.8935	5.01833e-196	Middle	-3473	Promoter	86_DNase1		EED	0	1	0	0
1056	1	cg17034109	110036417	CYB561D1	-30.8841	6.47334e-196	Middle	-241	Promoter	92_PromF2					0	0
1063	6	cg01111041	32121055	LOC100507547	-30.8441	1.90886e-195	Middle	1086	Exon	95_PromF5		EED	0	1	0	0
1065	13	cg25491122	67801551	PCDH9	-30.835	2.44213e-195	Middle	2916	Exon	89_BivProm3					0	0
1066	17	cg01538166	17743987	SREBF1	-30.8286	2.89877e-195	Middle	-3662	Promoter	93_PromF3					0	0
1067	1	cg00816620	185127501	SWT1	-30.8261	3.10318e-195	Middle	1309	Intron	97_PromF7					0	0
1069	6	cg00486113	31105711	PSORS1C1	-30.8186	3.79493e-195	Middle	23103	threeUTR	92_PromF2		EED	0	1	0	0
1070	7	cg00280235	107797076	NRCAM	-30.8056	5.39257e-195	Middle	299764	Exon	70_TxWk1					0	0
1072	17	cg18824549	47807591	FAM117A	-30.7986	6.53009e-195	Middle	58345	Intron	68_TxEnh7					0	0
1074	11	cg04999352	63304614	PLAAT4	-30.7882	8.63492e-195	Middle	341	Promoter	92_PromF2					0	0
1076	11	cg03433986	62477624	HNRNPUL2-BSCL2	-30.7732	1.29316e-194	Middle	17232	Intron	93_PromF3					0	0
1077	19	cg06745001	49471563	GYS1	-30.7686	1.46397e-194	Middle	25046	threeUTR	83_TxEx4					0	0
1079	13	cg19832347	24887606	SPATA13	-30.7473	2.60673e-194	Middle	333767	Intron	34_EnhWk1					0	0
1080	1	cg00152644	153068236	SPRR2A	-30.7451	2.7631e-194	Middle	45732	Intron	5_Quies3					0	0
1082	8	cg11202634	37184569	ZNF703	-30.7418	3.01697e-194	Middle	-368731	Intergenic_upstream	89_BivProm3					0	0
1084	16	cg08255475	88871329	CDT1	-30.7308	4.06099e-194	Middle	1143	Intron	96_PromF6					0	0
1087	19	cg24883498	18264771	PIK3R2	-30.721	5.28545e-194	Middle	783	Promoter	93_PromF3		EED	0	1	0	0
1088	14	cg01593969	23851239	MYH6	-30.7184	5.67852e-194	Middle	26246	threeUTR	23_ReprPC7					0	0
1089	16	cg04503319	89368367	ANKRD11	-30.7127	6.62445e-194	Middle	188601	Intron	42_EnhA1					0	0
1092	5	cg06711175	55543927	ANKRD55	-30.6727	1.94156e-193	Middle	-14742	Intergenic_upstream	31_Acet6					0	0
1093	12	cg18215449	66089473	HMGA2	-30.6716	2.00114e-193	Middle	-127963	Intergenic_upstream	45_EnhA4					0	0
1095	17	cg08892455	1231715	TRARG1	-30.67	2.09067e-193	Middle	48759	Intergenic_downstream	20_ReprPC4					0	0
1096	2	cg00864666	173850250	RAPGEF4	-30.6604	2.70669e-193	Middle	249725	threeUTR	32_Acet7					0	0
1097	15	cg20801645	89974397	MIR9-3HG	-30.6352	5.33105e-193	Middle	53124	Intergenic_downstream	87_BivProm1		EZH2,SUZ12	0	2	0	1
1098	11	cg21127537	113184936	TTC12	-30.6201	7.99826e-193	Middle	-314	Promoter	96_PromF6	RNF2		1	0	0	0
1099	13	cg00277714	30459305	LINC00297	-30.6194	8.15564e-193	Middle	3236	Intron	60_EnhA19					0	0
1101	1	cg04283926	42924245	PPCS	-30.6145	9.29269e-193	Middle	2072	Intron	75_Tx4					0	0
1103	12	cg04951819	551573	CCDC77	-30.5996	1.38711e-192	Middle	53057	threeUTR	86_DNase1					0	0
1104	1	cg03357664	29446693	TMEM200B	-30.5993	1.39765e-192	Middle	3727	threeUTR	74_Tx3					0	0
1106	7	cg25985583	26404716	SNX10	-30.5851	2.05069e-192	Middle	73201	Exon	91_PromF1					0	0
1107	1	cg01881062	6660403	KLHL21	-30.5814	2.26282e-192	Middle	2525	Intron	96_PromF6					0	0
1108	1	cg15112910	208171413	PLXNA2	-30.5718	2.92883e-192	Middle	31138	Intergenic_downstream	58_EnhA17					0	0
1109	12	cg04123409	113841617	SDS	-30.5716	2.94443e-192	Middle	74	fiveUTR	91_PromF1					0	0
1110	12	cg23737927	5149153	KCNA5	-30.5685	3.19802e-192	Middle	-3931	Promoter	19_ReprPC3					0	0
1111	12	cg17415650	113370524	OAS3	-30.5663	3.39876e-192	Middle	-5725	Promoter	58_EnhA17		EZH2	0	1	0	0
1115	17	cg27112809	16736463	KRT16P2	-30.5071	1.66259e-191	Middle	-317	Promoter	5_Quies3					0	0
1116	14	cg04953061	53620393	DDHD1	-30.5059	1.71562e-191	Middle	-348	Promoter	93_PromF3		EZH2	0	1	0	0
1117	4	cg14736911	120057818	MYOZ2	-30.5036	1.82625e-191	Middle	879	Promoter	43_EnhA2					0	0
1118	5	cg25455811	77072789	TBCA	-30.4999	2.0152e-191	Middle	-605	Promoter	96_PromF6					0	0
1120	12	cg09411874	121905955	KDM2B	-30.4608	5.74373e-191	Middle	112964	Intron	92_PromF2					0	0
1121	17	cg09245073	7083519	ASGR1	-30.4592	5.99955e-191	Middle	-636	Promoter	23_ReprPC7					0	0
1122	17	cg24212517	42428168	GRN	-30.4472	8.28265e-191	Middle	5677	threeUTR	65_TxEnh4					0	0
1123	6	cg03967327	24494462	ALDH5A1	-30.4452	8.7207e-191	Middle	-734	Promoter	97_PromF7		EZH2	0	1	0	0
1124	20	cg09092525	58570133	CDH26	-30.4437	9.09694e-191	Middle	36662	Intron	60_EnhA19					0	0
1127	13	cg26756921	31245234	USPL1	-30.4217	1.63561e-190	Middle	36919	Intergenic_downstream	28_Acet3					0	0
1128	11	cg22040301	2919798	SLC22A18AS	-30.42	1.71295e-190	Middle	5376	Intron	50_EnhA9					0	0
1129	4	cg00575672	100644171	DAPP1	-30.4199	1.71828e-190	Middle	-93810	Intergenic_upstream	43_EnhA2					0	0
1131	3	cg24125710	176414852	TBL1XR1	-30.4127	2.08127e-190	Middle	499413	Intergenic_downstream	58_EnhA17					0	0
1136	1	cg00039326	36615845	TRAPPC3	-30.3827	4.64468e-190	Middle	5808	Intron	92_PromF2					0	0
1138	10	cg12261786	88727830	ADIRF	-30.3737	5.9088e-190	Middle	-357	threeUTR	42_EnhA1					0	0
1143	8	cg24596472	144417263	TOP1MT	-30.3138	2.92881e-189	Middle	24883	Intron	93_PromF3		EZH2	0	1	0	0
1146	15	cg18306747	74284008	STOML1	-30.3049	3.71442e-189	Middle	2954	Intron	93_PromF3	RNF2		1	0	0	0
1149	9	cg05823563	104249936	PGAP4	-30.2967	4.6198e-189	Middle	-461	Promoter	90_BivProm4					0	0
1150	16	cg05773108	85520007	GSE1	-30.2869	5.99594e-189	Middle	-125021	Intergenic_upstream	23_ReprPC7					0	0
1153	22	cg05442902	21369010	P2RX6	-30.2619	1.1672e-188	Middle	-432	Promoter	92_PromF2	RING1,RNF2		2	0	1	0
1154	1	cg06530443	45975796	MMACHC	-30.2613	1.18731e-188	Middle	9940	threeUTR	81_TxEx2					0	0
1156	19	cg07097098	55721638	PTPRH	-30.2579	1.29945e-188	Middle	-764	Promoter	45_EnhA4					0	0
1157	12	cg22864266	49319673	FKBP11	-30.2551	1.39903e-188	Middle	-344	Promoter	92_PromF2					0	0
1158	14	cg26408600	24559812	NRL	-30.2386	2.17081e-188	Middle	24410	Intron	86_DNase1		EED	0	1	0	0
1161	11	cg26166595	11998715	DKK3	-30.2334	2.49231e-188	Middle	32201	Intron	42_EnhA1					0	0
1164	16	cg01264729	14622974	PARN	-30.2232	3.27464e-188	Middle	101153	Intron	92_PromF2					0	0
1165	16	cg06966613	85542891	GSE1	-30.216	3.96809e-188	Middle	-102138	Intergenic_upstream	23_ReprPC7					0	0
1166	1	cg22032961	207152909	FCAMR	-30.2157	3.99727e-188	Middle	-8939	Promoter	86_DNase1					0	0
1168	22	cg23240895	45071884	PRR5	-30.2107	4.57025e-188	Middle	7457	Intron	57_EnhA16					0	0
1170	1	cg15197893	151416412	POGZ	-30.2026	5.66409e-188	Middle	15528	Intron	86_DNase1					0	0
1171	17	cg24607642	42345612	SLC4A1	-30.2018	5.79203e-188	Middle	-110	Promoter	22_ReprPC6					0	0
1173	11	cg13625026	1146419	MUC5B	-30.1989	6.25542e-188	Middle	-5160	Promoter	51_EnhA10					0	0
1174	15	cg17721618	42376692	PLA2G4D	-30.1959	6.76155e-188	Middle	10059	Intron	86_DNase1		EZH2	0	1	0	0
1175	4	cg02810967	17813558	NCAPG	-30.1918	7.55312e-188	Middle	1122	Intron	97_PromF7					0	0
1177	17	cg15704699	26439377	NLK	-30.1876	8.43939e-188	Middle	69689	Intron	68_TxEnh7					0	0
1178	16	cg10424974	66388348	CDH5	-30.1855	8.91443e-188	Middle	-12176	Intergenic_upstream	23_ReprPC7					0	0
1180	9	cg14607660	36738765	MIR4475	-30.1711	1.3075e-187	Middle	84831	Intergenic_downstream	89_BivProm3					0	0
1182	14	cg26010412	47513774	MDGA2	-30.1658	1.50703e-187	Middle	630382	Intron	41_EnhWk8					0	0
1183	1	cg02361903	110452616	CSF1	-30.1554	1.98661e-187	Middle	-617	Promoter	92_PromF2		EZH2	0	1	0	0
1184	7	cg16888547	32339497	PDE1C	-30.152	2.17651e-187	Middle	-1114	Promoter	17_ReprPC1					0	0
1188	12	cg06708720	1099075	RAD52	-30.1352	3.39636e-187	Middle	143	fiveUTR	93_PromF3					0	0
1189	1	cg22793142	207995752	LOC148696	-30.1326	3.63787e-187	Middle	4028	Exon	50_EnhA9	BMI1	EED	1	1	0	0
1190	5	cg00308841	90790737	ARRDC3	-30.1243	4.53426e-187	Middle	-111588	Intergenic_upstream	41_EnhWk8					0	0
1191	19	cg10052840	4558119	SEMA6B	-30.123	4.69845e-187	Middle	1651	Exon	35_EnhWk2					0	0
1192	7	cg18219226	65447622	GUSB	-30.1209	4.96612e-187	Middle	-321	Promoter	92_PromF2		EED	0	1	0	0
1193	11	cg01511567	57103631	SSRP1	-30.1181	5.3575e-187	Middle	-280	Promoter	93_PromF3					0	0
1196	13	cg20107668	113624471	MCF2L	-30.1108	6.49903e-187	Middle	1657	Intron	88_BivProm2	RNF2	EZH2	1	1	0	0
1197	17	cg11961813	40995546	PSME3	-30.103	7.98448e-187	Middle	19103	threeUTR	65_TxEnh4					0	0
1200	12	cg11826475	120704006	PXN	-30.096	9.61873e-187	Middle	-433	Promoter	91_PromF1					0	0
1201	6	cg23626546	13924355	RNF182	-30.0934	1.02964e-186	Middle	-322	Promoter	87_BivProm1	RNF2	EZH2	1	1	0	0
1202	21	cg00549412	43933482	SLC37A1	-30.0934	1.03234e-186	Middle	13740	Intron	95_PromF5					0	0
1203	17	cg27210390	52978583	TOM1L1	-30.0921	1.06731e-186	Middle	531	Promoter	95_PromF5	BMI1		1	0	0	0
1206	7	cg22543892	85157964	SEMA3D	-30.0771	1.58771e-186	Middle	-341793	Intergenic_upstream	34_EnhWk1					0	0
1207	9	cg20870362	36169175	CCIN	-30.0771	1.59063e-186	Middle	-213	Promoter	33_Acet8					0	0
1211	11	cg10798225	448822	PTDSS2	-30.0538	2.94867e-186	Middle	-1458	Promoter	92_PromF2					0	0
1212	3	cg03530962	58475833	KCTD6	-30.0515	3.13621e-186	Middle	-1990	Promoter	34_EnhWk1					0	0
1214	5	cg09001514	149679307	ARSI	-30.0282	5.80723e-186	Middle	3217	Intron	32_Acet7					0	0
1217	13	cg07800658	111193758	RAB20	-30.0259	6.16533e-186	Middle	20312	Intron	32_Acet7		EZH2	0	1	0	0
1218	14	cg22976533	105784090	PACS2	-30.0228	6.70101e-186	Middle	16920	Intron	68_TxEnh7					0	0
1221	12	cg20495738	2338399	CACNA1C	-29.9971	1.32224e-185	Middle	175983	Intron	36_EnhWk3; 37_EnhWk4					0	0
1222	20	cg11035100	31870935	BPIFB1	-29.9862	1.76782e-185	Middle	-6	Promoter	56_EnhA15					0	0
1223	22	cg18384588	46463747	MIRLET7BHG	-29.9856	1.79369e-185	Middle	14021	Intron	92_PromF2		EZH2	0	1	0	0
1224	3	cg22083047	64211464	PRICKLE2	-29.9844	1.85047e-185	Middle	-334	Promoter	90_BivProm4					0	0
1225	1	cg25603883	154944357	SHC1	-29.9797	2.09944e-185	Middle	2601	Intron	92_PromF2					0	0
1227	17	cg11619216	73642080	RECQL5	-29.9785	2.16788e-185	Middle	21188	Intron	91_PromF1					0	0
1230	11	cg24744697	6503801	TIMM10B	-29.9653	3.07262e-185	Middle	1124	threeUTR	83_TxEx4					0	0
1231	9	cg13845561	71631514	PRKACG	-29.9571	3.81568e-185	Middle	-2476	Promoter	59_EnhA18					0	0
1232	3	cg12252865	13520771	HDAC11	-29.953	4.24822e-185	Middle	-452	Promoter	97_PromF7					0	0
1233	11	cg05045027	119331282	USP2-AS1	-29.9481	4.84129e-185	Middle	78794	Intron	32_Acet7					0	0
1234	19	cg23771661	17905332	B3GNT3	-29.9477	4.88416e-185	Middle	-587	Promoter	89_BivProm3		EZH2	0	1	0	0
1235	17	cg05529039	40995583	PSME3	-29.9456	5.16555e-185	Middle	19140	threeUTR	65_TxEnh4					0	0
1237	12	cg16936370	56237925	MMP19	-29.9405	5.91107e-185	Middle	-1158	Promoter	29_Acet4					0	0
1239	19	cg08205443	56608801	ZNF787	-29.9388	6.18384e-185	Middle	23847	Intron	64_TxEnh3					0	0
1243	6	cg14375205	36618002	CDKN1A	-29.9297	7.87208e-185	Middle	-26235	Intergenic_upstream	91_PromF1					0	0
1244	4	cg17105814	55365203	KIT	-29.928	8.22222e-185	Middle	-158892	Intergenic_upstream	45_EnhA4					0	0
1246	8	cg21449463	55091759	MRPL15	-29.9199	1.01931e-184	Middle	43979	Intergenic_downstream	61_EnhA20					0	0
1247	16	cg26902127	88513285	ZFPM1	-29.9187	1.05201e-184	Middle	-6728	Promoter	21_ReprPC5					0	0
1248	5	cg07184986	159714788	CCNJL	-29.9153	1.1514e-184	Middle	51810	Intron	91_PromF1		EZH2	0	1	0	0
1249	1	cg14614643	56646507	PLPP3	-29.904	1.55109e-184	Middle	398750	Intergenic_downstream	51_EnhA10					0	0
1251	2	cg12627844	64245000	VPS54	-29.8991	1.76369e-184	Middle	1213	Intron	96_PromF6					0	0
1252	22	cg20426710	50248907	ZBED4	-29.8955	1.94446e-184	Middle	1410	Intron	96_PromF6					0	0
1253	9	cg13657200	117266029	WHRN	-29.8921	2.12634e-184	Middle	1706	Intron	90_BivProm4					0	0
1257	1	cg01330815	204652225	MDM4	-29.8687	3.94357e-184	Middle	166718	Intron	89_BivProm3					0	0
1259	7	cg05765647	2648017	IQCE	-29.8596	5.01271e-184	Middle	49385	Intron	51_EnhA10					0	0
1263	5	cg26775866	159849193	PTTG1	-29.8488	6.65318e-184	Middle	328	Promoter	94_PromF4	RNF2		1	0	0	0
1264	1	cg06060874	3269315	PRDM16	-29.8448	7.39124e-184	Middle	283573	Intron	91_PromF1					0	0
1265	2	cg20337959	71014835	FIGLA	-29.8388	8.66253e-184	Middle	2939	Exon	18_ReprPC2		EZH2	0	1	0	0
1267	17	cg19847945	60783784	MARCHF10	-29.8354	9.46883e-184	Middle	101920	Exon	60_EnhA19					0	0
1269	2	cg09570614	112124380	MIR4435-2HG	-29.8282	1.14718e-183	Middle	128311	Intron	58_EnhA17		EZH2	0	1	0	0
1270	3	cg02336827	45636190	LIMD1	-29.816	1.58151e-183	Middle	-133	Promoter	93_PromF3	RNF2	EED	1	1	0	0
1272	1	cg26334801	179715055	FAM163A	-29.8132	1.7042e-183	Middle	18140	Intron	18_ReprPC2		EZH2	0	1	0	0
1273	17	cg01362358	58117360	MIR4737	-29.8103	1.83811e-183	Middle	3105	Intergenic_downstream	23_ReprPC7					0	0
1274	1	cg19510626	113934971	MAGI3	-29.8102	1.84211e-183	Middle	1496	Intron	97_PromF7	RNF2		1	0	0	0
1275	20	cg00431114	43104027	TTPAL	-29.805	2.1138e-183	Middle	-498	Promoter	93_PromF3		EZH2	0	1	0	0
1276	11	cg07348535	67124319	LOC100130987	-29.7981	2.53525e-183	Middle	39009	Intron	92_PromF2					0	0
1279	1	cg11141340	26802999	HMGN2	-29.7835	3.72203e-183	Middle	4097	threeUTR	80_TxEx1; 78_Tx7					0	0
1281	1	cg05697866	2437200	PLCH2	-29.7538	8.12598e-183	Middle	7017	Intergenic_downstream	23_ReprPC7					0	0
1283	15	cg07915206	34260555	AVEN	-29.7444	1.04213e-182	Middle	70747	Intron	47_EnhA6					0	0
1286	8	cg25767154	145594413	ADCK5	-29.7406	1.15134e-182	Middle	-3317	Promoter	57_EnhA16					0	0
1289	7	cg07703358	138702117	ZC3HAV1L	-29.7312	1.47488e-182	Middle	18658	Intergenic_downstream	86_DNase1	BMI1		1	0	0	0
1290	14	cg25268718	24604711	PSME1	-29.723	1.8288e-182	Middle	-666	Promoter	92_PromF2					0	0
1291	7	cg16313758	2647039	IQCE	-29.7197	1.99351e-182	Middle	48407	threeUTR	43_EnhA2					0	0
1293	16	cg09155044	31106785	VKORC1	-29.71	2.57182e-182	Middle	-509	Promoter	49_EnhA8					0	0
1299	14	cg04194821	34407432	EGLN3	-29.684	5.09313e-182	Middle	12851	Intron	92_PromF2					0	0
1301	2	cg04414451	108993844	SULT1C4	-29.6749	6.47183e-182	Middle	-577	Promoter	91_PromF1					0	0
1303	11	cg05655457	58127944	OR5B17	-29.6724	6.89956e-182	Middle	-1402	Promoter	28_Acet3					0	0
1305	3	cg03520471	97753623	GABRR3	-29.6699	7.3784e-182	Middle	524	Promoter	19_ReprPC3					0	0
1311	10	cg17231677	102671993	SLF2	-29.6428	1.50273e-181	Middle	-332	Promoter	92_PromF2					0	0
1312	14	cg00232105	100752338	SLC25A29	-29.6402	1.60654e-181	Middle	9732	Intergenic_downstream	92_PromF2		EED	0	1	0	0
1313	2	cg24935556	21291088	APOB	-29.6396	1.63327e-181	Middle	-24144	Intergenic_upstream	59_EnhA18					0	0
1315	19	cg20797216	8212234	FBN3	-29.6356	1.81484e-181	Middle	146	Exon	89_BivProm3					0	0
1316	4	cg05083128	10077759	WDR1	-29.6353	1.82797e-181	Middle	40813	Exon	65_TxEnh4					0	0
1317	5	cg07004950	159508665	PWWP2A	-29.6295	2.12625e-181	Middle	37786	Intron	58_EnhA17					0	0
1319	1	cg08555657	153068231	SPRR2A	-29.6252	2.38466e-181	Middle	45737	Intron	5_Quies3					0	0
1320	17	cg24434387	45051692	GOSR2	-29.6242	2.44745e-181	Middle	51206	Intron	22_ReprPC6					0	0
1321	1	cg09796170	156548174	TTC24	-29.6234	2.49702e-181	Middle	-1345	Promoter	48_EnhA7					0	0
1327	6	cg02286081	33043841	HLA-DPA1	-29.608	3.74108e-181	Middle	4713	Exon	49_EnhA8		EED	0	1	0	0
1328	20	cg25570486	61621446	BHLHE23	-29.606	3.93652e-181	Middle	16941	Intergenic_downstream	5_Quies3					0	0
1330	22	cg10333278	30107178	CABP7	-29.5916	5.74848e-181	Middle	-9166	Promoter	23_ReprPC7					0	0
1332	10	cg01201802	30349405	JCAD	-29.584	7.01046e-181	Middle	55014	Intron	18_ReprPC2					0	0
1333	14	cg16746355	65228827	SPTB	-29.5793	7.93227e-181	Middle	117773	Intron	42_EnhA1					0	0
1335	1	cg20951444	33337112	FNDC5	-29.5762	8.61229e-181	Middle	969	Promoter	87_BivProm1		EZH2,SUZ12	0	2	0	1
1336	16	cg26512925	85519061	GSE1	-29.5757	8.72585e-181	Middle	-125968	Intergenic_upstream	23_ReprPC7					0	0
1337	19	cg27565368	29705446	UQCRFS1	-29.5756	8.72961e-181	Middle	-1310	Promoter	27_Acet2					0	0
1339	5	cg22464105	169780772	KCNIP1	-29.5746	8.98156e-181	Middle	-109	Promoter	89_BivProm3					0	0
1341	15	cg11442608	81456832	IL16	-29.5719	9.63262e-181	Middle	-18260	Intergenic_upstream	45_EnhA4	RNF2		1	0	0	0
1342	19	cg14284824	42751128	ERF	-29.5701	1.01038e-180	Middle	3752	Intergenic_downstream	83_TxEx4					0	0
1343	11	cg14039301	296540	PGGHG	-29.5615	1.26308e-180	Middle	2717	Intergenic_downstream	23_ReprPC7					0	0
1346	15	cg02710860	42065401	MAPKBP1	-29.55	1.70766e-180	Middle	-1231	Promoter	50_EnhA9					0	0
1347	14	cg26921513	102424834	DYNC1H1	-29.5451	1.93976e-180	Middle	-6030	Promoter	57_EnhA16					0	0
1348	1	cg16728604	33206504	KIAA1522	-29.5408	2.17246e-180	Middle	-1007	Promoter	91_PromF1		EZH2	0	1	0	0
1351	1	cg12444450	45763846	LINC01144	-29.5337	2.61501e-180	Middle	-5736	Promoter	58_EnhA17	RNF2	EED	1	1	0	0
1352	9	cg13835114	133327530	ASS1	-29.5306	2.83424e-180	Middle	7436	Intron	42_EnhA1					0	0
1356	11	cg04172497	59382296	OSBP	-29.523	3.46541e-180	Middle	1320	Intron	93_PromF3					0	0
1358	13	cg01205267	47126300	LRCH1	-29.513	4.49856e-180	Middle	-996	Promoter	92_PromF2					0	0
1359	10	cg11310639	48623215	PTPN20	-29.5104	4.81557e-180	Middle	183770	Intergenic_downstream	34_EnhWk1					0	0
1360	17	cg05056653	81023856	METRNL	-29.5098	4.88442e-180	Middle	-13711	Intergenic_upstream	22_ReprPC6		EZH2	0	1	0	0
1361	12	cg26682900	123344689	HIP1R	-29.5068	5.2883e-180	Middle	24650	Intron	67_TxEnh6					0	0
1362	6	cg16006701	2751402	MYLK4	-29.4951	7.18698e-180	Middle	-249	Promoter	19_ReprPC3					0	0
1364	14	cg26109393	96741054	BDKRB1	-29.4932	7.54652e-180	Middle	18508	Intergenic_downstream	32_Acet7					0	0
1366	16	cg01243823	50732212	NOD2	-29.4863	9.02288e-180	Middle	4698	Intron	92_PromF2	BMI1,RING1,RNF2	EED	3	1	1	0
1368	22	cg04081402	31003587	TCN2	-29.4787	1.10146e-179	Middle	517	Promoter	92_PromF2					0	0
1369	11	cg01438090	30502936	MPPED2	-29.4751	1.2096e-179	Middle	104993	Intron	58_EnhA17					0	0
1370	6	cg04862321	30580928	PPP1R10	-29.4736	1.25863e-179	Middle	4155	Intron	83_TxEx4		EED	0	1	0	0
1371	12	cg01110312	124116920	EIF2B1	-29.4736	1.25891e-179	Middle	1402	Exon	63_TxEnh2					0	0
1372	1	cg16290996	173835989	GAS5	-29.4708	1.35501e-179	Middle	1135	Intron	96_PromF6					0	0
1375	9	cg03160935	132242593	LINC00963	-29.4636	1.63578e-179	Middle	-3136	Promoter	43_EnhA2					0	0
1376	11	cg19668951	47430812	SLC39A13	-29.4591	1.83579e-179	Middle	53811	Intron	93_PromF3		EED	0	1	0	0
1377	6	cg16273597	14117480	CD83	-29.4537	2.11437e-179	Middle	-6	Promoter	93_PromF3		EZH2	0	1	0	0
1380	7	cg17396222	134228596	AKR1B15	-29.437	3.27621e-179	Middle	-5252	Promoter	19_ReprPC3					0	0
1381	1	cg25674286	112046915	ADORA3	-29.4337	3.56336e-179	Middle	59681	Intron	49_EnhA8					0	0
1384	12	cg16725944	133215533	POLE	-29.4267	4.27814e-179	Middle	48411	Intron	69_TxEnh8					0	0
1387	5	cg18869485	140854797	PCDHGA1	-29.415	5.80759e-179	Middle	144545	Intron	19_ReprPC3					0	0
1388	8	cg21239940	68870412	PREX2	-29.4125	6.19731e-179	Middle	5809	Intron	59_EnhA18					0	0
1390	7	cg03584351	1184214	C7orf50	-29.4087	6.8429e-179	Middle	-6321	Promoter	36_EnhWk3					0	0
1391	4	cg06432753	146118165	OTUD4	-29.4069	7.17931e-179	Middle	-17333	Intergenic_upstream	33_Acet8					0	0
1392	10	cg06777902	127622996	FANK1	-29.4056	7.42243e-179	Middle	37888	Intron	86_DNase1					0	0
1393	20	cg27598208	62688272	TCEA2	-29.4029	7.95931e-179	Middle	97	Promoter	35_EnhWk2					0	0
1396	4	cg05134796	83352783	ENOPH1	-29.3955	9.65804e-179	Middle	1057	Intron	96_PromF6					0	0
1397	3	cg00153306	46741492	TMIE	-29.3849	1.27244e-178	Middle	-1330	Promoter	35_EnhWk2					0	0
1398	10	cg08474901	13092035	CCDC3	-29.3768	1.57086e-178	Middle	49677	Intron	59_EnhA18					0	0
1399	16	cg04313338	55735794	SLC6A2	-29.3748	1.65612e-178	Middle	46252	Exon	86_DNase1					0	0
1400	19	cg16593060	30363016	URI1	-29.3743	1.67982e-178	Middle	-51534	Intergenic_upstream	18_ReprPC2	RNF2	EZH2	1	1	0	0
1401	9	cg14268226	19084351	HAUS6	-29.3733	1.72295e-178	Middle	18588	Intron	78_Tx7					0	0
1402	4	cg07465899	696400	PCGF3	-29.3693	1.91247e-178	Middle	-3172	Promoter	57_EnhA16; 23_ReprPC7					0	0
1404	10	cg11891925	13091949	CCDC3	-29.3583	2.54666e-178	Middle	49763	Intron	58_EnhA17					0	0
1405	6	cg24121503	151650834	AKAP12	-29.3581	2.5583e-178	Middle	89700	Intron	62_TxEnh1					0	0
1407	7	cg08370546	56160770	PSPH	-29.3537	2.86828e-178	Middle	23319	Intron	43_EnhA2					0	0
1409	22	cg26549330	46471442	MIRLET7BHG	-29.3478	3.3461e-178	Middle	21716	Intron	97_PromF7					0	0
1413	13	cg21279874	113646899	MCF2L	-29.338	4.31846e-178	Middle	24085	Intron	23_ReprPC7					0	0
1414	2	cg10107473	46566094	EPAS1	-29.3373	4.40044e-178	Middle	41553	Intron	68_TxEnh7					0	0
1419	14	cg20018782	23317496	MMP14	-29.3204	6.82713e-178	Middle	11703	Intergenic_downstream	42_EnhA1		EED	0	1	0	0
1420	14	cg07922154	68087339	ARG2	-29.32	6.89691e-178	Middle	760	Promoter	95_PromF5	RNF2		1	0	0	0
1421	20	cg27346545	1205378	RAD21L1	-29.3189	7.10673e-178	Middle	-1386	Promoter	18_ReprPC2					0	0
1424	3	cg19534753	123340306	MYLK-AS1	-29.3028	1.07781e-177	Middle	35903	Intron	68_TxEnh7					0	0
1425	9	cg14218480	139842749	LCN12	-29.302	1.10169e-177	Middle	-1254	Promoter	42_EnhA1					0	0
1429	4	cg22747507	175635801	GLRA3	-29.2895	1.52251e-177	Middle	114663	Intron	57_EnhA16					0	0
1430	10	cg20602843	95351603	RBP4	-29.2895	1.52492e-177	Middle	9389	threeUTR	55_EnhA14					0	0
1431	19	cg08313406	42415303	ARHGEF1	-29.2891	1.54144e-177	Middle	15881	Intron	17_ReprPC1					0	0
1432	9	cg09427311	129885730	RALGPS1	-29.2723	2.38423e-177	Middle	208677	Intron	42_EnhA1					0	0
1433	17	cg03367679	38183553	MED24	-29.2714	2.43712e-177	Middle	27335	Intron	86_DNase1					0	0
1434	6	cg04467589	30044105	RNF39	-29.2684	2.63999e-177	Middle	-477	Promoter	88_BivProm2		EZH2	0	1	0	0
1435	22	cg25347941	43486472	TTLL1	-29.2665	2.77035e-177	Middle	-1039	Promoter	86_DNase1					0	0
1436	13	cg10288525	33455187	LINC00423	-29.2647	2.90343e-177	Middle	30602	Intron	43_EnhA2					0	0
1437	21	cg23512275	45232595	AATBC	-29.2612	3.1831e-177	Middle	-148	Promoter	91_PromF1					0	0
1441	11	cg24099956	113907379	ZBTB16	-29.2407	5.41248e-177	Middle	-23052	Intergenic_upstream	95_PromF5					0	0
1443	22	cg16160637	32150934	DEPDC5	-29.2375	5.87844e-177	Middle	997	Exon	92_PromF2					0	0
1445	7	cg03806501	81130829	HGF	-29.2301	7.13617e-177	Middle	268623	Intergenic_downstream	31_Acet6					0	0
1447	2	cg02278683	118770542	CCDC93	-29.2249	8.16372e-177	Middle	1196	Intron	96_PromF6					0	0
1450	11	cg06124793	1939725	TNNT3	-29.2134	1.10096e-176	Middle	-1073	Promoter	35_EnhWk2					0	0
1451	4	cg24086068	77356008	SHROOM3	-29.2122	1.13443e-176	Middle	-245	Promoter	60_EnhA19	BMI1		1	0	0	0
1452	20	cg10619398	47937607	SNORD12	-29.2108	1.17556e-176	Middle	40388	Intergenic_downstream	18_ReprPC2					0	0
1454	1	cg05797770	16470667	EPHA2	-29.201	1.51513e-176	Middle	11914	Intron	42_EnhA1	RNF2	EED	1	1	0	0
1456	3	cg26614073	47517819	SCAP	-29.1997	1.568e-176	Middle	-375	Promoter	96_PromF6		EED	0	1	0	0
1457	14	cg01016847	23303413	MRPL52	-29.1981	1.63384e-176	Middle	4321	Exon	81_TxEx2					0	0
1459	14	cg27286011	105167574	INF2	-29.1823	2.46137e-176	Middle	11631	Intron	64_TxEnh3					0	0
1461	6	cg01506917	42417086	TRERF1	-29.1779	2.75894e-176	Middle	2696	Intron	97_PromF7					0	0
1462	17	cg10381440	46622715	HOXB-AS1	-29.1732	3.12005e-176	Middle	1002	Exon	92_PromF2		EZH2	0	1	0	0
1463	1	cg04911680	27895490	AHDC1	-29.171	3.30238e-176	Middle	34652	Intron	92_PromF2		EED	0	1	0	0
1464	19	cg10710439	38183976	ZNF781	-29.1677	3.59369e-176	Middle	-760	Promoter	25_ReprPC9					0	0
1468	5	cg23367341	171504064	STK10	-29.1602	4.36552e-176	Middle	111281	Intron	69_TxEnh8					0	0
1469	17	cg12317815	3379283	SPATA22	-29.1573	4.71326e-176	Middle	37862	Intron	90_BivProm4					0	0
1470	1	cg22820188	156086004	LMNA	-29.1556	4.91937e-176	Middle	33635	Intron	98_TSS1					0	0
1471	6	cg06899237	153353519	RGS17	-29.1532	5.23551e-176	Middle	98869	Intron	86_DNase1					0	0
1472	17	cg26211349	77404555	RBFOX3	-29.148	5.99235e-176	Middle	107674	Intron	21_ReprPC5					0	0
1473	16	cg12347740	70680380	IL34	-29.1458	6.33406e-176	Middle	66582	Intron	35_EnhWk2					0	0
1474	14	cg01538305	100658948	DEGS2	-29.1258	1.06303e-175	Middle	-32937	Intergenic_upstream	93_PromF3	BMI1		1	0	0	0
1476	3	cg22299097	97690590	RIOX2	-29.1195	1.25201e-175	Middle	704	Promoter	93_PromF3	RNF2		1	0	0	0
1479	7	cg21406967	100464553	SLC12A9	-29.1158	1.37691e-175	Middle	14212	threeUTR	92_PromF2	RNF2		1	0	0	0
1480	17	cg14583225	40074010	ACLY	-29.1142	1.43692e-175	Middle	1261	Intron	96_PromF6					0	0
1481	15	cg25292882	39431467	C15orf54	-29.0941	2.41351e-175	Middle	-111417	Intergenic_upstream	30_Acet5					0	0
1482	11	cg03982897	1990108	MRPL23-AS1	-29.0919	2.55699e-175	Middle	21041	Intergenic_downstream	91_PromF1					0	0
1484	2	cg03718845	85640001	CAPG	-29.0844	3.10368e-175	Middle	1195	Intron	90_BivProm4					0	0
1485	3	cg27193080	129160612	IFT122	-29.0816	3.3419e-175	Middle	1644	Intron	44_EnhA3					0	0
1486	4	cg18993949	15481269	CC2D2A	-29.0798	3.4984e-175	Middle	9780	Intron	95_PromF5	RNF2	EED	1	1	0	0
1489	6	cg02727079	17986167	KIF13A	-29.0761	3.85262e-175	Middle	1686	Intron	97_PromF7					0	0
1490	20	cg11065015	327170	NRSN2	-29.0752	3.94017e-175	Middle	-200	Promoter	92_PromF2					0	0
1494	11	cg22986597	65341001	FAM89B	-29.0525	7.075e-175	Middle	1181	threeUTR	83_TxEx4					0	0
1496	14	cg02210934	105511982	GPR132	-29.0484	7.87555e-175	Middle	10520	Intergenic_downstream	51_EnhA10	RNF2		1	0	0	0
1497	16	cg09046979	28333134	SBK1	-29.0367	1.06463e-174	Middle	29294	threeUTR	86_DNase1					0	0
[truncated: 46 more rows]

## Sheet: Old
Rank	CHR	CpG	bp	Gene	T	P	EWASAgeGroup	distanceToTSS	main_Categories	stackHMM	PRC1_TFs	PRC2_TFs	PRC1_count	PRC2_count	PRC1	PRC2
[truncated: 2,000 more rows]
